# Supplementary material for: Proteomics (SWATH-MS) informed by transcriptomics approach of tropical herb Persicaria minor leaves upon methyl jasmonate elicitation
Source: PeerJ. 2018 Aug 28;6:e5525. doi: 10.7717/peerj.5525 (PMC6118203; doi:10.7717/peerj.5525)
Supplement: Table S1 [file peerj-06-5525-s003.xlsx]

## Sheet: Spectral Level Data
Spectral Level Data		Confidence Threshold	Forward	Reverse	Correct	Incorrect	Total	Global FDR	q-value		Fit Confidence Threshold	Fit Forward	Fit Reverse	Fit Correct	Fit Incorrect	Fit Total	Fit Global FDR	Fit Local FDR
		1	13676	0	13676	0	13676	0	0		1	1	0	1	0	1	0	6.19149e-05
		0.9999	15156	0	15156	0	15156	0	0		1	17	0	17	0	17	0	6.19149e-05
		0.9998	16127	0	16127	0	16127	0	0		1	33	7.8869e-10	33	1.57738e-09	33	4.77994e-11	6.19149e-05
		0.9997	16683	0	16683	0	16683	0	0		1	49	6.56558e-08	49	1.31312e-07	49	2.67983e-09	6.19149e-05
		0.9996	17766	0	17766	0	17766	0	0		1	65	6.72689e-07	65	1.34538e-06	65	2.06981e-08	6.19149e-05
		0.9995	18212	0	18212	0	18212	0	0		1	81	2.88725e-06	81	5.7745e-06	81	7.12901e-08	6.19149e-05
		0.9994	18795	0	18795	0	18795	0	0		1	97	7.91993e-06	97	1.58399e-05	97	1.63297e-07	6.19149e-05
		0.9993	19071	0	19071	0	19071	0	0		1	113	1.67148e-05	113	3.34296e-05	113	2.95837e-07	6.19149e-05
		0.9992	19329	0	19329	0	19329	0	0		1	129	2.98358e-05	129	5.96717e-05	129	4.62571e-07	6.19149e-05
		0.9991	19540	0	19540	0	19540	0	0		1	145	4.75206e-05	145	9.50411e-05	145	6.55456e-07	6.19149e-05
		0.999	19759	0	19759	0	19759	0	0		1	161	6.97761e-05	161	0.000139552	161	8.66784e-07	6.19149e-05
		0.9989	19921	1	19920	2	19922	0.000100392	9.28247e-05		1	177	9.64652e-05	177	0.00019293	177	1.09e-06	6.19149e-05
		0.9988	20086	1	20085	2	20087	9.95669e-05	9.28247e-05		1	193	0.000127369	193	0.000254738	193	1.31989e-06	6.19149e-05
		0.9987	20235	1	20234	2	20236	9.88338e-05	9.28247e-05		1	209	0.00016223	209	0.00032446	209	1.55244e-06	6.19149e-05
		0.9986	20367	1	20366	2	20368	9.81932e-05	9.28247e-05		1	225	0.000200777	225	0.000401554	225	1.78469e-06	6.19149e-05
		0.9985	20484	1	20483	2	20485	9.76324e-05	9.28247e-05		1	241	0.000242744	241	0.000485487	241	2.01447e-06	6.19149e-05
		0.9984	20616	1	20615	2	20617	9.70073e-05	9.28247e-05		1	257	0.000287874	256.999	0.000575748	257	2.24027e-06	6.19149e-05
		0.9983	20750	1	20749	2	20751	9.63809e-05	9.28247e-05		1	273	0.000335931	272.999	0.000671862	273	2.46103e-06	6.19149e-05
		0.9982	20866	1	20865	2	20867	9.58451e-05	9.28247e-05		1	289	0.000386695	288.999	0.00077339	289	2.67609e-06	6.19149e-05
		0.9981	20956	1	20955	2	20957	9.54335e-05	9.28247e-05		1	305	0.000439966	304.999	0.000879931	305	2.88502e-06	6.19149e-05
		0.998	21065	1	21064	2	21066	9.49397e-05	9.28247e-05		1	321	0.000495562	320.999	0.000991124	321	3.08761e-06	6.19149e-05
		0.9979	21166	1	21165	2	21167	9.44867e-05	9.28247e-05		1	336.999	0.000553319	336.999	0.00110664	337	3.28379e-06	6.19149e-05
		0.9978	21253	1	21252	2	21254	9.40999e-05	9.28247e-05		1	352.999	0.000613089	352.999	0.00122618	353	3.47359e-06	6.19149e-05
		0.9977	21336	1	21335	2	21337	9.37339e-05	9.28247e-05		1	368.999	0.000674739	368.999	0.00134948	369	3.65712e-06	6.19149e-05
		0.9976	21397	1	21396	2	21398	9.34667e-05	9.28247e-05		1	384.999	0.000738147	384.999	0.00147629	385	3.83453e-06	6.19149e-05
		0.9975	21478	1	21477	2	21479	9.31142e-05	9.28247e-05		1	400.999	0.000803205	400.998	0.00160641	401	4.00601e-06	6.19149e-05
		0.9974	21545	1	21544	2	21546	9.28247e-05	9.28247e-05		1	416.999	0.000869816	416.998	0.00173963	417	4.17178e-06	6.19149e-05
		0.9973	21636	2	21634	4	21638	0.00018486	0.00018229		1	432.999	0.00093789	432.998	0.00187578	433	4.33205e-06	6.19149e-05
		0.9972	21691	2	21689	4	21693	0.000184391	0.00018229		1	448.999	0.00100735	448.998	0.00201469	449	4.48707e-06	6.19149e-05
		0.9971	21768	2	21766	4	21770	0.000183739	0.00018229		1	464.999	0.00107812	464.998	0.00215623	465	4.63706e-06	6.19149e-05
		0.997	21829	2	21827	4	21831	0.000183226	0.00018229		1	480.999	0.00115013	480.998	0.00230026	481	4.78225e-06	6.19149e-05
		0.9969	21883	2	21881	4	21885	0.000182774	0.00018229		1	496.999	0.00122333	496.998	0.00244666	497	4.92287e-06	6.19149e-05
		0.9968	21941	2	21939	4	21943	0.00018229	0.00018229		1	512.999	0.00129767	512.997	0.00259533	513	5.05912e-06	6.19149e-05
		0.9967	21991	3	21988	6	21994	0.000272802	0.000258087		1	528.999	0.00137308	528.997	0.00274616	529	5.19124e-06	6.19149e-05
		0.9966	22061	3	22058	6	22064	0.000271936	0.000258087		1	544.999	0.00144954	544.997	0.00289907	545	5.3194e-06	6.19149e-05
		0.9965	22112	3	22109	6	22115	0.000271309	0.000258087		1	560.998	0.00152699	560.997	0.00305398	561	5.44381e-06	6.19149e-05
		0.9964	22165	3	22162	6	22168	0.00027066	0.000258087		1	576.998	0.0016054	576.997	0.0032108	577	5.56465e-06	6.19149e-05
		0.9963	22227	3	22224	6	22230	0.000269906	0.000258087		1	592.998	0.00168474	592.997	0.00336948	593	5.68209e-06	6.19149e-05
		0.9962	22272	3	22269	6	22275	0.00026936	0.000258087		1	608.998	0.00176497	608.996	0.00352995	609	5.7963e-06	6.19149e-05
		0.9961	22335	3	22332	6	22338	0.000268601	0.000258087		1	624.998	0.00184607	624.996	0.00369215	625	5.90743e-06	6.19149e-05
		0.996	22377	3	22374	6	22380	0.000268097	0.000258087		1	640.998	0.00192801	640.996	0.00385602	641	6.01564e-06	6.19149e-05
		0.9959	22434	3	22431	6	22437	0.000267415	0.000258087		1	656.998	0.00201077	656.996	0.00402154	657	6.12106e-06	6.19149e-05
		0.9958	22480	3	22477	6	22483	0.000266868	0.000258087		1	672.998	0.00209432	672.996	0.00418864	673	6.22383e-06	6.19149e-05
		0.9957	22539	3	22536	6	22542	0.00026617	0.000258087		1	688.998	0.00217864	688.996	0.00435728	689	6.32407e-06	6.19149e-05
		0.9956	22589	3	22586	6	22592	0.000265581	0.000258087		1	704.998	0.00226372	704.995	0.00452744	705	6.4219e-06	6.19149e-05
		0.9955	22640	3	22637	6	22643	0.000264983	0.000258087		1	720.998	0.00234954	720.995	0.00469907	721	6.51744e-06	6.19149e-05
		0.9954	22688	3	22685	6	22691	0.000264422	0.000258087		1	736.998	0.00243607	736.995	0.00487215	737	6.61079e-06	6.19149e-05
		0.9953	22746	3	22743	6	22749	0.000263748	0.000258087		1	752.997	0.00252332	752.995	0.00504664	753	6.70204e-06	6.19149e-05
		0.9952	22790	3	22787	6	22793	0.000263239	0.000258087		1	768.997	0.00261126	768.995	0.00522251	769	6.79131e-06	6.19149e-05
		0.9951	22829	3	22826	6	22832	0.000262789	0.000258087		1	784.997	0.00269988	784.995	0.00539975	785	6.87867e-06	6.19149e-05
		0.995	22859	3	22856	6	22862	0.000262444	0.000258087		1	800.997	0.00278917	800.994	0.00557833	801	6.96421e-06	6.19149e-05
		0.9949	22900	3	22897	6	22903	0.000261974	0.000258087		1	816.997	0.00287911	816.994	0.00575823	817	7.04801e-06	6.19149e-05
		0.9948	22941	3	22938	6	22944	0.000261506	0.000258087		1	832.997	0.00296971	832.994	0.00593942	833	7.13015e-06	6.19149e-05
		0.9947	22983	3	22980	6	22986	0.000261028	0.000258087		1	848.997	0.00306095	848.994	0.00612189	849	7.21071e-06	6.19149e-05
		0.9946	23017	3	23014	6	23020	0.000260643	0.000258087		1	864.997	0.00315281	864.994	0.00630563	865	7.28974e-06	6.19149e-05
		0.9945	23063	3	23060	6	23066	0.000260123	0.000258087		1	880.997	0.0032453	880.994	0.00649061	881	7.36732e-06	6.19149e-05
		0.9944	23102	3	23099	6	23105	0.000259684	0.000258087		1	896.997	0.00333841	896.993	0.00667682	897	7.4435e-06	6.19149e-05
		0.9943	23142	3	23139	6	23145	0.000259235	0.000258087		1	912.997	0.00343213	912.993	0.00686426	913	7.51835e-06	6.19149e-05
		0.9942	23179	3	23176	6	23182	0.000258821	0.000258087		1	928.996	0.00352645	928.993	0.0070529	929	7.59193e-06	6.19149e-05
		0.9941	23209	3	23206	6	23212	0.000258487	0.000258087		1	944.996	0.00362137	944.993	0.00724274	945	7.66427e-06	6.19149e-05
		0.994	23245	3	23242	6	23248	0.000258087	0.000258087		1	960.996	0.00371688	960.993	0.00743376	961	7.73544e-06	6.19149e-05
		0.9939	23274	4	23270	8	23278	0.000343672	0.000317612		1	976.996	0.00381298	976.992	0.00762596	977	7.80548e-06	6.19149e-05
		0.9938	23306	4	23302	8	23310	0.0003432	0.000317612		1	992.996	0.00390966	992.992	0.00781932	993	7.87444e-06	6.19149e-05
		0.9937	23344	4	23340	8	23348	0.000342642	0.000317612		1	1009	0.00400692	1008.99	0.00801385	1009	7.94236e-06	6.19149e-05
		0.9936	23383	4	23379	8	23387	0.00034207	0.000317612		1	1025	0.00410476	1024.99	0.00820952	1025	8.00929e-06	6.19149e-05
		0.9935	23418	4	23414	8	23422	0.000341559	0.000317612		1	1041	0.00420317	1040.99	0.00840634	1041	8.07525e-06	6.19149e-05
		0.9934	23450	4	23446	8	23454	0.000341093	0.000317612		1	1057	0.00430215	1056.99	0.0086043	1057	8.1403e-06	6.19149e-05
		0.9933	23479	4	23475	8	23483	0.000340672	0.000317612		1	1073	0.00440169	1072.99	0.00880339	1073	8.20446e-06	6.19149e-05
		0.9932	23509	4	23505	8	23513	0.000340237	0.000317612		1	1089	0.0045018	1088.99	0.0090036	1089	8.26777e-06	6.19149e-05
		0.9931	23538	4	23534	8	23542	0.000339818	0.000317612		1	1105	0.00460247	1104.99	0.00920494	1105	8.33026e-06	6.19149e-05
		0.993	23566	4	23562	8	23570	0.000339415	0.000317612		1	1121	0.0047037	1120.99	0.0094074	1121	8.39197e-06	6.19149e-05
		0.9929	23593	4	23589	8	23597	0.000339026	0.000317612		1	1137	0.00480548	1136.99	0.00961097	1137	8.45292e-06	6.19149e-05
		0.9928	23631	4	23627	8	23635	0.000338481	0.000317612		1	1153	0.00490783	1152.99	0.00981565	1153	8.51314e-06	6.19149e-05
		0.9927	23675	4	23671	8	23679	0.000337852	0.000317612		1	1168.99	0.00501072	1168.99	0.0100214	1169	8.57266e-06	6.19149e-05
		0.9926	23698	4	23694	8	23702	0.000337524	0.000317612		1	1184.99	0.00511417	1184.99	0.0102283	1185	8.6315e-06	6.19149e-05
		0.9925	23723	4	23719	8	23727	0.000337169	0.000317612		1	1200.99	0.00521816	1200.99	0.0104363	1201	8.6897e-06	6.19149e-05
		0.9924	23749	4	23745	8	23753	0.0003368	0.000317612		1	1216.99	0.00532271	1216.99	0.0106454	1217	8.74727e-06	6.19149e-05
		0.9923	23781	4	23777	8	23785	0.000336346	0.000317612		1	1232.99	0.00542781	1232.99	0.0108556	1233	8.80423e-06	6.19149e-05
		0.9922	23813	4	23809	8	23817	0.000335895	0.000317612		1	1248.99	0.00553346	1248.99	0.0110669	1249	8.86062e-06	6.19149e-05
		0.9921	23836	4	23832	8	23840	0.00033557	0.000317612		1	1264.99	0.00563965	1264.99	0.0112793	1265	8.91644e-06	6.19149e-05
		0.992	23871	4	23867	8	23875	0.000335079	0.000317612		1	1280.99	0.00574639	1280.99	0.0114928	1281	8.97173e-06	6.19149e-05
		0.9919	23892	4	23888	8	23896	0.000334784	0.000317612		1	1296.99	0.00585368	1296.99	0.0117074	1297	9.02649e-06	6.19149e-05
		0.9918	23914	4	23910	8	23918	0.000334476	0.000317612		1	1312.99	0.00596151	1312.99	0.011923	1313	9.08075e-06	6.19149e-05
		0.9917	23951	4	23947	8	23955	0.00033396	0.000317612		1	1328.99	0.0060699	1328.99	0.0121398	1329	9.13453e-06	6.19149e-05
		0.9916	23972	4	23968	8	23976	0.000333667	0.000317612		1	1344.99	0.00617882	1344.99	0.0123576	1345	9.18784e-06	6.19149e-05
		0.9915	24002	4	23998	8	24006	0.00033325	0.000317612		1	1360.99	0.0062883	1360.99	0.0125766	1361	9.2407e-06	6.19149e-05
		0.9914	24029	4	24025	8	24033	0.000332876	0.000317612		1	1376.99	0.00639832	1376.99	0.0127966	1377	9.29313e-06	6.19149e-05
		0.9913	24044	4	24040	8	24048	0.000332668	0.000317612		1	1392.99	0.00650889	1392.99	0.0130178	1393	9.34514e-06	6.19149e-05
		0.9912	24074	4	24070	8	24078	0.000332254	0.000317612		1	1408.99	0.00662001	1408.99	0.01324	1409	9.39674e-06	6.19149e-05
		0.9911	24097	4	24093	8	24101	0.000331936	0.000317612		1	1424.99	0.00673167	1424.99	0.0134633	1425	9.44796e-06	6.19149e-05
		0.991	24116	4	24112	8	24120	0.000331675	0.000317612		1	1440.99	0.00684388	1440.99	0.0136878	1441	9.4988e-06	6.19149e-05
		0.9909	24150	4	24146	8	24154	0.000331208	0.000317612		1	1456.99	0.00695664	1456.99	0.0139133	1457	9.54927e-06	6.19149e-05
		0.9908	24234	4	24230	8	24238	0.00033006	0.000317612		1	1472.99	0.00706995	1472.99	0.0141399	1473	9.5994e-06	6.19149e-05
		0.9907	24375	4	24371	8	24379	0.000328151	0.000317612		1	1488.99	0.00718382	1488.99	0.0143676	1489	9.64918e-06	6.19149e-05
		0.9906	24410	4	24406	8	24414	0.000327681	0.000317612		1	1504.99	0.00729823	1504.99	0.0145965	1505	9.69864e-06	6.19149e-05
		0.9905	24443	4	24439	8	24447	0.000327239	0.000317612		1	1520.99	0.00741319	1520.99	0.0148264	1521	9.74779e-06	6.19149e-05
		0.9904	24471	4	24467	8	24475	0.000326864	0.000317612		1	1536.99	0.00752871	1536.98	0.0150574	1537	9.79663e-06	6.19149e-05
		0.9903	24501	4	24497	8	24505	0.000326464	0.000317612		1	1552.99	0.00764478	1552.98	0.0152896	1553	9.84518e-06	6.19149e-05
		0.9902	24530	4	24526	8	24534	0.000326078	0.000317612		1	1568.99	0.0077614	1568.98	0.0155228	1569	9.89344e-06	6.19149e-05
		0.9901	24556	4	24552	8	24560	0.000325733	0.000317612		1	1584.99	0.00787859	1584.98	0.0157572	1585	9.94143e-06	6.19149e-05
		0.99	24588	4	24584	8	24592	0.000325309	0.000317612		1	1600.99	0.00799632	1600.98	0.0159926	1601	9.98916e-06	6.19149e-05
		0.9899	24620	4	24616	8	24624	0.000324886	0.000317612		1	1616.99	0.00811462	1616.98	0.0162292	1617	1.00366e-05	6.19149e-05
		0.9898	24632	4	24628	8	24636	0.000324728	0.000317612		1	1632.99	0.00823348	1632.98	0.016467	1633	1.00839e-05	6.19149e-05
		0.9897	24669	4	24665	8	24673	0.000324241	0.000317612		1	1648.99	0.00835289	1648.98	0.0167058	1649	1.01309e-05	6.19149e-05
		0.9896	24689	4	24685	8	24693	0.000323978	0.000317612		1	1664.99	0.00847287	1664.98	0.0169457	1665	1.01776e-05	6.19149e-05
		0.9895	24706	4	24702	8	24710	0.000323756	0.000317612		1	1680.99	0.00859341	1680.98	0.0171868	1681	1.02242e-05	6.19149e-05
		0.9894	24727	4	24723	8	24731	0.000323481	0.000317612		1	1696.99	0.00871452	1696.98	0.017429	1697	1.02705e-05	6.19149e-05
		0.9893	24759	4	24755	8	24763	0.000323063	0.000317612		1	1712.99	0.00883619	1712.98	0.0176724	1713	1.03166e-05	6.19149e-05
		0.9892	24778	4	24774	8	24782	0.000322815	0.000317612		1	1728.99	0.00895843	1728.98	0.0179169	1729	1.03626e-05	6.19149e-05
		0.9891	24796	4	24792	8	24800	0.000322581	0.000317612		1	1744.99	0.00908124	1744.98	0.0181625	1745	1.04083e-05	6.19149e-05
		0.989	24821	4	24817	8	24825	0.000322256	0.000317612		1	1760.99	0.00920462	1760.98	0.0184092	1761	1.04539e-05	6.19149e-05
		0.9889	24840	4	24836	8	24844	0.000322009	0.000317612		1	1776.99	0.00932857	1776.98	0.0186571	1777	1.04992e-05	6.19149e-05
		0.9888	24854	4	24850	8	24858	0.000321828	0.000317612		1	1792.99	0.00945309	1792.98	0.0189062	1793	1.05444e-05	6.19149e-05
		0.9887	24885	4	24881	8	24889	0.000321427	0.000317612		1	1808.99	0.00957819	1808.98	0.0191564	1809	1.05895e-05	6.19149e-05
		0.9886	24900	4	24896	8	24904	0.000321234	0.000317612		1	1824.99	0.00970387	1824.98	0.0194077	1825	1.06344e-05	6.19149e-05
		0.9885	24924	4	24920	8	24928	0.000320924	0.000317612		1	1840.99	0.00983013	1840.98	0.0196603	1841	1.06791e-05	6.19149e-05
		0.9884	24952	4	24948	8	24956	0.000320564	0.000317612		1	1856.99	0.00995697	1856.98	0.0199139	1857	1.07237e-05	6.19149e-05
		0.9883	24968	4	24964	8	24972	0.000320359	0.000317612		1	1872.99	0.0100844	1872.98	0.0201688	1873	1.07682e-05	6.19149e-05
		0.9882	24984	4	24980	8	24988	0.000320154	0.000317612		1	1888.99	0.0102124	1888.98	0.0204248	1889	1.08125e-05	6.19149e-05
		0.9881	25004	4	25000	8	25008	0.000319898	0.000317612		1	1904.99	0.010341	1904.98	0.020682	1905	1.08567e-05	6.19149e-05
		0.988	25033	4	25029	8	25037	0.000319527	0.000317612		1	1920.99	0.0104702	1920.98	0.0209403	1921	1.09007e-05	6.19149e-05
		0.9879	25049	4	25045	8	25053	0.000319323	0.000317612		1	1936.99	0.0105999	1936.98	0.0211999	1937	1.09447e-05	6.19149e-05
		0.9878	25063	4	25059	8	25067	0.000319145	0.000317612		1	1952.99	0.0107303	1952.98	0.0214606	1953	1.09885e-05	6.19149e-05
		0.9877	25075	4	25071	8	25079	0.000318992	0.000317612		1	1968.99	0.0108612	1968.98	0.0217225	1969	1.10322e-05	6.19149e-05
		0.9876	25102	4	25098	8	25106	0.000318649	0.000317612		1	1984.99	0.0109928	1984.98	0.0219856	1985	1.10759e-05	6.19149e-05
		0.9875	25115	4	25111	8	25119	0.000318484	0.000317612		1	2000.99	0.0111249	2000.98	0.0222499	2001	1.11194e-05	6.19149e-05
		0.9874	25132	4	25128	8	25136	0.000318269	0.000317612		1	2016.99	0.0112577	2016.98	0.0225154	2017	1.11628e-05	6.19149e-05
		0.9873	25147	4	25143	8	25151	0.000318079	0.000317612		1	2032.99	0.011391	2032.98	0.0227821	2033	1.12061e-05	6.19149e-05
		0.9872	25168	4	25164	8	25172	0.000317813	0.000317612		1	2048.99	0.011525	2048.98	0.02305	2049	1.12494e-05	6.19149e-05
		0.9871	25184	4	25180	8	25188	0.000317612	0.000317612		1	2064.99	0.0116596	2064.98	0.0233191	2065	1.12925e-05	6.19149e-05
		0.987	25203	5	25198	10	25208	0.000396699	0.000394337		1	2080.99	0.0117947	2080.98	0.0235894	2081	1.13356e-05	6.19149e-05
		0.9869	25216	5	25211	10	25221	0.000396495	0.000394337		1	2096.99	0.0119305	2096.98	0.023861	2097	1.13786e-05	6.19149e-05
		0.9868	25230	5	25225	10	25235	0.000396275	0.000394337		1	2112.99	0.0120669	2112.98	0.0241338	2113	1.14216e-05	6.19149e-05
		0.9867	25254	5	25249	10	25259	0.000395898	0.000394337		1	2128.99	0.0122039	2128.98	0.0244078	2129	1.14644e-05	6.19149e-05
		0.9866	25276	5	25271	10	25281	0.000395554	0.000394337		1	2144.99	0.0123415	2144.98	0.024683	2145	1.15072e-05	6.19149e-05
		0.9865	25292	5	25287	10	25297	0.000395304	0.000394337		1	2160.99	0.0124798	2160.98	0.0249595	2161	1.155e-05	6.19149e-05
		0.9864	25309	5	25304	10	25314	0.000395038	0.000394337		1	2176.99	0.0126186	2176.97	0.0252373	2177	1.15927e-05	6.19149e-05
		0.9863	25324	5	25319	10	25329	0.000394804	0.000394337		1	2192.99	0.0127581	2192.97	0.0255162	2193	1.16353e-05	6.19149e-05
		0.9862	25338	5	25333	10	25343	0.000394586	0.000394337		1	2208.99	0.0128982	2208.97	0.0257965	2209	1.16779e-05	6.19149e-05
		0.9861	25354	5	25349	10	25359	0.000394337	0.000394337		1	2224.99	0.013039	2224.97	0.0260779	2225	1.17204e-05	6.19149e-05
		0.986	25360	6	25354	12	25366	0.000473074	0.000471958		1	2240.99	0.0131803	2240.97	0.0263607	2241	1.17629e-05	6.19149e-05
		0.9859	25377	6	25371	12	25383	0.000472757	0.000471958		1	2256.99	0.0133223	2256.97	0.0266447	2257	1.18054e-05	6.19149e-05
		0.9858	25408	6	25402	12	25414	0.000472181	0.000471958		1	2272.99	0.013465	2272.97	0.02693	2273	1.18478e-05	6.19149e-05
		0.9857	25420	6	25414	12	25426	0.000471958	0.000471958		1	2288.99	0.0136083	2288.97	0.0272165	2289	1.18901e-05	6.19149e-05
		0.9856	25426	7	25419	14	25433	0.000550466	0.000535578		1	2304.99	0.0137522	2304.97	0.0275044	2305	1.19325e-05	6.19149e-05
		0.9855	25445	7	25438	14	25452	0.000550055	0.000535578		1	2320.99	0.0138968	2320.97	0.0277935	2321	1.19748e-05	6.19149e-05
		0.9854	25465	7	25458	14	25472	0.000549623	0.000535578		1	2336.99	0.014042	2336.97	0.0280839	2337	1.20171e-05	6.19149e-05
		0.9853	25486	7	25479	14	25493	0.00054917	0.000535578		1	2352.99	0.0141878	2352.97	0.0283756	2353	1.20593e-05	6.19149e-05
		0.9852	25498	7	25491	14	25505	0.000548912	0.000535578		1	2368.99	0.0143343	2368.97	0.0286686	2369	1.21016e-05	6.19149e-05
		0.9851	25515	7	25508	14	25522	0.000548546	0.000535578		1	2384.99	0.0144815	2384.97	0.028963	2385	1.21438e-05	6.19149e-05
		0.985	25535	7	25528	14	25542	0.000548117	0.000535578		1	2400.99	0.0146293	2400.97	0.0292586	2401	1.2186e-05	6.19149e-05
		0.9849	25544	7	25537	14	25551	0.000547924	0.000535578		1	2416.99	0.0147778	2416.97	0.0295555	2417	1.22282e-05	6.19149e-05
		0.9848	25555	7	25548	14	25562	0.000547688	0.000535578		1	2432.99	0.0149269	2432.97	0.0298538	2433	1.22704e-05	6.19149e-05
		0.9847	25577	7	25570	14	25584	0.000547217	0.000535578		1	2448.98	0.0150767	2448.97	0.0301534	2449	1.23125e-05	6.19149e-05
		0.9846	25593	7	25586	14	25600	0.000546875	0.000535578		1	2464.98	0.0152272	2464.97	0.0304543	2465	1.23547e-05	6.19149e-05
		0.9845	25602	7	25595	14	25609	0.000546683	0.000535578		1	2480.98	0.0153783	2480.97	0.0307566	2481	1.23968e-05	6.19149e-05
		0.9844	25627	7	25620	14	25634	0.00054615	0.000535578		1	2496.98	0.0155301	2496.97	0.0310602	2497	1.2439e-05	6.19149e-05
		0.9843	25642	7	25635	14	25649	0.00054583	0.000535578		1	2512.98	0.0156826	2512.97	0.0313651	2513	1.24811e-05	6.19149e-05
		0.9842	25654	7	25647	14	25661	0.000545575	0.000535578		1	2528.98	0.0158357	2528.97	0.0316714	2529	1.25233e-05	6.19149e-05
		0.9841	25668	7	25661	14	25675	0.000545278	0.000535578		1	2544.98	0.0159895	2544.97	0.0319791	2545	1.25654e-05	6.19149e-05
		0.984	25684	7	25677	14	25691	0.000544938	0.000535578		1	2560.98	0.016144	2560.97	0.0322881	2561	1.26076e-05	6.19149e-05
		0.9839	25697	7	25690	14	25704	0.000544662	0.000535578		1	2576.98	0.0162992	2576.97	0.0325985	2577	1.26498e-05	6.19149e-05
		0.9838	25712	7	25705	14	25719	0.000544345	0.000535578		1	2592.98	0.0164551	2592.97	0.0329102	2593	1.2692e-05	6.19149e-05
		0.9837	25727	7	25720	14	25734	0.000544027	0.000535578		1	2608.98	0.0166117	2608.97	0.0332234	2609	1.27341e-05	6.19149e-05
		0.9836	25742	7	25735	14	25749	0.00054371	0.000535578		1	2624.98	0.016769	2624.97	0.0335379	2625	1.27763e-05	6.19149e-05
		0.9835	25757	7	25750	14	25764	0.000543394	0.000535578		1	2640.98	0.0169269	2640.97	0.0338538	2641	1.28186e-05	6.19149e-05
		0.9834	25768	7	25761	14	25775	0.000543162	0.000535578		1	2656.98	0.0170856	2656.97	0.0341711	2657	1.28608e-05	6.19149e-05
		0.9833	25779	7	25772	14	25786	0.00054293	0.000535578		1	2672.98	0.0172449	2672.97	0.0344899	2673	1.2903e-05	6.19149e-05
		0.9832	25795	7	25788	14	25802	0.000542594	0.000535578		1	2688.98	0.017405	2688.97	0.03481	2689	1.29453e-05	6.19149e-05
		0.9831	25814	7	25807	14	25821	0.000542194	0.000535578		1	2704.98	0.0175658	2704.96	0.0351315	2705	1.29876e-05	6.19149e-05
		0.983	25822	7	25815	14	25829	0.000542026	0.000535578		1	2720.98	0.0177272	2720.96	0.0354545	2721	1.30299e-05	6.19149e-05
		0.9829	25835	7	25828	14	25842	0.000541754	0.000535578		1	2736.98	0.0178894	2736.96	0.0357789	2737	1.30723e-05	6.19149e-05
		0.9828	25845	7	25838	14	25852	0.000541544	0.000535578		1	2752.98	0.0180523	2752.96	0.0361047	2753	1.31147e-05	6.19149e-05
		0.9827	25857	7	25850	14	25864	0.000541293	0.000535578		1	2768.98	0.018216	2768.96	0.0364319	2769	1.31571e-05	6.19149e-05
		0.9826	25871	7	25864	14	25878	0.000541	0.000535578		1	2784.98	0.0183803	2784.96	0.0367606	2785	1.31995e-05	6.19149e-05
		0.9825	25897	7	25890	14	25904	0.000540457	0.000535578		1	2800.98	0.0185454	2800.96	0.0370908	2801	1.3242e-05	6.19149e-05
		0.9824	25913	7	25906	14	25920	0.000540123	0.000535578		1	2816.98	0.0187112	2816.96	0.0374224	2817	1.32845e-05	6.19149e-05
		0.9823	25927	7	25920	14	25934	0.000539832	0.000535578		1	2832.98	0.0188777	2832.96	0.0377554	2833	1.3327e-05	6.19149e-05
		0.9822	25937	7	25930	14	25944	0.000539624	0.000535578		1	2848.98	0.019045	2848.96	0.0380899	2849	1.33696e-05	6.19149e-05
		0.9821	25949	7	25942	14	25956	0.000539374	0.000535578		1	2864.98	0.019213	2864.96	0.0384259	2865	1.34122e-05	6.19149e-05
		0.982	25968	7	25961	14	25975	0.00053898	0.000535578		1	2880.98	0.0193817	2880.96	0.0387634	2881	1.34548e-05	6.19149e-05
		0.9819	25978	7	25971	14	25985	0.000538772	0.000535578		1	2896.98	0.0195512	2896.96	0.0391024	2897	1.34975e-05	6.19149e-05
		0.9818	25990	7	25983	14	25997	0.000538524	0.000535578		1	2912.98	0.0197214	2912.96	0.0394428	2913	1.35403e-05	6.19149e-05
		0.9817	26005	7	25998	14	26012	0.000538213	0.000535578		1	2928.98	0.0198924	2928.96	0.0397848	2929	1.35831e-05	6.19149e-05
		0.9816	26025	7	26018	14	26032	0.0005378	0.000535578		1	2944.98	0.0200641	2944.96	0.0401282	2945	1.36259e-05	6.19149e-05
		0.9815	26035	7	26028	14	26042	0.000537593	0.000535578		1	2960.98	0.0202366	2960.96	0.0404732	2961	1.36688e-05	6.19149e-05
		0.9814	26046	7	26039	14	26053	0.000537366	0.000535578		1	2976.98	0.0204098	2976.96	0.0408197	2977	1.37117e-05	6.19149e-05
		0.9813	26057	7	26050	14	26064	0.000537139	0.000535578		1	2992.98	0.0205838	2992.96	0.0411677	2993	1.37546e-05	6.19149e-05
		0.9812	26069	7	26062	14	26076	0.000536892	0.000535578		1	3008.98	0.0207586	3008.96	0.0415172	3009	1.37977e-05	6.19149e-05
		0.9811	26079	7	26072	14	26086	0.000536686	0.000535578		1	3024.98	0.0209341	3024.96	0.0418682	3025	1.38407e-05	6.19149e-05
		0.981	26092	7	26085	14	26099	0.000536419	0.000535578		1	3040.98	0.0211104	3040.96	0.0422209	3041	1.38839e-05	6.19149e-05
		0.9809	26115	7	26108	14	26122	0.000535947	0.000535578		1	3056.98	0.0212875	3056.96	0.042575	3057	1.39271e-05	6.19149e-05
		0.9808	26121	7	26114	14	26128	0.000535824	0.000535578		1	3072.98	0.0214654	3072.96	0.0429307	3073	1.39703e-05	6.19149e-05
		0.9807	26133	7	26126	14	26140	0.000535578	0.000535578		1	3088.98	0.021644	3088.96	0.043288	3089	1.40136e-05	6.19149e-05
		0.9806	26138	8	26130	16	26146	0.000611948	0.000607234		1	3104.98	0.0218234	3104.96	0.0436468	3105	1.40569e-05	6.19149e-05
		0.9805	26155	8	26147	16	26163	0.000611551	0.000607234		1	3120.98	0.0220036	3120.96	0.0440072	3121	1.41004e-05	6.19149e-05
		0.9804	26170	8	26162	16	26178	0.0006112	0.000607234		1	3136.98	0.0221846	3136.96	0.0443692	3137	1.41438e-05	6.19149e-05
		0.9803	26181	8	26173	16	26189	0.000610944	0.000607234		1	3152.98	0.0223664	3152.96	0.0447328	3153	1.41874e-05	6.19149e-05
		0.9802	26194	8	26186	16	26202	0.00061064	0.000607234		1	3168.98	0.022549	3168.95	0.045098	3169	1.4231e-05	6.19149e-05
		0.9801	26206	8	26198	16	26214	0.000610361	0.000607234		1	3184.98	0.0227324	3184.95	0.0454647	3185	1.42746e-05	6.19149e-05
		0.98	26213	8	26205	16	26221	0.000610198	0.000607234		1	3200.98	0.0229166	3200.95	0.0458331	3201	1.43184e-05	6.19149e-05
		0.9799	26228	8	26220	16	26236	0.000609849	0.000607234		1	3216.98	0.0231015	3216.95	0.0462031	3217	1.43622e-05	6.19149e-05
		0.9798	26235	8	26227	16	26243	0.000609686	0.000607234		1	3232.98	0.0232874	3232.95	0.0465747	3233	1.4406e-05	6.19149e-05
		0.9797	26252	8	26244	16	26260	0.000609292	0.000607234		1	3248.98	0.023474	3248.95	0.046948	3249	1.445e-05	6.19149e-05
		0.9796	26271	8	26263	16	26279	0.000608851	0.000607234		1	3264.98	0.0236614	3264.95	0.0473228	3265	1.4494e-05	6.19149e-05
		0.9795	26282	8	26274	16	26290	0.000608596	0.000607234		1	3280.98	0.0238497	3280.95	0.0476993	3281	1.45381e-05	6.19149e-05
		0.9794	26292	8	26284	16	26300	0.000608365	0.000607234		1	3296.98	0.0240388	3296.95	0.0480775	3297	1.45822e-05	6.19149e-05
		0.9793	26294	8	26286	16	26302	0.000608319	0.000607234		1	3312.98	0.0242287	3312.95	0.0484573	3313	1.46264e-05	6.19149e-05
		0.9792	26308	8	26300	16	26316	0.000607995	0.000607234		1	3328.98	0.0244194	3328.95	0.0488388	3329	1.46707e-05	6.19149e-05
		0.9791	26313	8	26305	16	26321	0.00060788	0.000607234		1	3344.98	0.024611	3344.95	0.049222	3345	1.47151e-05	6.19149e-05
		0.979	26325	8	26317	16	26333	0.000607603	0.000607234		1	3360.98	0.0248034	3360.95	0.0496068	3361	1.47595e-05	6.19149e-05
		0.9789	26341	8	26333	16	26349	0.000607234	0.000607234		1	3376.98	0.0249967	3376.95	0.0499933	3377	1.48041e-05	6.19149e-05
		0.9788	26347	9	26338	18	26356	0.000682956	0.000682749		1	3392.97	0.0251908	3392.95	0.0503815	3393	1.48487e-05	6.19149e-05
		0.9787	26355	9	26346	18	26364	0.000682749	0.000682749		1	3408.97	0.0253857	3408.95	0.0507714	3409	1.48933e-05	6.19149e-05
		0.9786	26366	10	26356	20	26376	0.000758265	0.000752729		1	3424.97	0.0255815	3424.95	0.051163	3425	1.49381e-05	6.19149e-05
		0.9785	26375	10	26365	20	26385	0.000758006	0.000752729		1	3440.97	0.0257782	3440.95	0.0515563	3441	1.4983e-05	6.19149e-05
		0.9784	26387	10	26377	20	26397	0.000757662	0.000752729		1	3456.97	0.0259757	3456.95	0.0519514	3457	1.50279e-05	6.19149e-05
		0.9783	26401	10	26391	20	26411	0.00075726	0.000752729		1	3472.97	0.0261741	3472.95	0.0523481	3473	1.50729e-05	6.19149e-05
		0.9782	26419	10	26409	20	26429	0.000756744	0.000752729		1	3488.97	0.0263733	3488.95	0.0527466	3489	1.5118e-05	6.19149e-05
		0.9781	26429	10	26419	20	26439	0.000756458	0.000752729		1	3504.97	0.0265734	3504.95	0.0531469	3505	1.51632e-05	6.19149e-05
		0.978	26444	10	26434	20	26454	0.000756029	0.000752729		1	3520.97	0.0267744	3520.95	0.0535489	3521	1.52084e-05	6.19149e-05
		0.9779	26458	10	26448	20	26468	0.000755629	0.000752729		1	3536.97	0.0269763	3536.95	0.0539526	3537	1.52538e-05	6.19149e-05
		0.9778	26468	10	26458	20	26478	0.000755344	0.000752729		1	3552.97	0.0271791	3552.95	0.0543581	3553	1.52992e-05	6.19149e-05
		0.9777	26501	10	26491	20	26511	0.000754404	0.000752729		1	3568.97	0.0273827	3568.95	0.0547654	3569	1.53447e-05	6.19149e-05
		0.9776	26513	10	26503	20	26523	0.000754063	0.000752729		1	3584.97	0.0275872	3584.94	0.0551745	3585	1.53904e-05	6.19149e-05
		0.9775	26519	10	26509	20	26529	0.000753892	0.000752729		1	3600.97	0.0277927	3600.94	0.0555853	3601	1.54361e-05	6.19149e-05
		0.9774	26526	10	26516	20	26536	0.000753693	0.000752729		1	3616.97	0.027999	3616.94	0.055998	3617	1.54819e-05	6.19149e-05
		0.9773	26540	10	26530	20	26550	0.000753296	0.000752729		1	3632.97	0.0282062	3632.94	0.0564124	3633	1.55278e-05	6.19149e-05
		0.9772	26551	10	26541	20	26561	0.000752984	0.000752729		1	3648.97	0.0284143	3648.94	0.0568287	3649	1.55738e-05	6.19149e-05
		0.9771	26560	10	26550	20	26570	0.000752729	0.000752729		1	3664.97	0.0286234	3664.94	0.0572467	3665	1.56198e-05	6.19149e-05
		0.977	26567	11	26556	22	26578	0.000827752	0.000825702		1	3680.97	0.0288333	3680.94	0.0576666	3681	1.5666e-05	6.19149e-05
		0.9769	26574	11	26563	22	26585	0.000827534	0.000825702		1	3696.97	0.0290442	3696.94	0.0580884	3697	1.57123e-05	6.19149e-05
		0.9768	26586	11	26575	22	26597	0.000827161	0.000825702		1	3712.97	0.029256	3712.94	0.0585119	3713	1.57587e-05	6.19149e-05
		0.9767	26595	11	26584	22	26606	0.000826881	0.000825702		1	3728.97	0.0294687	3728.94	0.0589374	3729	1.58051e-05	6.19149e-05
		0.9766	26605	11	26594	22	26616	0.00082657	0.000825702		1	3744.97	0.0296823	3744.94	0.0593646	3745	1.58517e-05	6.19149e-05
		0.9765	26622	11	26611	22	26633	0.000826043	0.000825702		1	3760.97	0.0298969	3760.94	0.0597938	3761	1.58984e-05	6.19149e-05
		0.9764	26633	11	26622	22	26644	0.000825702	0.000825702		1	3776.97	0.0301124	3776.94	0.0602248	3777	1.59451e-05	6.19149e-05
		0.9763	26642	12	26630	24	26654	0.000900428	0.000898304		1	3792.97	0.0303288	3792.94	0.0606577	3793	1.5992e-05	6.19149e-05
		0.9762	26648	12	26636	24	26660	0.000900225	0.000898304		1	3808.97	0.0305462	3808.94	0.0610925	3809	1.6039e-05	6.19149e-05
		0.9761	26664	12	26652	24	26676	0.000899685	0.000898304		1	3824.97	0.0307646	3824.94	0.0615291	3825	1.6086e-05	6.19149e-05
		0.976	26682	12	26670	24	26694	0.000899078	0.000898304		1	3840.97	0.0309839	3840.94	0.0619677	3841	1.61332e-05	6.19149e-05
		0.9759	26690	12	26678	24	26702	0.000898809	0.000898304		1	3856.97	0.0312041	3856.94	0.0624082	3857	1.61805e-05	6.19149e-05
		0.9758	26697	12	26685	24	26709	0.000898574	0.000898304		1	3872.97	0.0314253	3872.94	0.0628506	3873	1.62279e-05	6.19149e-05
		0.9757	26705	12	26693	24	26717	0.000898304	0.000898304		1	3888.97	0.0316475	3888.94	0.063295	3889	1.62754e-05	6.19149e-05
		0.9756	26716	15	26701	30	26731	0.00112229	0.00111757		1	3904.97	0.0318706	3904.94	0.0637413	3905	1.6323e-05	6.19149e-05
		0.9755	26721	15	26706	30	26736	0.00112208	0.00111757		1	3920.97	0.0320947	3920.94	0.0641895	3921	1.63707e-05	6.19149e-05
		0.9754	26733	15	26718	30	26748	0.00112158	0.00111757		1	3936.97	0.0323198	3936.94	0.0646397	3937	1.64185e-05	6.19149e-05
		0.9753	26740	15	26725	30	26755	0.00112129	0.00111757		1	3952.97	0.0325459	3952.93	0.0650918	3953	1.64664e-05	6.19149e-05
		0.9752	26750	15	26735	30	26765	0.00112087	0.00111757		1	3968.97	0.032773	3968.93	0.0655459	3969	1.65145e-05	6.19149e-05
		0.9751	26765	15	26750	30	26780	0.00112024	0.00111757		1	3984.97	0.033001	3984.93	0.066002	3985	1.65626e-05	6.19149e-05
		0.975	26774	15	26759	30	26789	0.00111986	0.00111757		1	4000.97	0.0332301	4000.93	0.0664601	4001	1.66109e-05	6.19149e-05
		0.9749	26784	15	26769	30	26799	0.00111944	0.00111757		1	4016.97	0.0334601	4016.93	0.0669202	4017	1.66592e-05	6.19149e-05
		0.9748	26792	15	26777	30	26807	0.00111911	0.00111757		1	4032.97	0.0336911	4032.93	0.0673823	4033	1.67077e-05	6.19149e-05
		0.9747	26801	15	26786	30	26816	0.00111874	0.00111757		1	4048.97	0.0339232	4048.93	0.0678464	4049	1.67563e-05	6.19149e-05
		0.9746	26805	15	26790	30	26820	0.00111857	0.00111757		1	4064.97	0.0341563	4064.93	0.0683125	4065	1.6805e-05	6.19149e-05
		0.9745	26815	15	26800	30	26830	0.00111815	0.00111757		1	4080.97	0.0343903	4080.93	0.0687807	4081	1.68539e-05	6.19149e-05
		0.9744	26829	15	26814	30	26844	0.00111757	0.00111757		1	4096.97	0.0346254	4096.93	0.0692509	4097	1.69028e-05	6.19149e-05
		0.9743	26837	16	26821	32	26853	0.00119167	0.00118589		1	4112.97	0.0348616	4112.93	0.0697231	4113	1.69519e-05	6.19149e-05
		0.9742	26841	16	26825	32	26857	0.0011915	0.00118589		1	4128.96	0.0350987	4128.93	0.0701974	4129	1.70011e-05	6.19149e-05
		0.9741	26856	16	26840	32	26872	0.00119083	0.00118589		1	4144.96	0.0353369	4144.93	0.0706738	4145	1.70504e-05	6.19149e-05
		0.974	26871	16	26855	32	26887	0.00119017	0.00118589		1	4160.96	0.0355761	4160.93	0.0711522	4161	1.70998e-05	6.19149e-05
		0.9739	26885	16	26869	32	26901	0.00118955	0.00118589		1	4176.96	0.0358164	4176.93	0.0716327	4177	1.71493e-05	6.19149e-05
		0.9738	26894	16	26878	32	26910	0.00118915	0.00118589		1	4192.96	0.0360577	4192.93	0.0721154	4193	1.7199e-05	6.19149e-05
		0.9737	26902	16	26886	32	26918	0.0011888	0.00118589		1	4208.96	0.0363	4208.93	0.0726001	4209	1.72488e-05	6.19149e-05
		0.9736	26906	16	26890	32	26922	0.00118862	0.00118589		1	4224.96	0.0365435	4224.93	0.0730869	4225	1.72987e-05	6.19149e-05
		0.9735	26912	16	26896	32	26928	0.00118835	0.00118589		1	4240.96	0.0367879	4240.93	0.0735759	4241	1.73487e-05	6.19149e-05
		0.9734	26924	16	26908	32	26940	0.00118782	0.00118589		1	4256.96	0.0370335	4256.93	0.0740669	4257	1.73989e-05	6.19149e-05
		0.9733	26941	16	26925	32	26957	0.00118708	0.00118589		1	4272.96	0.0372801	4272.93	0.0745602	4273	1.74491e-05	6.19149e-05
		0.9732	26949	16	26933	32	26965	0.00118672	0.00118589		1	4288.96	0.0375278	4288.92	0.0750555	4289	1.74995e-05	6.19149e-05
		0.9731	26956	16	26940	32	26972	0.00118642	0.00118589		1	4304.96	0.0377765	4304.92	0.0755531	4305	1.75501e-05	6.19149e-05
		0.973	26968	16	26952	32	26984	0.00118589	0.00118589		1	4320.96	0.0380264	4320.92	0.0760527	4321	1.76007e-05	6.19149e-05
		0.9729	26980	17	26963	34	26997	0.0012594	0.00125693		1	4336.96	0.0382773	4336.92	0.0765546	4337	1.76515e-05	6.19149e-05
		0.9728	26986	17	26969	34	27003	0.00125912	0.00125693		1	4352.96	0.0385293	4352.92	0.0770587	4353	1.77024e-05	6.19149e-05
		0.9727	27000	17	26983	34	27017	0.00125847	0.00125693		1	4368.96	0.0387825	4368.92	0.0775649	4369	1.77535e-05	6.19149e-05
		0.9726	27009	17	26992	34	27026	0.00125805	0.00125693		1	4384.96	0.0390367	4384.92	0.0780734	4385	1.78046e-05	6.19149e-05
		0.9725	27017	17	27000	34	27034	0.00125768	0.00125693		1	4400.96	0.039292	4400.92	0.078584	4401	1.78559e-05	6.19149e-05
		0.9724	27023	17	27006	34	27040	0.0012574	0.00125693		1	4416.96	0.0395485	4416.92	0.0790969	4417	1.79074e-05	6.19149e-05
		0.9723	27028	17	27011	34	27045	0.00125716	0.00125693		1	4432.96	0.039806	4432.92	0.079612	4433	1.79589e-05	6.19149e-05
		0.9722	27033	17	27016	34	27050	0.00125693	0.00125693		1	4448.96	0.0400647	4448.92	0.0801294	4449	1.80107e-05	6.19149e-05
		0.9721	27043	18	27025	36	27061	0.00133033	0.00131719		1	4464.96	0.0403245	4464.92	0.080649	4465	1.80625e-05	6.19149e-05
		0.972	27053	18	27035	36	27071	0.00132984	0.00131719		1	4480.96	0.0405854	4480.92	0.0811709	4481	1.81145e-05	6.19149e-05
		0.9719	27059	18	27041	36	27077	0.00132954	0.00131719		1	4496.96	0.0408475	4496.92	0.081695	4497	1.81666e-05	6.19149e-05
		0.9718	27065	18	27047	36	27083	0.00132925	0.00131719		1	4512.96	0.0411107	4512.92	0.0822214	4513	1.82188e-05	6.19149e-05
		0.9717	27078	18	27060	36	27096	0.00132861	0.00131719		1	4528.96	0.0413751	4528.92	0.0827502	4529	1.82712e-05	6.19149e-05
		0.9716	27089	18	27071	36	27107	0.00132807	0.00131719		1	4544.96	0.0416406	4544.92	0.0832812	4545	1.83237e-05	6.19149e-05
		0.9715	27096	18	27078	36	27114	0.00132773	0.00131719		1	4560.96	0.0419073	4560.92	0.0838145	4561	1.83763e-05	6.19149e-05
		0.9714	27103	18	27085	36	27121	0.00132738	0.00131719		1	4576.96	0.0421751	4576.92	0.0843501	4577	1.84291e-05	6.19149e-05
		0.9713	27106	18	27088	36	27124	0.00132724	0.00131719		1	4592.96	0.0424441	4592.92	0.0848881	4593	1.84821e-05	6.19149e-05
		0.9712	27117	18	27099	36	27135	0.0013267	0.00131719		1	4608.96	0.0427142	4608.91	0.0854284	4609	1.85351e-05	6.19149e-05
		0.9711	27125	18	27107	36	27143	0.00132631	0.00131719		1	4624.96	0.0429856	4624.91	0.0859711	4625	1.85884e-05	6.19149e-05
		0.971	27145	18	27127	36	27163	0.00132533	0.00131719		1	4640.96	0.0432581	4640.91	0.0865162	4641	1.86417e-05	6.19149e-05
		0.9709	27155	18	27137	36	27173	0.00132484	0.00131719		1	4656.96	0.0435318	4656.91	0.0870636	4657	1.86952e-05	6.19149e-05
		0.9708	27158	18	27140	36	27176	0.0013247	0.00131719		1	4672.96	0.0438067	4672.91	0.0876133	4673	1.87488e-05	6.19149e-05
		0.9707	27172	18	27154	36	27190	0.00132402	0.00131719		1	4688.96	0.0440828	4688.91	0.0881655	4689	1.88026e-05	6.19149e-05
		0.9706	27185	18	27167	36	27203	0.00132338	0.00131719		1	4704.96	0.04436	4704.91	0.0887201	4705	1.88566e-05	6.19149e-05
		0.9705	27195	18	27177	36	27213	0.0013229	0.00131719		1	4720.96	0.0446385	4720.91	0.0892771	4721	1.89106e-05	6.19149e-05
		0.9704	27197	18	27179	36	27215	0.0013228	0.00131719		1	4736.96	0.0449182	4736.91	0.0898365	4737	1.89649e-05	6.19149e-05
		0.9703	27205	18	27187	36	27223	0.00132241	0.00131719		1	4752.95	0.0451992	4752.91	0.0903983	4753	1.90192e-05	6.19149e-05
		0.9702	27215	18	27197	36	27233	0.00132193	0.00131719		1	4768.95	0.0454813	4768.91	0.0909626	4769	1.90737e-05	6.19149e-05
		0.9701	27220	18	27202	36	27238	0.00132168	0.00131719		1	4784.95	0.0457647	4784.91	0.0915294	4785	1.91284e-05	6.19149e-05
		0.97	27230	18	27212	36	27248	0.0013212	0.00131719		1	4800.95	0.0460493	4800.91	0.0920986	4801	1.91832e-05	6.19149e-05
		0.9699	27235	18	27217	36	27253	0.00132096	0.00131719		1	4816.95	0.0463351	4816.91	0.0926703	4817	1.92382e-05	6.19149e-05
		0.9698	27243	18	27225	36	27261	0.00132057	0.00131719		1	4832.95	0.0466222	4832.91	0.0932444	4833	1.92933e-05	6.19149e-05
		0.9697	27247	18	27229	36	27265	0.00132037	0.00131719		1	4848.95	0.0469106	4848.91	0.0938211	4849	1.93485e-05	6.19149e-05
		0.9696	27258	18	27240	36	27276	0.00131984	0.00131719		1	4864.95	0.0472001	4864.91	0.0944003	4865	1.9404e-05	6.19149e-05
		0.9695	27263	18	27245	36	27281	0.0013196	0.00131719		1	4880.95	0.047491	4880.91	0.094982	4881	1.94595e-05	6.19149e-05
		0.9694	27274	18	27256	36	27292	0.00131907	0.00131719		1	4896.95	0.0477831	4896.9	0.0955662	4897	1.95153e-05	6.19149e-05
		0.9693	27281	18	27263	36	27299	0.00131873	0.00131719		1	4912.95	0.0480765	4912.9	0.096153	4913	1.95711e-05	6.19149e-05
		0.9692	27290	18	27272	36	27308	0.0013183	0.00131719		1	4928.95	0.0483711	4928.9	0.0967423	4929	1.96272e-05	6.19149e-05
		0.9691	27297	18	27279	36	27315	0.00131796	0.00131719		1	4944.95	0.0486671	4944.9	0.0973342	4945	1.96834e-05	6.19149e-05
		0.969	27304	18	27286	36	27322	0.00131762	0.00131719		1	4960.95	0.0489643	4960.9	0.0979286	4961	1.97397e-05	6.19149e-05
		0.9689	27306	18	27288	36	27324	0.00131752	0.00131719		1	4976.95	0.0492628	4976.9	0.0985257	4977	1.97962e-05	6.19149e-05
		0.9688	27313	18	27295	36	27331	0.00131719	0.00131719		1	4992.95	0.0495626	4992.9	0.0991253	4993	1.98529e-05	6.19149e-05
		0.9687	27321	19	27302	38	27340	0.0013899	0.00138823		1	5008.95	0.0498638	5008.9	0.0997275	5009	1.99097e-05	6.19149e-05
		0.9686	27333	19	27314	38	27352	0.0013893	0.00138823		1	5024.95	0.0501662	5024.9	0.100332	5025	1.99666e-05	6.19149e-05
		0.9685	27337	19	27318	38	27356	0.00138909	0.00138823		1	5040.95	0.0504699	5040.9	0.10094	5041	2.00238e-05	6.19149e-05
		0.9684	27345	19	27326	38	27364	0.00138869	0.00138823		1	5056.95	0.050775	5056.9	0.10155	5057	2.00811e-05	6.19149e-05
		0.9683	27351	19	27332	38	27370	0.00138838	0.00138823		1	5072.95	0.0510814	5072.9	0.102163	5073	2.01385e-05	6.19149e-05
		0.9682	27354	19	27335	38	27373	0.00138823	0.00138823		1	5088.95	0.0513891	5088.9	0.102778	5089	2.01962e-05	6.19149e-05
		0.9681	27365	20	27345	40	27385	0.00146065	0.0014564		1	5104.95	0.0516982	5104.9	0.103396	5105	2.02539e-05	6.19149e-05
		0.968	27369	20	27349	40	27389	0.00146044	0.0014564		1	5120.95	0.0520086	5120.9	0.104017	5121	2.03119e-05	6.19149e-05
		0.9679	27383	20	27363	40	27403	0.00145969	0.0014564		1	5136.95	0.0523203	5136.9	0.104641	5137	2.037e-05	6.19149e-05
		0.9678	27385	20	27365	40	27405	0.00145959	0.0014564		1	5152.95	0.0526334	5152.89	0.105267	5153	2.04283e-05	6.19149e-05
		0.9677	27389	20	27369	40	27409	0.00145937	0.0014564		1	5168.95	0.0529479	5168.89	0.105896	5169	2.04867e-05	6.19149e-05
		0.9676	27396	20	27376	40	27416	0.001459	0.0014564		1	5184.95	0.0532638	5184.89	0.106528	5185	2.05453e-05	6.19149e-05
		0.9675	27402	20	27382	40	27422	0.00145868	0.0014564		1	5200.95	0.053581	5200.89	0.107162	5201	2.06041e-05	6.19149e-05
		0.9674	27407	20	27387	40	27427	0.00145842	0.0014564		1	5216.95	0.0538996	5216.89	0.107799	5217	2.0663e-05	6.19149e-05
		0.9673	27416	20	27396	40	27436	0.00145794	0.0014564		1	5232.95	0.0542195	5232.89	0.108439	5233	2.07222e-05	6.19149e-05
		0.9672	27430	20	27410	40	27450	0.00145719	0.0014564		1	5248.95	0.0545409	5248.89	0.109082	5249	2.07814e-05	6.19149e-05
		0.9671	27437	20	27417	40	27457	0.00145682	0.0014564		1	5264.95	0.0548637	5264.89	0.109727	5265	2.08409e-05	6.19149e-05
		0.967	27441	20	27421	40	27461	0.00145661	0.0014564		1	5280.94	0.0551878	5280.89	0.110376	5281	2.09005e-05	6.19149e-05
		0.9669	27445	20	27425	40	27465	0.0014564	0.0014564		1	5296.94	0.0555134	5296.89	0.111027	5297	2.09603e-05	6.19149e-05
		0.9668	27450	21	27429	42	27471	0.00152889	0.00152661		1	5312.94	0.0558404	5312.89	0.111681	5313	2.10203e-05	6.19149e-05
		0.9667	27457	21	27436	42	27478	0.0015285	0.00152661		1	5328.94	0.0561688	5328.89	0.112338	5329	2.10804e-05	6.19149e-05
		0.9666	27466	21	27445	42	27487	0.001528	0.00152661		1	5344.94	0.0564986	5344.89	0.112997	5345	2.11407e-05	6.19149e-05
		0.9665	27471	21	27450	42	27492	0.00152772	0.00152661		1	5360.94	0.0568299	5360.89	0.11366	5361	2.12012e-05	6.19149e-05
		0.9664	27479	21	27458	42	27500	0.00152727	0.00152661		1	5376.94	0.0571626	5376.89	0.114325	5377	2.12619e-05	6.19149e-05
		0.9663	27491	21	27470	42	27512	0.00152661	0.00152661		1	5392.94	0.0574968	5392.89	0.114994	5393	2.13227e-05	6.19149e-05
		0.9662	27505	22	27483	44	27527	0.00159843	0.00159028		1	5408.94	0.0578324	5408.88	0.115665	5409	2.13838e-05	6.19149e-05
		0.9661	27511	22	27489	44	27533	0.00159808	0.00159028		1	5424.94	0.0581694	5424.88	0.116339	5425	2.1445e-05	6.19149e-05
		0.966	27518	22	27496	44	27540	0.00159768	0.00159028		1	5440.94	0.058508	5440.88	0.117016	5441	2.15063e-05	6.19149e-05
		0.9659	27529	22	27507	44	27551	0.00159704	0.00159028		1	5456.94	0.058848	5456.88	0.117696	5457	2.15679e-05	6.19149e-05
		0.9658	27533	22	27511	44	27555	0.00159681	0.00159028		1	5472.94	0.0591894	5472.88	0.118379	5473	2.16296e-05	6.19149e-05
		0.9657	27542	22	27520	44	27564	0.00159629	0.00159028		1	5488.94	0.0595324	5488.88	0.119065	5489	2.16915e-05	6.19149e-05
		0.9656	27546	22	27524	44	27568	0.00159605	0.00159028		1	5504.94	0.0598769	5504.88	0.119754	5505	2.17536e-05	6.19149e-05
		0.9655	27551	22	27529	44	27573	0.00159576	0.00159028		1	5520.94	0.0602228	5520.88	0.120446	5521	2.18159e-05	6.19149e-05
		0.9654	27561	22	27539	44	27583	0.00159519	0.00159028		1	5536.94	0.0605703	5536.88	0.121141	5537	2.18784e-05	6.19149e-05
		0.9653	27576	22	27554	44	27598	0.00159432	0.00159028		1	5552.94	0.0609192	5552.88	0.121838	5553	2.1941e-05	6.19149e-05
		0.9652	27582	22	27560	44	27604	0.00159397	0.00159028		1	5568.94	0.0612697	5568.88	0.122539	5569	2.20038e-05	6.19149e-05
		0.9651	27592	22	27570	44	27614	0.00159339	0.00159028		1	5584.94	0.0616217	5584.88	0.123243	5585	2.20669e-05	6.19149e-05
		0.965	27596	22	27574	44	27618	0.00159316	0.00159028		1	5600.94	0.0619752	5600.88	0.12395	5601	2.21301e-05	6.19149e-05
		0.9649	27602	22	27580	44	27624	0.00159282	0.00159028		1	5616.94	0.0623303	5616.88	0.124661	5617	2.21934e-05	6.19149e-05
		0.9648	27613	22	27591	44	27635	0.00159218	0.00159028		1	5632.94	0.0626869	5632.87	0.125374	5633	2.2257e-05	6.19149e-05
		0.9647	27616	22	27594	44	27638	0.00159201	0.00159028		1	5648.94	0.0630451	5648.87	0.12609	5649	2.23208e-05	6.19149e-05
		0.9646	27624	22	27602	44	27646	0.00159155	0.00159028		1	5664.94	0.0634048	5664.87	0.12681	5665	2.23847e-05	6.19149e-05
		0.9645	27627	22	27605	44	27649	0.00159138	0.00159028		1	5680.94	0.0637661	5680.87	0.127532	5681	2.24489e-05	6.19149e-05
		0.9644	27634	22	27612	44	27656	0.00159097	0.00159028		1	5696.94	0.0641289	5696.87	0.128258	5697	2.25132e-05	6.19149e-05
		0.9643	27636	22	27614	44	27658	0.00159086	0.00159028		1	5712.94	0.0644933	5712.87	0.128987	5713	2.25777e-05	6.19149e-05
		0.9642	27643	22	27621	44	27665	0.00159046	0.00159028		1	5728.94	0.0648593	5728.87	0.129719	5729	2.26425e-05	6.19149e-05
		0.9641	27646	22	27624	44	27668	0.00159028	0.00159028		1	5744.93	0.0652269	5744.87	0.130454	5745	2.27074e-05	6.19149e-05
		0.964	27650	23	27627	46	27673	0.00166227	0.00165873		1	5760.93	0.0655961	5760.87	0.131192	5761	2.27725e-05	6.19149e-05
		0.9639	27658	23	27635	46	27681	0.00166179	0.00165873		1	5776.93	0.0659669	5776.87	0.131934	5777	2.28378e-05	6.19149e-05
		0.9638	27664	23	27641	46	27687	0.00166143	0.00165873		1	5792.93	0.0663394	5792.87	0.132679	5793	2.29033e-05	6.19149e-05
		0.9637	27670	23	27647	46	27693	0.00166107	0.00165873		1	5808.93	0.0667134	5808.87	0.133427	5809	2.2969e-05	6.19149e-05
		0.9636	27675	23	27652	46	27698	0.00166077	0.00165873		1	5824.93	0.067089	5824.87	0.134178	5825	2.30349e-05	6.19149e-05
		0.9635	27676	23	27653	46	27699	0.00166071	0.00165873		1	5840.93	0.0674663	5840.87	0.134933	5841	2.31009e-05	6.19149e-05
		0.9634	27679	23	27656	46	27702	0.00166053	0.00165873		1	5856.93	0.0678452	5856.86	0.13569	5857	2.31672e-05	6.19149e-05
		0.9633	27687	23	27664	46	27710	0.00166005	0.00165873		1	5872.93	0.0682258	5872.86	0.136452	5873	2.32337e-05	6.19149e-05
		0.9632	27694	23	27671	46	27717	0.00165963	0.00165873		1	5888.93	0.068608	5888.86	0.137216	5889	2.33004e-05	6.19149e-05
		0.9631	27704	23	27681	46	27727	0.00165903	0.00165873		1	5904.93	0.0689919	5904.86	0.137984	5905	2.33673e-05	6.19149e-05
		0.963	27709	23	27686	46	27732	0.00165873	0.00165873		1	5920.93	0.0693775	5920.86	0.138755	5921	2.34344e-05	6.19149e-05
		0.9629	27712	24	27688	48	27736	0.0017306	0.00172712		1	5936.93	0.0697647	5936.86	0.139529	5937	2.35017e-05	6.19149e-05
		0.9628	27724	24	27700	48	27748	0.00172985	0.00172712		1	5952.93	0.0701536	5952.86	0.140307	5953	2.35692e-05	6.19149e-05
		0.9627	27734	24	27710	48	27758	0.00172923	0.00172712		1	5968.93	0.0705442	5968.86	0.141088	5969	2.36369e-05	6.19149e-05
		0.9626	27742	24	27718	48	27766	0.00172873	0.00172712		1	5984.93	0.0709365	5984.86	0.141873	5985	2.37048e-05	6.19149e-05
		0.9625	27750	24	27726	48	27774	0.00172824	0.00172712		1	6000.93	0.0713305	6000.86	0.142661	6001	2.37729e-05	6.19149e-05
		0.9624	27758	24	27734	48	27782	0.00172774	0.00172712		1	6016.93	0.0717262	6016.86	0.143452	6017	2.38412e-05	6.19149e-05
		0.9623	27765	24	27741	48	27789	0.0017273	0.00172712		1	6032.93	0.0721236	6032.86	0.144247	6033	2.39097e-05	6.19149e-05
		0.9621	27768	24	27744	48	27792	0.00172712	0.00172712		1	6048.93	0.0725228	6048.85	0.145046	6049	2.39784e-05	6.19149e-05
		0.962	27778	25	27753	50	27803	0.00179837	0.00179346		1	6064.93	0.0729237	6064.85	0.145847	6065	2.40474e-05	6.19149e-05
		0.9619	27781	25	27756	50	27806	0.00179817	0.00179346		1	6080.93	0.0733263	6080.85	0.146653	6081	2.41165e-05	6.19149e-05
		0.9618	27784	25	27759	50	27809	0.00179798	0.00179346		1	6096.93	0.0737307	6096.85	0.147461	6097	2.41859e-05	6.19149e-05
		0.9617	27792	25	27767	50	27817	0.00179746	0.00179346		1	6112.93	0.0741368	6112.85	0.148274	6113	2.42555e-05	6.19149e-05
		0.9616	27804	25	27779	50	27829	0.00179669	0.00179346		1	6128.93	0.0745447	6128.85	0.149089	6129	2.43252e-05	6.19149e-05
		0.9615	27808	25	27783	50	27833	0.00179643	0.00179346		1	6144.93	0.0749544	6144.85	0.149909	6145	2.43952e-05	6.19149e-05
		0.9614	27816	25	27791	50	27841	0.00179591	0.00179346		1	6160.92	0.0753658	6160.85	0.150732	6161	2.44655e-05	6.19149e-05
		0.9613	27832	25	27807	50	27857	0.00179488	0.00179346		1	6176.92	0.0757791	6176.85	0.151558	6177	2.45359e-05	6.19149e-05
		0.9612	27841	25	27816	50	27866	0.0017943	0.00179346		1	6192.92	0.0761941	6192.85	0.152388	6193	2.46065e-05	6.19149e-05
		0.9611	27845	25	27820	50	27870	0.00179404	0.00179346		1	6208.92	0.0766109	6208.85	0.153222	6209	2.46774e-05	6.19149e-05
		0.961	27848	25	27823	50	27873	0.00179385	0.00179346		1	6224.92	0.0770296	6224.85	0.154059	6225	2.47485e-05	6.19149e-05
		0.9609	27854	25	27829	50	27879	0.00179346	0.00179346		1	6240.92	0.07745	6240.85	0.1549	6241	2.48198e-05	6.19149e-05
		0.9608	27861	26	27835	52	27887	0.00186467	0.00186293		1	6256.92	0.0778723	6256.84	0.155745	6257	2.48913e-05	6.19149e-05
		0.9607	27865	26	27839	52	27891	0.0018644	0.00186293		1	6272.92	0.0782964	6272.84	0.156593	6273	2.4963e-05	6.19149e-05
		0.9606	27868	26	27842	52	27894	0.0018642	0.00186293		1	6288.92	0.0787224	6288.84	0.157445	6289	2.5035e-05	6.19149e-05
		0.9605	27871	26	27845	52	27897	0.001864	0.00186293		1	6304.92	0.0791502	6304.84	0.1583	6305	2.51071e-05	6.19149e-05
		0.9604	27883	26	27857	52	27909	0.0018632	0.00186293		1	6320.92	0.0795799	6320.84	0.15916	6321	2.51795e-05	6.19149e-05
		0.9603	27887	26	27861	52	27913	0.00186293	0.00186293		1	6336.92	0.0800114	6336.84	0.160023	6337	2.52521e-05	6.19149e-05
		0.9602	27896	27	27869	54	27923	0.00193389	0.0019323		1	6352.92	0.0804448	6352.84	0.16089	6353	2.5325e-05	6.19149e-05
		0.9601	27900	27	27873	54	27927	0.00193361	0.0019323		1	6368.92	0.0808801	6368.84	0.16176	6369	2.53981e-05	6.19149e-05
		0.96	27906	27	27879	54	27933	0.0019332	0.0019323		1	6384.92	0.0813173	6384.84	0.162635	6385	2.54714e-05	6.19149e-05
		0.9599	27908	27	27881	54	27935	0.00193306	0.0019323		1	6400.92	0.0817564	6400.84	0.163513	6401	2.55449e-05	6.19149e-05
		0.9598	27919	27	27892	54	27946	0.0019323	0.0019323		1	6416.92	0.0821974	6416.84	0.164395	6417	2.56186e-05	6.19149e-05
		0.9597	27920	28	27892	56	27948	0.00200372	0.00199936		1	6432.92	0.0826403	6432.83	0.165281	6433	2.56926e-05	6.19149e-05
		0.9596	27927	28	27899	56	27955	0.00200322	0.00199936		1	6448.92	0.0830851	6448.83	0.16617	6449	2.57668e-05	6.19149e-05
		0.9595	27929	28	27901	56	27957	0.00200308	0.00199936		1	6464.92	0.0835319	6464.83	0.167064	6465	2.58413e-05	6.19149e-05
		0.9594	27932	28	27904	56	27960	0.00200286	0.00199936		1	6480.92	0.0839806	6480.83	0.167961	6481	2.59159e-05	6.19149e-05
		0.9593	27936	28	27908	56	27964	0.00200257	0.00199936		1	6496.92	0.0844312	6496.83	0.168862	6497	2.59908e-05	6.19149e-05
		0.9592	27938	28	27910	56	27966	0.00200243	0.00199936		1	6512.92	0.0848839	6512.83	0.169768	6513	2.6066e-05	6.19149e-05
		0.9591	27946	28	27918	56	27974	0.00200186	0.00199936		1	6528.91	0.0853384	6528.83	0.170677	6529	2.61413e-05	6.19149e-05
		0.959	27951	28	27923	56	27979	0.0020015	0.00199936		1	6544.91	0.085795	6544.83	0.17159	6545	2.6217e-05	6.19149e-05
		0.9589	27958	28	27930	56	27986	0.002001	0.00199936		1	6560.91	0.0862535	6560.83	0.172507	6561	2.62928e-05	6.19149e-05
		0.9588	27964	28	27936	56	27992	0.00200057	0.00199936		1	6576.91	0.086714	6576.83	0.173428	6577	2.63689e-05	6.19149e-05
		0.9587	27974	28	27946	56	28002	0.00199986	0.00199936		1	6592.91	0.0871765	6592.83	0.174353	6593	2.64452e-05	6.19149e-05
		0.9586	27981	28	27953	56	28009	0.00199936	0.00199936		1	6608.91	0.0876411	6608.82	0.175282	6609	2.65217e-05	6.19149e-05
		0.9585	27992	29	27963	58	28021	0.00206988	0.00206244		1	6624.91	0.0881076	6624.82	0.176215	6625	2.65985e-05	6.19149e-05
		0.9584	27994	29	27965	58	28023	0.00206973	0.00206244		1	6640.91	0.0885762	6640.82	0.177152	6641	2.66756e-05	6.19149e-05
		0.9583	28006	29	27977	58	28035	0.00206884	0.00206244		1	6656.91	0.0890468	6656.82	0.178094	6657	2.67528e-05	6.19149e-05
		0.9582	28018	29	27989	58	28047	0.00206796	0.00206244		1	6672.91	0.0895194	6672.82	0.179039	6673	2.68303e-05	6.19149e-05
		0.9581	28020	29	27991	58	28049	0.00206781	0.00206244		1	6688.91	0.0899941	6688.82	0.179988	6689	2.69081e-05	6.19149e-05
		0.958	28030	29	28001	58	28059	0.00206707	0.00206244		1	6704.91	0.0904709	6704.82	0.180942	6705	2.69861e-05	6.19149e-05
		0.9579	28034	29	28005	58	28063	0.00206678	0.00206244		1	6720.91	0.0909497	6720.82	0.181899	6721	2.70643e-05	6.19149e-05
		0.9578	28036	29	28007	58	28065	0.00206663	0.00206244		1	6736.91	0.0914307	6736.82	0.182861	6737	2.71428e-05	6.19149e-05
		0.9577	28042	29	28013	58	28071	0.00206619	0.00206244		1	6752.91	0.0919137	6752.82	0.183827	6753	2.72216e-05	6.19149e-05
		0.9576	28052	29	28023	58	28081	0.00206545	0.00206244		1	6768.91	0.0923988	6768.82	0.184798	6769	2.73006e-05	6.19149e-05
		0.9575	28057	29	28028	58	28086	0.00206509	0.00206244		1	6784.91	0.092886	6784.81	0.185772	6785	2.73798e-05	6.19149e-05
		0.9574	28058	29	28029	58	28087	0.00206501	0.00206244		1	6800.91	0.0933753	6800.81	0.186751	6801	2.74593e-05	6.19149e-05
		0.9573	28068	29	28039	58	28097	0.00206428	0.00206244		1	6816.91	0.0938667	6816.81	0.187733	6817	2.7539e-05	6.19149e-05
		0.9572	28074	29	28045	58	28103	0.00206384	0.00206244		1	6832.91	0.0943603	6832.81	0.188721	6833	2.7619e-05	6.19149e-05
		0.9571	28078	29	28049	58	28107	0.00206354	0.00206244		1	6848.91	0.094856	6848.81	0.189712	6849	2.76992e-05	6.19149e-05
		0.957	28089	29	28060	58	28118	0.00206274	0.00206244		1	6864.9	0.0953539	6864.81	0.190708	6865	2.77797e-05	6.19149e-05
		0.9569	28093	29	28064	58	28122	0.00206244	0.00206244		1	6880.9	0.0958539	6880.81	0.191708	6881	2.78605e-05	6.19149e-05
		0.9568	28095	30	28065	60	28125	0.00213333	0.00212593		1	6896.9	0.0963561	6896.81	0.192712	6897	2.79415e-05	6.19149e-05
		0.9567	28110	30	28080	60	28140	0.0021322	0.00212593		1	6912.9	0.0968605	6912.81	0.193721	6913	2.80227e-05	6.19149e-05
		0.9566	28112	30	28082	60	28142	0.00213204	0.00212593		1	6928.9	0.0973671	6928.81	0.194734	6929	2.81042e-05	6.19149e-05
		0.9565	28114	30	28084	60	28144	0.00213189	0.00212593		1	6944.9	0.0978759	6944.8	0.195752	6945	2.8186e-05	6.19149e-05
		0.9564	28120	30	28090	60	28150	0.00213144	0.00212593		1	6960.9	0.0983869	6960.8	0.196774	6961	2.8268e-05	6.19149e-05
		0.9563	28122	30	28092	60	28152	0.00213129	0.00212593		1	6976.9	0.0989001	6976.8	0.1978	6977	2.83503e-05	6.19149e-05
		0.9562	28128	30	28098	60	28158	0.00213083	0.00212593		1	6992.9	0.0994155	6992.8	0.198831	6993	2.84329e-05	6.19149e-05
		0.9561	28134	30	28104	60	28164	0.00213038	0.00212593		1	7008.9	0.0999332	7008.8	0.199866	7009	2.85157e-05	6.19149e-05
		0.956	28136	30	28106	60	28166	0.00213023	0.00212593		1	7024.9	0.100453	7024.8	0.200906	7025	2.85987e-05	6.19149e-05
		0.9559	28139	30	28109	60	28169	0.00213	0.00212593		1	7040.9	0.100975	7040.8	0.201951	7041	2.86821e-05	6.19149e-05
		0.9558	28140	30	28110	60	28170	0.00212993	0.00212593		1	7056.9	0.1015	7056.8	0.202999	7057	2.87657e-05	6.19149e-05
		0.9557	28148	30	28118	60	28178	0.00212932	0.00212593		1	7072.9	0.102026	7072.8	0.204053	7073	2.88496e-05	6.19149e-05
		0.9556	28151	30	28121	60	28181	0.00212909	0.00212593		1	7088.9	0.102555	7088.79	0.205111	7089	2.89337e-05	6.19149e-05
		0.9555	28161	30	28131	60	28191	0.00212834	0.00212593		1	7104.9	0.103087	7104.79	0.206174	7105	2.90181e-05	6.19149e-05
		0.9554	28174	30	28144	60	28204	0.00212736	0.00212593		1	7120.9	0.10362	7120.79	0.207241	7121	2.91028e-05	6.19149e-05
		0.9553	28178	30	28148	60	28208	0.00212706	0.00212593		1	7136.9	0.104156	7136.79	0.208313	7137	2.91877e-05	6.19149e-05
		0.9552	28186	30	28156	60	28216	0.00212645	0.00212593		1	7152.9	0.104695	7152.79	0.209389	7153	2.92729e-05	6.19149e-05
		0.9551	28193	30	28163	60	28223	0.00212593	0.00212593		1	7168.89	0.105235	7168.79	0.21047	7169	2.93584e-05	6.19149e-05
		0.955	28197	31	28166	62	28228	0.0021964	0.00219485		1	7184.89	0.105778	7184.79	0.211556	7185	2.94441e-05	6.19149e-05
		0.9549	28203	31	28172	62	28234	0.00219593	0.00219485		1	7200.89	0.106323	7200.79	0.212647	7201	2.95302e-05	6.19149e-05
		0.9548	28206	31	28175	62	28237	0.0021957	0.00219485		1	7216.89	0.106871	7216.79	0.213742	7217	2.96165e-05	6.19149e-05
		0.9547	28213	31	28182	62	28244	0.00219516	0.00219485		1	7232.89	0.107421	7232.79	0.214842	7233	2.97031e-05	6.19149e-05
		0.9546	28215	31	28184	62	28246	0.002195	0.00219485		1	7248.89	0.107974	7248.78	0.215947	7249	2.97899e-05	6.19149e-05
		0.9545	28217	31	28186	62	28248	0.00219485	0.00219485		1	7264.89	0.108528	7264.78	0.217057	7265	2.9877e-05	6.19149e-05
		0.9544	28226	32	28194	64	28258	0.00226485	0.00224207		1	7280.89	0.109086	7280.78	0.218171	7281	2.99644e-05	6.19149e-05
		0.9543	28235	32	28203	64	28267	0.00226412	0.00224207		1	7296.89	0.109645	7296.78	0.21929	7297	3.00521e-05	6.19149e-05
		0.9542	28236	32	28204	64	28268	0.00226404	0.00224207		1	7312.89	0.110207	7312.78	0.220415	7313	3.01401e-05	6.19149e-05
		0.9541	28242	32	28210	64	28274	0.00226356	0.00224207		1	7328.89	0.110772	7328.78	0.221544	7329	3.02284e-05	6.19149e-05
		0.954	28248	32	28216	64	28280	0.00226308	0.00224207		1	7344.89	0.111339	7344.78	0.222678	7345	3.03169e-05	6.19149e-05
		0.9539	28258	32	28226	64	28290	0.00226228	0.00224207		1	7360.89	0.111908	7360.78	0.223817	7361	3.04057e-05	6.19149e-05
		0.9538	28262	32	28230	64	28294	0.00226196	0.00224207		1	7376.89	0.11248	7376.78	0.22496	7377	3.04948e-05	6.19149e-05
		0.9537	28264	32	28232	64	28296	0.0022618	0.00224207		1	7392.89	0.113055	7392.77	0.226109	7393	3.05842e-05	6.19149e-05
		0.9536	28271	32	28239	64	28303	0.00226124	0.00224207		1	7408.89	0.113631	7408.77	0.227263	7409	3.06739e-05	6.19149e-05
		0.9534	28273	32	28241	64	28305	0.00226108	0.00224207		1	7424.89	0.114211	7424.77	0.228422	7425	3.07639e-05	6.19149e-05
		0.9533	28278	32	28246	64	28310	0.00226069	0.00224207		1	7440.89	0.114793	7440.77	0.229586	7441	3.08541e-05	6.19149e-05
		0.9532	28284	32	28252	64	28316	0.00226021	0.00224207		1	7456.88	0.115377	7456.77	0.230754	7457	3.09447e-05	6.19149e-05
		0.9531	28288	32	28256	64	28320	0.00225989	0.00224207		1	7472.88	0.115964	7472.77	0.231928	7473	3.10355e-05	6.19149e-05
		0.953	28293	32	28261	64	28325	0.00225949	0.00224207		1	7488.88	0.116554	7488.77	0.233107	7489	3.11266e-05	6.19149e-05
		0.9529	28298	32	28266	64	28330	0.00225909	0.00224207		1	7504.88	0.117146	7504.77	0.234292	7505	3.12181e-05	6.19149e-05
		0.9528	28315	32	28283	64	28347	0.00225773	0.00224207		1	7520.88	0.11774	7520.76	0.235481	7521	3.13098e-05	6.19149e-05
		0.9527	28321	32	28289	64	28353	0.00225726	0.00224207		1	7536.88	0.118338	7536.76	0.236675	7537	3.14018e-05	6.19149e-05
		0.9526	28325	32	28293	64	28357	0.00225694	0.00224207		1	7552.88	0.118937	7552.76	0.237875	7553	3.14941e-05	6.19149e-05
		0.9525	28331	32	28299	64	28363	0.00225646	0.00224207		1	7568.88	0.11954	7568.76	0.23908	7569	3.15867e-05	6.19149e-05
		0.9524	28343	32	28311	64	28375	0.00225551	0.00224207		1	7584.88	0.120145	7584.76	0.24029	7585	3.16796e-05	6.19149e-05
		0.9523	28349	32	28317	64	28381	0.00225503	0.00224207		1	7600.88	0.120753	7600.76	0.241505	7601	3.17728e-05	6.19149e-05
		0.9522	28359	32	28327	64	28391	0.00225424	0.00224207		1	7616.88	0.121363	7616.76	0.242726	7617	3.18663e-05	6.19149e-05
		0.9521	28361	32	28329	64	28393	0.00225408	0.00224207		1	7632.88	0.121976	7632.76	0.243952	7633	3.19601e-05	6.19149e-05
		0.952	28364	32	28332	64	28396	0.00225384	0.00224207		1	7648.88	0.122591	7648.75	0.245183	7649	3.20543e-05	6.19149e-05
		0.9518	28371	32	28339	64	28403	0.00225328	0.00224207		1	7664.88	0.12321	7664.75	0.24642	7665	3.21487e-05	6.19149e-05
		0.9517	28381	32	28349	64	28413	0.00225249	0.00224207		1	7680.88	0.123831	7680.75	0.247661	7681	3.22434e-05	6.19149e-05
		0.9516	28387	32	28355	64	28419	0.00225201	0.00224207		1	7696.88	0.124454	7696.75	0.248909	7697	3.23384e-05	6.19149e-05
		0.9515	28388	32	28356	64	28420	0.00225194	0.00224207		1	7712.87	0.125081	7712.75	0.250162	7713	3.24338e-05	6.19149e-05
		0.9514	28390	32	28358	64	28422	0.00225178	0.00224207		1	7728.87	0.12571	7728.75	0.25142	7729	3.25294e-05	6.19149e-05
		0.9513	28405	32	28373	64	28437	0.00225059	0.00224207		1	7744.87	0.126342	7744.75	0.252683	7745	3.26254e-05	6.19149e-05
		0.9512	28408	32	28376	64	28440	0.00225035	0.00224207		1	7760.87	0.126976	7760.75	0.253953	7761	3.27216e-05	6.19149e-05
		0.9511	28412	32	28380	64	28444	0.00225004	0.00224207		1	7776.87	0.127614	7776.74	0.255227	7777	3.28182e-05	6.19149e-05
		0.951	28417	32	28385	64	28449	0.00224964	0.00224207		1	7792.87	0.128254	7792.74	0.256507	7793	3.29151e-05	6.19149e-05
		0.9509	28422	32	28390	64	28454	0.00224924	0.00224207		1	7808.87	0.128897	7808.74	0.257793	7809	3.30123e-05	6.19149e-05
		0.9508	28428	32	28396	64	28460	0.00224877	0.00224207		1	7824.87	0.129542	7824.74	0.259084	7825	3.31098e-05	6.19149e-05
		0.9507	28433	32	28401	64	28465	0.00224838	0.00224207		1	7840.87	0.130191	7840.74	0.260381	7841	3.32077e-05	6.19149e-05
		0.9506	28436	32	28404	64	28468	0.00224814	0.00224207		1	7856.87	0.130842	7856.74	0.261684	7857	3.33058e-05	6.19149e-05
		0.9504	28439	32	28407	64	28471	0.0022479	0.00224207		1	7872.87	0.131496	7872.74	0.262992	7873	3.34043e-05	6.19149e-05
		0.9503	28443	32	28411	64	28475	0.00224759	0.00224207		1	7888.87	0.132153	7888.74	0.264306	7889	3.35031e-05	6.19149e-05
		0.9502	28449	32	28417	64	28481	0.00224711	0.00224207		1	7904.87	0.132813	7904.73	0.265626	7905	3.36022e-05	6.19149e-05
		0.9501	28453	32	28421	64	28485	0.0022468	0.00224207		1	7920.87	0.133476	7920.73	0.266951	7921	3.37017e-05	6.19149e-05
		0.95	28455	32	28423	64	28487	0.00224664	0.00224207		1	7936.87	0.134141	7936.73	0.268282	7937	3.38014e-05	6.19149e-05
		0.9499	28457	32	28425	64	28489	0.00224648	0.00224207		1	7952.87	0.134809	7952.73	0.269619	7953	3.39015e-05	6.19149e-05
		0.9498	28459	32	28427	64	28491	0.00224632	0.00224207		1	7968.86	0.135481	7968.73	0.270962	7969	3.4002e-05	6.19149e-05
		0.9497	28461	32	28429	64	28493	0.00224617	0.00224207		1	7984.86	0.136155	7984.73	0.27231	7985	3.41027e-05	6.19149e-05
		0.9496	28466	32	28434	64	28498	0.00224577	0.00224207		1	8000.86	0.136832	8000.73	0.273664	8001	3.42038e-05	6.19149e-05
		0.9495	28474	32	28442	64	28506	0.00224514	0.00224207		1	8016.86	0.137512	8016.72	0.275025	8017	3.43052e-05	6.19149e-05
		0.9494	28483	32	28451	64	28515	0.00224443	0.00224207		1	8032.86	0.138195	8032.72	0.276391	8033	3.44069e-05	6.19149e-05
		0.9492	28491	32	28459	64	28523	0.0022438	0.00224207		1	8048.86	0.138881	8048.72	0.277763	8049	3.4509e-05	6.19149e-05
		0.9491	28493	32	28461	64	28525	0.00224365	0.00224207		1	8064.86	0.13957	8064.72	0.279141	8065	3.46114e-05	6.19149e-05
		0.949	28494	32	28462	64	28526	0.00224357	0.00224207		1	8080.86	0.140262	8080.72	0.280525	8081	3.47141e-05	6.19149e-05
		0.9489	28498	32	28466	64	28530	0.00224325	0.00224207		1	8096.86	0.140957	8096.72	0.281915	8097	3.48172e-05	6.19149e-05
		0.9488	28507	32	28475	64	28539	0.00224255	0.00224207		1	8112.86	0.141655	8112.72	0.283311	8113	3.49206e-05	6.19149e-05
		0.9487	28513	32	28481	64	28545	0.00224207	0.00224207		1	8128.86	0.142356	8128.72	0.284713	8129	3.50244e-05	6.19149e-05
		0.9486	28516	33	28483	66	28549	0.00231181	0.0023089		1	8144.86	0.143061	8144.71	0.286121	8145	3.51284e-05	6.19149e-05
		0.9485	28525	33	28492	66	28558	0.00231109	0.0023089		1	8160.86	0.143768	8160.71	0.287535	8161	3.52329e-05	6.19149e-05
		0.9484	28528	33	28495	66	28561	0.00231084	0.0023089		1	8176.86	0.144478	8176.71	0.288956	8177	3.53376e-05	6.19149e-05
		0.9483	28533	33	28500	66	28566	0.00231044	0.0023089		1	8192.85	0.145191	8192.71	0.290383	8193	3.54428e-05	6.19149e-05
		0.9482	28537	33	28504	66	28570	0.00231012	0.0023089		1	8208.85	0.145908	8208.71	0.291815	8209	3.55482e-05	6.19149e-05
		0.9481	28542	33	28509	66	28575	0.00230971	0.0023089		1	8224.85	0.146627	8224.71	0.293254	8225	3.5654e-05	6.19149e-05
		0.948	28547	33	28514	66	28580	0.00230931	0.0023089		1	8240.85	0.14735	8240.71	0.2947	8241	3.57602e-05	6.19149e-05
		0.9479	28550	33	28517	66	28583	0.00230906	0.0023089		1	8256.85	0.148076	8256.7	0.296151	8257	3.58667e-05	6.19149e-05
		0.9478	28552	33	28519	66	28585	0.0023089	0.0023089		1	8272.85	0.148804	8272.7	0.297609	8273	3.59735e-05	6.19149e-05
		0.9477	28556	34	28522	68	28590	0.00237845	0.00237721		1	8288.85	0.149537	8288.7	0.299073	8289	3.60807e-05	6.19149e-05
		0.9475	28563	34	28529	68	28597	0.00237787	0.00237721		1	8304.85	0.150272	8304.7	0.300544	8305	3.61883e-05	6.19149e-05
		0.9474	28571	34	28537	68	28605	0.00237721	0.00237721		1	8320.85	0.15101	8320.7	0.302021	8321	3.62962e-05	6.19149e-05
		0.9473	28578	35	28543	70	28613	0.00244644	0.0024461		1	8336.85	0.151752	8336.7	0.303504	8337	3.64044e-05	6.19149e-05
		0.9472	28582	35	28547	70	28617	0.0024461	0.0024461		1	8352.85	0.152497	8352.7	0.304994	8353	3.65131e-05	6.19149e-05
		0.9471	28583	36	28547	72	28619	0.00251581	0.00251555		1	8368.85	0.153245	8368.69	0.30649	8369	3.6622e-05	6.19149e-05
		0.947	28586	36	28550	72	28622	0.00251555	0.00251555		1	8384.85	0.153996	8384.69	0.307993	8385	3.67314e-05	6.19149e-05
		0.9469	28592	37	28555	74	28629	0.00258479	0.00257624		1	8400.85	0.154751	8400.69	0.309502	8401	3.68411e-05	6.19149e-05
		0.9468	28597	37	28560	74	28634	0.00258434	0.00257624		1	8416.84	0.155509	8416.69	0.311018	8417	3.69511e-05	6.19149e-05
		0.9467	28600	37	28563	74	28637	0.00258407	0.00257624		1	8432.84	0.15627	8432.69	0.31254	8433	3.70615e-05	6.19149e-05
		0.9466	28602	37	28565	74	28639	0.00258389	0.00257624		1	8448.84	0.157034	8448.69	0.314069	8449	3.71723e-05	6.19149e-05
		0.9465	28607	37	28570	74	28644	0.00258344	0.00257624		1	8464.84	0.157802	8464.68	0.315605	8465	3.72835e-05	6.19149e-05
		0.9464	28608	37	28571	74	28645	0.00258335	0.00257624		1	8480.84	0.158573	8480.68	0.317147	8481	3.7395e-05	6.19149e-05
		0.9463	28610	37	28573	74	28647	0.00258317	0.00257624		1	8496.84	0.159348	8496.68	0.318696	8497	3.75069e-05	6.19149e-05
		0.9462	28615	37	28578	74	28652	0.00258272	0.00257624		1	8512.84	0.160126	8512.68	0.320251	8513	3.76191e-05	6.19149e-05
		0.9461	28619	37	28582	74	28656	0.00258236	0.00257624		1	8528.84	0.160907	8528.68	0.321814	8529	3.77317e-05	6.19149e-05
		0.946	28625	37	28588	74	28662	0.00258182	0.00257624		1	8544.84	0.161692	8544.68	0.323383	8545	3.78447e-05	6.19149e-05
		0.9459	28627	37	28590	74	28664	0.00258164	0.00257624		1	8560.84	0.16248	8560.68	0.324959	8561	3.79581e-05	6.19149e-05
		0.9458	28631	37	28594	74	28668	0.00258128	0.00257624		1	8576.84	0.163271	8576.67	0.326542	8577	3.80718e-05	6.19149e-05
		0.9457	28637	37	28600	74	28674	0.00258074	0.00257624		1	8592.84	0.164066	8592.67	0.328132	8593	3.81859e-05	6.19149e-05
		0.9456	28644	37	28607	74	28681	0.00258011	0.00257624		1	8608.84	0.164864	8608.67	0.329728	8609	3.83004e-05	6.19149e-05
		0.9455	28653	37	28616	74	28690	0.0025793	0.00257624		1	8624.83	0.165666	8624.67	0.331332	8625	3.84153e-05	6.19149e-05
		0.9454	28654	37	28617	74	28691	0.00257921	0.00257624		1	8640.83	0.166471	8640.67	0.332943	8641	3.85306e-05	6.19149e-05
		0.9453	28657	37	28620	74	28694	0.00257894	0.00257624		1	8656.83	0.16728	8656.67	0.33456	8657	3.86462e-05	6.19149e-05
		0.9452	28662	37	28625	74	28699	0.00257849	0.00257624		1	8672.83	0.168092	8672.66	0.336185	8673	3.87622e-05	6.19149e-05
		0.9451	28667	37	28630	74	28704	0.00257804	0.00257624		1	8688.83	0.168908	8688.66	0.337816	8689	3.88786e-05	6.19149e-05
		0.945	28669	37	28632	74	28706	0.00257786	0.00257624		1	8704.83	0.169728	8704.66	0.339455	8705	3.89954e-05	6.19149e-05
		0.9449	28678	37	28641	74	28715	0.00257705	0.00257624		1	8720.83	0.17055	8720.66	0.341101	8721	3.91126e-05	6.19149e-05
		0.9448	28679	37	28642	74	28716	0.00257696	0.00257624		1	8736.83	0.171377	8736.66	0.342754	8737	3.92301e-05	6.19149e-05
		0.9447	28682	37	28645	74	28719	0.00257669	0.00257624		1	8752.83	0.172207	8752.66	0.344414	8753	3.93481e-05	6.19149e-05
		0.9446	28687	37	28650	74	28724	0.00257624	0.00257624		1	8768.83	0.173041	8768.65	0.346081	8769	3.94664e-05	6.19149e-05
		0.9445	28689	38	28651	76	28727	0.00264559	0.00263706		1	8784.83	0.173878	8784.65	0.347756	8785	3.95852e-05	6.19149e-05
		0.9444	28692	38	28654	76	28730	0.00264532	0.00263706		1	8800.83	0.174719	8800.65	0.349438	8801	3.97043e-05	6.19149e-05
		0.9443	28703	38	28665	76	28741	0.00264431	0.00263706		1	8816.82	0.175563	8816.65	0.351127	8817	3.98238e-05	6.19149e-05
		0.9442	28707	38	28669	76	28745	0.00264394	0.00263706		1	8832.82	0.176412	8832.65	0.352823	8833	3.99438e-05	6.19149e-05
		0.9441	28709	38	28671	76	28747	0.00264375	0.00263706		1	8848.82	0.177264	8848.65	0.354527	8849	4.00641e-05	6.19149e-05
		0.944	28716	38	28678	76	28754	0.00264311	0.00263706		1	8864.82	0.178119	8864.64	0.356238	8865	4.01848e-05	6.19149e-05
		0.9438	28718	38	28680	76	28756	0.00264293	0.00263706		1	8880.82	0.178978	8880.64	0.357957	8881	4.03059e-05	6.19149e-05
		0.9437	28722	38	28684	76	28760	0.00264256	0.00263706		1	8896.82	0.179842	8896.64	0.359683	8897	4.04275e-05	6.19149e-05
		0.9436	28732	38	28694	76	28770	0.00264164	0.00263706		1	8912.82	0.180708	8912.64	0.361417	8913	4.05494e-05	6.19149e-05
		0.9434	28740	38	28702	76	28778	0.00264091	0.00263706		1	8928.82	0.181579	8928.64	0.363158	8929	4.06717e-05	6.19149e-05
		0.9433	28745	38	28707	76	28783	0.00264045	0.00263706		1	8944.82	0.182453	8944.64	0.364906	8945	4.07945e-05	6.19149e-05
		0.9432	28748	38	28710	76	28786	0.00264017	0.00263706		1	8960.82	0.183331	8960.63	0.366663	8961	4.09176e-05	6.19149e-05
		0.9431	28749	38	28711	76	28787	0.00264008	0.00263706		1	8976.82	0.184213	8976.63	0.368427	8977	4.10412e-05	6.19149e-05
		0.943	28753	38	28715	76	28791	0.00263971	0.00263706		1	8992.81	0.185099	8992.63	0.370198	8993	4.11652e-05	6.19149e-05
		0.9429	28759	38	28721	76	28797	0.00263916	0.00263706		1	9008.81	0.185989	9008.63	0.371977	9009	4.12895e-05	6.19149e-05
		0.9428	28764	38	28726	76	28802	0.00263871	0.00263706		1	9024.81	0.186882	9024.63	0.373764	9025	4.14143e-05	6.19149e-05
		0.9427	28768	38	28730	76	28806	0.00263834	0.00263706		1	9040.81	0.18778	9040.62	0.375559	9041	4.15396e-05	6.19149e-05
		0.9426	28769	38	28731	76	28807	0.00263825	0.00263706		1	9056.81	0.188681	9056.62	0.377362	9057	4.16652e-05	6.19149e-05
		0.9425	28774	38	28736	76	28812	0.00263779	0.00263706		1	9072.81	0.189586	9072.62	0.379172	9073	4.17913e-05	6.19149e-05
		0.9424	28778	38	28740	76	28816	0.00263742	0.00263706		1	9088.81	0.190495	9088.62	0.38099	9089	4.19177e-05	6.19149e-05
		0.9423	28782	38	28744	76	28820	0.00263706	0.00263706		1	9104.81	0.191408	9104.62	0.382816	9105	4.20446e-05	6.19149e-05
		0.942	28784	39	28745	78	28823	0.00270617	0.00270514		1	9120.81	0.192325	9120.62	0.38465	9121	4.21719e-05	6.19149e-05
		0.9419	28787	39	28748	78	28826	0.00270589	0.00270514		1	9136.81	0.193246	9136.61	0.386492	9137	4.22997e-05	6.19149e-05
		0.9418	28792	39	28753	78	28831	0.00270542	0.00270514		1	9152.81	0.194171	9152.61	0.388342	9153	4.24279e-05	6.19149e-05
		0.9417	28795	39	28756	78	28834	0.00270514	0.00270514		1	9168.8	0.1951	9168.61	0.3902	9169	4.25565e-05	6.19149e-05
		0.9416	28800	40	28760	80	28840	0.00277393	0.00276148		1	9184.8	0.196033	9184.61	0.392066	9185	4.26855e-05	6.19149e-05
		0.9415	28803	40	28763	80	28843	0.00277364	0.00276148		1	9200.8	0.19697	9200.61	0.393941	9201	4.2815e-05	6.19149e-05
		0.9414	28808	40	28768	80	28848	0.00277316	0.00276148		1	9216.8	0.197911	9216.6	0.395823	9217	4.29449e-05	6.19149e-05
		0.9413	28810	40	28770	80	28850	0.00277296	0.00276148		1	9232.8	0.198857	9232.6	0.397713	9233	4.30752e-05	6.19149e-05
		0.9412	28818	40	28778	80	28858	0.00277219	0.00276148		1	9248.8	0.199806	9248.6	0.399612	9249	4.3206e-05	6.19149e-05
		0.9411	28824	40	28784	80	28864	0.00277162	0.00276148		1	9264.8	0.200759	9264.6	0.401519	9265	4.33372e-05	6.19149e-05
		0.941	28826	40	28786	80	28866	0.00277143	0.00276148		1	9280.8	0.201717	9280.6	0.403434	9281	4.34688e-05	6.19149e-05
		0.9409	28833	40	28793	80	28873	0.00277075	0.00276148		1	9296.8	0.202679	9296.59	0.405358	9297	4.36009e-05	6.19149e-05
		0.9408	28835	40	28795	80	28875	0.00277056	0.00276148		1	9312.8	0.203645	9312.59	0.407289	9313	4.37334e-05	6.19149e-05
		0.9407	28840	40	28800	80	28880	0.00277008	0.00276148		1	9328.8	0.204615	9328.59	0.40923	9329	4.38664e-05	6.19149e-05
		0.9406	28843	40	28803	80	28883	0.0027698	0.00276148		1	9344.79	0.205589	9344.59	0.411178	9345	4.39998e-05	6.19149e-05
		0.9405	28844	40	28804	80	28884	0.0027697	0.00276148		1	9360.79	0.206568	9360.59	0.413135	9361	4.41337e-05	6.19149e-05
		0.9404	28847	40	28807	80	28887	0.00276941	0.00276148		1	9376.79	0.207551	9376.58	0.415101	9377	4.4268e-05	6.19149e-05
		0.9403	28850	40	28810	80	28890	0.00276912	0.00276148		1	9392.79	0.208538	9392.58	0.417075	9393	4.44028e-05	6.19149e-05
		0.9402	28855	40	28815	80	28895	0.00276865	0.00276148		1	9408.79	0.209529	9408.58	0.419058	9409	4.4538e-05	6.19149e-05
		0.9401	28860	40	28820	80	28900	0.00276817	0.00276148		1	9424.79	0.210525	9424.58	0.421049	9425	4.46737e-05	6.19149e-05
		0.94	28862	40	28822	80	28902	0.00276797	0.00276148		1	9440.79	0.211525	9440.58	0.423049	9441	4.48098e-05	6.19149e-05
		0.9399	28867	40	28827	80	28907	0.0027675	0.00276148		1	9456.79	0.212529	9456.57	0.425058	9457	4.49464e-05	6.19149e-05
		0.9398	28874	40	28834	80	28914	0.00276683	0.00276148		1	9472.79	0.213538	9472.57	0.427075	9473	4.50834e-05	6.19149e-05
		0.9397	28877	40	28837	80	28917	0.00276654	0.00276148		1	9488.79	0.214551	9488.57	0.429101	9489	4.52209e-05	6.19149e-05
		0.9396	28879	40	28839	80	28919	0.00276635	0.00276148		1	9504.78	0.215568	9504.57	0.431136	9505	4.53589e-05	6.19149e-05
		0.9395	28882	40	28842	80	28922	0.00276606	0.00276148		1	9520.78	0.21659	9520.57	0.43318	9521	4.54973e-05	6.19149e-05
		0.9394	28883	40	28843	80	28923	0.00276596	0.00276148		1	9536.78	0.217616	9536.56	0.435233	9537	4.56362e-05	6.19149e-05
		0.9393	28885	40	28845	80	28925	0.00276577	0.00276148		1	9552.78	0.218647	9552.56	0.437294	9553	4.57756e-05	6.19149e-05
		0.9392	28894	40	28854	80	28934	0.00276491	0.00276148		1	9568.78	0.219682	9568.56	0.439365	9569	4.59154e-05	6.19149e-05
		0.9391	28900	40	28860	80	28940	0.00276434	0.00276148		1	9584.78	0.220722	9584.56	0.441444	9585	4.60557e-05	6.19149e-05
		0.939	28904	40	28864	80	28944	0.00276396	0.00276148		1	9600.78	0.221766	9600.56	0.443533	9601	4.61965e-05	6.19149e-05
		0.9389	28907	40	28867	80	28947	0.00276367	0.00276148		1	9616.78	0.222815	9616.55	0.44563	9617	4.63377e-05	6.19149e-05
		0.9388	28910	40	28870	80	28950	0.00276339	0.00276148		1	9632.78	0.223868	9632.55	0.447737	9633	4.64795e-05	6.19149e-05
		0.9387	28914	40	28874	80	28954	0.002763	0.00276148		1	9648.78	0.224926	9648.55	0.449853	9649	4.66217e-05	6.19149e-05
		0.9386	28917	40	28877	80	28957	0.00276272	0.00276148		1	9664.77	0.225989	9664.55	0.451977	9665	4.67644e-05	6.19149e-05
		0.9385	28923	40	28883	80	28963	0.00276214	0.00276148		1	9680.77	0.227056	9680.55	0.454112	9681	4.69075e-05	6.19149e-05
		0.9384	28926	40	28886	80	28966	0.00276186	0.00276148		1	9696.77	0.228128	9696.54	0.456255	9697	4.70512e-05	6.19149e-05
		0.9383	28930	40	28890	80	28970	0.00276148	0.00276148		1	9712.77	0.229204	9712.54	0.458408	9713	4.71953e-05	6.19149e-05
		0.9382	28931	41	28890	82	28972	0.00283032	0.00282983		1	9728.77	0.230285	9728.54	0.46057	9729	4.73399e-05	6.19149e-05
		0.9381	28932	41	28891	82	28973	0.00283022	0.00282983		1	9744.77	0.231371	9744.54	0.462742	9745	4.7485e-05	6.19149e-05
		0.938	28934	41	28893	82	28975	0.00283003	0.00282983		1	9760.77	0.232461	9760.54	0.464922	9761	4.76306e-05	6.19149e-05
		0.9379	28936	41	28895	82	28977	0.00282983	0.00282983		1	9776.77	0.233556	9776.53	0.467113	9777	4.77767e-05	6.19149e-05
		0.9378	28939	42	28897	84	28981	0.00289845	0.00289057		1	9792.77	0.234656	9792.53	0.469313	9793	4.79233e-05	6.19149e-05
		0.9377	28941	42	28899	84	28983	0.00289825	0.00289057		1	9808.76	0.235761	9808.53	0.471522	9809	4.80704e-05	6.19149e-05
		0.9376	28945	42	28903	84	28987	0.00289785	0.00289057		1	9824.76	0.236871	9824.53	0.473741	9825	4.82179e-05	6.19149e-05
		0.9375	28950	42	28908	84	28992	0.00289735	0.00289057		1	9840.76	0.237985	9840.52	0.47597	9841	4.8366e-05	6.19149e-05
		0.9374	28954	42	28912	84	28996	0.00289695	0.00289057		1	9856.76	0.239104	9856.52	0.478208	9857	4.85146e-05	6.19149e-05
		0.9373	28956	42	28914	84	28998	0.00289675	0.00289057		1	9872.76	0.240228	9872.52	0.480456	9873	4.86637e-05	6.19149e-05
		0.9372	28966	42	28924	84	29008	0.00289575	0.00289057		1	9888.76	0.241357	9888.52	0.482714	9889	4.88132e-05	6.19149e-05
		0.9371	28968	42	28926	84	29010	0.00289555	0.00289057		1	9904.76	0.242491	9904.52	0.484982	9905	4.89633e-05	6.19149e-05
		0.937	28969	42	28927	84	29011	0.00289545	0.00289057		1	9920.76	0.24363	9920.51	0.487259	9921	4.91139e-05	6.19149e-05
		0.9369	28982	42	28940	84	29024	0.00289416	0.00289057		1	9936.76	0.244773	9936.51	0.489546	9937	4.9265e-05	6.19149e-05
		0.9368	28985	42	28943	84	29027	0.00289386	0.00289057		1	9952.75	0.245922	9952.51	0.491844	9953	4.94166e-05	6.19149e-05
		0.9367	28990	42	28948	84	29032	0.00289336	0.00289057		1	9968.75	0.247075	9968.51	0.494151	9969	4.95688e-05	6.19149e-05
		0.9366	28992	42	28950	84	29034	0.00289316	0.00289057		1	9984.75	0.248234	9984.5	0.496468	9985	4.97214e-05	6.19149e-05
		0.9365	28995	42	28953	84	29037	0.00289286	0.00289057		1	10000.8	0.249398	10000.5	0.498795	10001	4.98746e-05	6.19149e-05
		0.9364	28997	42	28955	84	29039	0.00289266	0.00289057		1	10016.7	0.250566	10016.5	0.501133	10017	5.00282e-05	6.19149e-05
		0.9363	28998	42	28956	84	29040	0.00289256	0.00289057		1	10032.7	0.25174	10032.5	0.50348	10033	5.01824e-05	6.19149e-05
		0.9362	29000	42	28958	84	29042	0.00289236	0.00289057		1	10048.7	0.252919	10048.5	0.505838	10049	5.03372e-05	6.19149e-05
		0.9361	29009	42	28967	84	29051	0.00289147	0.00289057		1	10064.7	0.254103	10064.5	0.508206	10065	5.04924e-05	6.19149e-05
		0.936	29010	42	28968	84	29052	0.00289137	0.00289057		1	10080.7	0.255292	10080.5	0.510584	10081	5.06482e-05	6.19149e-05
		0.9359	29015	42	28973	84	29057	0.00289087	0.00289057		1	10096.7	0.256486	10096.5	0.512973	10097	5.08045e-05	6.19149e-05
		0.9358	29018	42	28976	84	29060	0.00289057	0.00289057		1	10112.7	0.257686	10112.5	0.515372	10113	5.09613e-05	6.19149e-05
		0.9357	29021	43	28978	86	29064	0.00295899	0.00295573		1	10128.7	0.258891	10128.5	0.517781	10129	5.11187e-05	6.19149e-05
		0.9356	29028	43	28985	86	29071	0.00295827	0.00295573		1	10144.7	0.2601	10144.5	0.520201	10145	5.12766e-05	6.19149e-05
		0.9355	29029	43	28986	86	29072	0.00295817	0.00295573		1	10160.7	0.261316	10160.5	0.522631	10161	5.1435e-05	6.19149e-05
		0.9354	29032	43	28989	86	29075	0.00295787	0.00295573		1	10176.7	0.262536	10176.5	0.525072	10177	5.1594e-05	6.19149e-05
		0.9353	29034	43	28991	86	29077	0.00295766	0.00295573		1	10192.7	0.263762	10192.5	0.527524	10193	5.17535e-05	6.19149e-05
		0.9352	29041	43	28998	86	29084	0.00295695	0.00295573		1	10208.7	0.264993	10208.5	0.529986	10209	5.19136e-05	6.19149e-05
		0.9351	29048	43	29005	86	29091	0.00295624	0.00295573		1	10224.7	0.266229	10224.5	0.532458	10225	5.20742e-05	6.19149e-05
		0.935	29053	43	29010	86	29096	0.00295573	0.00295573		1	10240.7	0.267471	10240.5	0.534942	10241	5.22353e-05	6.19149e-05
		0.9349	29056	44	29012	88	29100	0.00302405	0.00301174		1	10256.7	0.268718	10256.5	0.537436	10257	5.2397e-05	6.19149e-05
		0.9348	29058	44	29014	88	29102	0.00302385	0.00301174		1	10272.7	0.269971	10272.5	0.539941	10273	5.25593e-05	6.19149e-05
		0.9347	29060	44	29016	88	29104	0.00302364	0.00301174		1	10288.7	0.271229	10288.5	0.542457	10289	5.27221e-05	6.19149e-05
		0.9346	29061	44	29017	88	29105	0.00302354	0.00301174		1	10304.7	0.272492	10304.5	0.544984	10305	5.28854e-05	6.19149e-05
		0.9345	29067	44	29023	88	29111	0.00302291	0.00301174		1	10320.7	0.273761	10320.5	0.547522	10321	5.30493e-05	6.19149e-05
		0.9344	29068	44	29024	88	29112	0.00302281	0.00301174		1	10336.7	0.275035	10336.4	0.550071	10337	5.32138e-05	6.19149e-05
		0.9343	29076	44	29032	88	29120	0.00302198	0.00301174		1	10352.7	0.276315	10352.4	0.552631	10353	5.33788e-05	6.19149e-05
		0.9342	29077	44	29033	88	29121	0.00302187	0.00301174		1	10368.7	0.277601	10368.4	0.555202	10369	5.35444e-05	6.19149e-05
		0.934	29080	44	29036	88	29124	0.00302156	0.00301174		1	10384.7	0.278892	10384.4	0.557784	10385	5.37106e-05	6.19149e-05
		0.9339	29085	44	29041	88	29129	0.00302104	0.00301174		1	10400.7	0.280189	10400.4	0.560378	10401	5.38773e-05	6.19149e-05
		0.9338	29093	44	29049	88	29137	0.00302021	0.00301174		1	10416.7	0.281491	10416.4	0.562982	10417	5.40446e-05	6.19149e-05
		0.9337	29096	44	29052	88	29140	0.0030199	0.00301174		1	10432.7	0.282799	10432.4	0.565598	10433	5.42124e-05	6.19149e-05
		0.9336	29099	44	29055	88	29143	0.00301959	0.00301174		1	10448.7	0.284113	10448.4	0.568226	10449	5.43809e-05	6.19149e-05
		0.9335	29104	44	29060	88	29148	0.00301908	0.00301174		1	10464.7	0.285432	10464.4	0.570864	10465	5.45499e-05	6.19149e-05
		0.9334	29107	44	29063	88	29151	0.00301876	0.00301174		1	10480.7	0.286757	10480.4	0.573514	10481	5.47194e-05	6.19149e-05
		0.9333	29109	44	29065	88	29153	0.00301856	0.00301174		1	10496.7	0.288088	10496.4	0.576176	10497	5.48896e-05	6.19149e-05
		0.9332	29114	44	29070	88	29158	0.00301804	0.00301174		1	10512.7	0.289425	10512.4	0.578849	10513	5.50603e-05	6.19149e-05
		0.9331	29120	44	29076	88	29164	0.00301742	0.00301174		1	10528.7	0.290767	10528.4	0.581534	10529	5.52317e-05	6.19149e-05
		0.933	29122	44	29078	88	29166	0.00301721	0.00301174		1	10544.7	0.292115	10544.4	0.584231	10545	5.54036e-05	6.19149e-05
		0.9329	29124	44	29080	88	29168	0.003017	0.00301174		1	10560.7	0.293469	10560.4	0.586939	10561	5.55761e-05	6.19149e-05
		0.9328	29128	44	29084	88	29172	0.00301659	0.00301174		1	10576.7	0.294829	10576.4	0.589659	10577	5.57492e-05	6.19149e-05
		0.9327	29129	44	29085	88	29173	0.00301649	0.00301174		1	10592.7	0.296195	10592.4	0.592391	10593	5.59228e-05	6.19149e-05
		0.9326	29133	44	29089	88	29177	0.00301607	0.00301174		1	10608.7	0.297567	10608.4	0.595134	10609	5.60971e-05	6.19149e-05
		0.9325	29138	44	29094	88	29182	0.00301556	0.00301174		1	10624.7	0.298945	10624.4	0.59789	10625	5.6272e-05	6.19149e-05
		0.9324	29145	44	29101	88	29189	0.00301483	0.00301174		1	10640.7	0.300329	10640.4	0.600657	10641	5.64474e-05	6.19149e-05
		0.9323	29147	44	29103	88	29191	0.00301463	0.00301174		1	10656.7	0.301718	10656.4	0.603437	10657	5.66235e-05	6.19149e-05
		0.9322	29150	44	29106	88	29194	0.00301432	0.00301174		1	10672.7	0.303114	10672.4	0.606228	10673	5.68002e-05	6.19149e-05
		0.9321	29155	44	29111	88	29199	0.0030138	0.00301174		1	10688.7	0.304516	10688.4	0.609032	10689	5.69774e-05	6.19149e-05
		0.932	29156	44	29112	88	29200	0.0030137	0.00301174		1	10704.7	0.305924	10704.4	0.611848	10705	5.71553e-05	6.19149e-05
		0.9319	29157	44	29113	88	29201	0.0030136	0.00301174		1	10720.7	0.307338	10720.4	0.614676	10721	5.73338e-05	6.19149e-05
		0.9318	29160	44	29116	88	29204	0.00301329	0.00301174		1	10736.7	0.308758	10736.4	0.617516	10737	5.75129e-05	6.19149e-05
		0.9317	29162	44	29118	88	29206	0.00301308	0.00301174		1	10752.7	0.310184	10752.4	0.620369	10753	5.76926e-05	6.19149e-05
		0.9316	29166	44	29122	88	29210	0.00301267	0.00301174		1	10768.7	0.311617	10768.4	0.623234	10769	5.7873e-05	6.19149e-05
		0.9315	29169	44	29125	88	29213	0.00301236	0.00301174		1	10784.7	0.313056	10784.4	0.626111	10785	5.80539e-05	6.19149e-05
		0.9314	29175	44	29131	88	29219	0.00301174	0.00301174		1	10800.7	0.314501	10800.4	0.629001	10801	5.82355e-05	6.19149e-05
		0.9313	29179	45	29134	90	29224	0.00307966	0.00305603		1	10816.7	0.315952	10816.4	0.631904	10817	5.84177e-05	6.19149e-05
		0.9312	29181	45	29136	90	29226	0.00307945	0.00305603		1	10832.7	0.317409	10832.4	0.634819	10833	5.86005e-05	6.19149e-05
		0.9311	29184	45	29139	90	29229	0.00307913	0.00305603		1	10848.7	0.318873	10848.4	0.637747	10849	5.87839e-05	6.19149e-05
		0.931	29187	45	29142	90	29232	0.00307882	0.00305603		1	10864.7	0.320344	10864.4	0.640687	10865	5.8968e-05	6.19149e-05
		0.9309	29192	45	29147	90	29237	0.00307829	0.00305603		1	10880.7	0.32182	10880.4	0.64364	10881	5.91527e-05	6.19149e-05
		0.9308	29194	45	29149	90	29239	0.00307808	0.00305603		1	10896.7	0.323303	10896.4	0.646606	10897	5.9338e-05	6.19149e-05
		0.9307	29198	45	29153	90	29243	0.00307766	0.00305603		1	10912.7	0.324793	10912.4	0.649585	10913	5.9524e-05	6.19149e-05
		0.9306	29203	45	29158	90	29248	0.00307713	0.00305603		1	10928.7	0.326289	10928.3	0.652577	10929	5.97106e-05	6.19149e-05
		0.9305	29207	45	29162	90	29252	0.00307671	0.00305603		1	10944.7	0.327791	10944.3	0.655582	10945	5.98978e-05	6.19149e-05
		0.9304	29210	45	29165	90	29255	0.0030764	0.00305603		1	10960.7	0.3293	10960.3	0.6586	10961	6.00857e-05	6.19149e-05
		0.9303	29217	45	29172	90	29262	0.00307566	0.00305603		1	10976.7	0.330815	10976.3	0.661631	10977	6.02743e-05	6.19149e-05
		0.9302	29219	45	29174	90	29264	0.00307545	0.00305603		1	10992.7	0.332337	10992.3	0.664675	10993	6.04635e-05	6.19149e-05
		0.9301	29224	45	29179	90	29269	0.00307493	0.00305603		1	11008.7	0.333866	11008.3	0.667732	11009	6.06533e-05	6.19149e-05
		0.93	29228	45	29183	90	29273	0.00307451	0.00305603		1	11024.7	0.335401	11024.3	0.670803	11025	6.08438e-05	6.19149e-05
		0.9298	29233	45	29188	90	29278	0.00307398	0.00305603		1	11040.7	0.336943	11040.3	0.673887	11041	6.10349e-05	6.19149e-05
		0.9297	29246	45	29201	90	29291	0.00307262	0.00305603		1	11056.7	0.338492	11056.3	0.676984	11057	6.12267e-05	6.19149e-05
		0.9296	29250	45	29205	90	29295	0.0030722	0.00305603		1	11072.7	0.340047	11072.3	0.680095	11073	6.14192e-05	6.19149e-05
		0.9295	29253	45	29208	90	29298	0.00307188	0.00305603		1	11088.7	0.341609	11088.3	0.683219	11089	6.16123e-05	6.19149e-05
		0.9294	29257	45	29212	90	29302	0.00307146	0.00305603		1	11104.7	0.343178	11104.3	0.686357	11105	6.18061e-05	6.19149e-05
		0.9293	29262	45	29217	90	29307	0.00307094	0.00305603		1	11120.7	0.344754	11120.3	0.689508	11121	6.20005e-05	6.19149e-05
		0.9292	29263	45	29218	90	29308	0.00307083	0.00305603		1	11136.7	0.346337	11136.3	0.692673	11137	6.21957e-05	6.19149e-05
		0.929	29269	45	29224	90	29314	0.00307021	0.00305603		1	11152.7	0.347926	11152.3	0.695852	11153	6.23915e-05	6.19149e-05
		0.9289	29273	45	29228	90	29318	0.00306979	0.00305603		1	11168.7	0.349522	11168.3	0.699045	11169	6.25879e-05	6.19149e-05
		0.9288	29276	45	29231	90	29321	0.00306947	0.00305603		1	11184.6	0.351126	11184.3	0.702251	11185	6.27851e-05	6.19149e-05
		0.9287	29279	45	29234	90	29324	0.00306916	0.00305603		1	11200.6	0.352736	11200.3	0.705471	11201	6.29829e-05	6.19149e-05
		0.9286	29286	45	29241	90	29331	0.00306843	0.00305603		1	11216.6	0.354353	11216.3	0.708706	11217	6.31814e-05	6.19149e-05
		0.9285	29287	45	29242	90	29332	0.00306832	0.00305603		1	11232.6	0.355977	11232.3	0.711954	11233	6.33806e-05	6.19149e-05
		0.9284	29288	45	29243	90	29333	0.00306822	0.00305603		1	11248.6	0.357608	11248.3	0.715217	11249	6.35805e-05	6.19149e-05
		0.9283	29293	45	29248	90	29338	0.00306769	0.00305603		1	11264.6	0.359247	11264.3	0.718493	11265	6.3781e-05	6.19149e-05
		0.9282	29297	45	29252	90	29342	0.00306728	0.00305603		1	11280.6	0.360892	11280.3	0.721784	11281	6.39823e-05	6.19149e-05
		0.9281	29299	45	29254	90	29344	0.00306707	0.00305603		1	11296.6	0.362545	11296.3	0.725089	11297	6.41842e-05	6.19149e-05
		0.928	29300	45	29255	90	29345	0.00306696	0.00305603		1	11312.6	0.364204	11312.3	0.728409	11313	6.43869e-05	6.19149e-05
		0.9279	29304	45	29259	90	29349	0.00306654	0.00305603		1	11328.6	0.365871	11328.3	0.731743	11329	6.45902e-05	6.19149e-05
		0.9278	29307	45	29262	90	29352	0.00306623	0.00305603		1	11344.6	0.367546	11344.3	0.735091	11345	6.47943e-05	6.19149e-05
		0.9277	29311	45	29266	90	29356	0.00306581	0.00305603		1	11360.6	0.369227	11360.3	0.738454	11361	6.4999e-05	6.19149e-05
		0.9276	29313	45	29268	90	29358	0.0030656	0.00305603		1	11376.6	0.370916	11376.3	0.741832	11377	6.52045e-05	6.19149e-05
		0.9275	29314	45	29269	90	29359	0.0030655	0.00305603		1	11392.6	0.372612	11392.3	0.745224	11393	6.54107e-05	6.19149e-05
		0.9274	29318	45	29273	90	29363	0.00306508	0.00305603		1	11408.6	0.374315	11408.3	0.748631	11409	6.56175e-05	6.19149e-05
		0.9273	29322	45	29277	90	29367	0.00306466	0.00305603		1	11424.6	0.376026	11424.2	0.752052	11425	6.58251e-05	6.19149e-05
		0.9271	29323	45	29278	90	29368	0.00306456	0.00305603		1	11440.6	0.377744	11440.2	0.755489	11441	6.60335e-05	6.19149e-05
		0.9269	29328	45	29283	90	29373	0.00306404	0.00305603		1	11456.6	0.37947	11456.2	0.75894	11457	6.62425e-05	6.19149e-05
		0.9268	29330	45	29285	90	29375	0.00306383	0.00305603		1	11472.6	0.381203	11472.2	0.762407	11473	6.64522e-05	6.19149e-05
		0.9267	29331	45	29286	90	29376	0.00306373	0.00305603		1	11488.6	0.382944	11488.2	0.765888	11489	6.66627e-05	6.19149e-05
		0.9266	29334	45	29289	90	29379	0.00306341	0.00305603		1	11504.6	0.384692	11504.2	0.769385	11505	6.68739e-05	6.19149e-05
		0.9265	29338	45	29293	90	29383	0.003063	0.00305603		1	11520.6	0.386448	11520.2	0.772896	11521	6.70859e-05	6.19149e-05
		0.9264	29342	45	29297	90	29387	0.00306258	0.00305603		1	11536.6	0.388212	11536.2	0.776423	11537	6.72985e-05	6.19149e-05
		0.9263	29345	45	29300	90	29390	0.00306227	0.00305603		1	11552.6	0.389983	11552.2	0.779966	11553	6.7512e-05	6.19149e-05
		0.9262	29349	45	29304	90	29394	0.00306185	0.00305603		1	11568.6	0.391762	11568.2	0.783523	11569	6.77261e-05	6.19149e-05
		0.9261	29353	45	29308	90	29398	0.00306143	0.00305603		1	11584.6	0.393548	11584.2	0.787096	11585	6.7941e-05	6.19149e-05
		0.926	29356	45	29311	90	29401	0.00306112	0.00305603		1	11600.6	0.395342	11600.2	0.790685	11601	6.81566e-05	6.19149e-05
		0.9259	29359	45	29314	90	29404	0.00306081	0.00305603		1	11616.6	0.397145	11616.2	0.794289	11617	6.8373e-05	6.19149e-05
		0.9258	29362	45	29317	90	29407	0.0030605	0.00305603		1	11632.6	0.398954	11632.2	0.797909	11633	6.85901e-05	6.19149e-05
		0.9257	29363	45	29318	90	29408	0.00306039	0.00305603		1	11648.6	0.400772	11648.2	0.801544	11649	6.8808e-05	6.19149e-05
		0.9256	29367	45	29322	90	29412	0.00305998	0.00305603		1	11664.6	0.402598	11664.2	0.805196	11665	6.90266e-05	6.19149e-05
		0.9255	29372	45	29327	90	29417	0.00305946	0.00305603		1	11680.6	0.404431	11680.2	0.808863	11681	6.9246e-05	6.19149e-05
		0.9254	29374	45	29329	90	29419	0.00305925	0.00305603		1	11696.6	0.406273	11696.2	0.812546	11697	6.94662e-05	6.19149e-05
		0.9253	29375	45	29330	90	29420	0.00305914	0.00305603		1	11712.6	0.408122	11712.2	0.816245	11713	6.96871e-05	6.19149e-05
		0.9252	29378	45	29333	90	29423	0.00305883	0.00305603		1	11728.6	0.40998	11728.2	0.81996	11729	6.99088e-05	6.19149e-05
		0.9251	29384	45	29339	90	29429	0.00305821	0.00305603		1	11744.6	0.411846	11744.2	0.823691	11745	7.01312e-05	6.19149e-05
		0.925	29386	45	29341	90	29431	0.003058	0.00305603		1	11760.6	0.413719	11760.2	0.827439	11761	7.03544e-05	6.19149e-05
		0.9249	29389	45	29344	90	29434	0.00305769	0.00305603		1	11776.6	0.415601	11776.2	0.831202	11777	7.05784e-05	6.19149e-05
		0.9248	29390	45	29345	90	29435	0.00305758	0.00305603		1	11792.6	0.417491	11792.2	0.834982	11793	7.08032e-05	6.19149e-05
		0.9247	29393	45	29348	90	29438	0.00305727	0.00305603		1	11808.6	0.419389	11808.2	0.838779	11809	7.10288e-05	6.19149e-05
		0.9246	29399	45	29354	90	29444	0.00305665	0.00305603		1	11824.6	0.421296	11824.2	0.842592	11825	7.12551e-05	6.19149e-05
		0.9245	29401	45	29356	90	29446	0.00305644	0.00305603		1	11840.6	0.423211	11840.2	0.846421	11841	7.14822e-05	6.19149e-05
		0.9244	29403	45	29358	90	29448	0.00305623	0.00305603		1	11856.6	0.425134	11856.1	0.850267	11857	7.17101e-05	6.19149e-05
		0.9243	29405	45	29360	90	29450	0.00305603	0.00305603		1	11872.6	0.427065	11872.1	0.85413	11873	7.19388e-05	6.19149e-05
		0.9242	29411	46	29365	92	29457	0.0031232	0.00311231		1	11888.6	0.429005	11888.1	0.858009	11889	7.21683e-05	6.19149e-05
		0.9241	29414	46	29368	92	29460	0.00312288	0.00311231		1	11904.6	0.430953	11904.1	0.861906	11905	7.23986e-05	6.19149e-05
		0.924	29418	46	29372	92	29464	0.00312245	0.00311231		1	11920.6	0.432909	11920.1	0.865819	11921	7.26297e-05	6.19149e-05
		0.9239	29419	46	29373	92	29465	0.00312235	0.00311231		1	11936.6	0.434875	11936.1	0.869749	11937	7.28616e-05	6.19149e-05
		0.9238	29421	46	29375	92	29467	0.00312214	0.00311231		1	11952.6	0.436848	11952.1	0.873696	11953	7.30943e-05	6.19149e-05
		0.9237	29422	46	29376	92	29468	0.00312203	0.00311231		1	11968.6	0.43883	11968.1	0.877661	11969	7.33278e-05	6.19149e-05
		0.9236	29428	46	29382	92	29474	0.0031214	0.00311231		1	11984.6	0.440821	11984.1	0.881642	11985	7.35621e-05	6.19149e-05
		0.9235	29430	46	29384	92	29476	0.00312118	0.00311231		1	12000.6	0.442821	12000.1	0.885641	12001	7.37973e-05	6.19149e-05
		0.9234	29432	46	29386	92	29478	0.00312097	0.00311231		1	12016.6	0.444829	12016.1	0.889657	12017	7.40332e-05	6.19149e-05
		0.9233	29435	46	29389	92	29481	0.00312065	0.00311231		1	12032.6	0.446846	12032.1	0.893691	12033	7.427e-05	6.19149e-05
		0.9232	29437	46	29391	92	29483	0.00312044	0.00311231		1	12048.6	0.448871	12048.1	0.897742	12049	7.45076e-05	6.19149e-05
		0.9231	29440	46	29394	92	29486	0.00312012	0.00311231		1	12064.5	0.450906	12064.1	0.901811	12065	7.4746e-05	6.19149e-05
		0.923	29441	46	29395	92	29487	0.00312002	0.00311231		1	12080.5	0.452949	12080.1	0.905897	12081	7.49853e-05	6.19149e-05
		0.9229	29443	46	29397	92	29489	0.00311981	0.00311231		1	12096.5	0.455001	12096.1	0.910002	12097	7.52254e-05	6.19149e-05
		0.9228	29445	46	29399	92	29491	0.0031196	0.00311231		1	12112.5	0.457062	12112.1	0.914124	12113	7.54663e-05	6.19149e-05
		0.9227	29448	46	29402	92	29494	0.00311928	0.00311231		1	12128.5	0.459132	12128.1	0.918263	12129	7.57081e-05	6.19149e-05
		0.9226	29450	46	29404	92	29496	0.00311907	0.00311231		1	12144.5	0.461211	12144.1	0.922421	12145	7.59507e-05	6.19149e-05
		0.9225	29451	46	29405	92	29497	0.00311896	0.00311231		1	12160.5	0.463299	12160.1	0.926597	12161	7.61941e-05	6.19149e-05
		0.9224	29456	46	29410	92	29502	0.00311843	0.00311231		1	12176.5	0.465395	12176.1	0.930791	12177	7.64384e-05	6.19149e-05
		0.9223	29460	46	29414	92	29506	0.00311801	0.00311231		1	12192.5	0.467502	12192.1	0.935003	12193	7.66836e-05	6.19149e-05
		0.9222	29466	46	29420	92	29512	0.00311738	0.00311231		1	12208.5	0.469617	12208.1	0.939234	12209	7.69296e-05	6.19149e-05
		0.9221	29471	46	29425	92	29517	0.00311685	0.00311231		1	12224.5	0.471741	12224.1	0.943482	12225	7.71765e-05	6.19149e-05
		0.922	29474	46	29428	92	29520	0.00311653	0.00311231		1	12240.5	0.473875	12240.1	0.94775	12241	7.74242e-05	6.19149e-05
		0.9219	29480	46	29434	92	29526	0.0031159	0.00311231		1	12256.5	0.476018	12256	0.952035	12257	7.76728e-05	6.19149e-05
		0.9218	29482	46	29436	92	29528	0.00311569	0.00311231		1	12272.5	0.47817	12272	0.95634	12273	7.79222e-05	6.19149e-05
		0.9216	29484	46	29438	92	29530	0.00311548	0.00311231		1	12288.5	0.480331	12288	0.960663	12289	7.81726e-05	6.19149e-05
		0.9215	29485	46	29439	92	29531	0.00311537	0.00311231		1	12304.5	0.482502	12304	0.965005	12305	7.84238e-05	6.19149e-05
		0.9214	29491	46	29445	92	29537	0.00311474	0.00311231		1	12320.5	0.484683	12320	0.969365	12321	7.86759e-05	6.19149e-05
		0.9213	29498	46	29452	92	29544	0.003114	0.00311231		1	12336.5	0.486872	12336	0.973745	12337	7.89288e-05	6.19149e-05
		0.9212	29502	46	29456	92	29548	0.00311358	0.00311231		1	12352.5	0.489072	12352	0.978143	12353	7.91826e-05	6.19149e-05
		0.9211	29503	46	29457	92	29549	0.00311347	0.00311231		1	12368.5	0.49128	12368	0.982561	12369	7.94374e-05	6.19149e-05
		0.921	29514	46	29468	92	29560	0.00311231	0.00311231		1	12384.5	0.493499	12384	0.986998	12385	7.9693e-05	6.19149e-05
		0.9209	29516	47	29469	94	29563	0.00317965	0.00317815		1	12400.5	0.495727	12400	0.991454	12401	7.99495e-05	6.19149e-05
		0.9208	29519	47	29472	94	29566	0.00317933	0.00317815		1	12416.5	0.497965	12416	0.995929	12417	8.02069e-05	6.19149e-05
		0.9207	29525	47	29478	94	29572	0.00317868	0.00317815		1	12432.5	0.500212	12432	1.00042	12433	8.04652e-05	6.19149e-05
		0.9206	29530	47	29483	94	29577	0.00317815	0.00317815		1	12448.5	0.502469	12448	1.00494	12449	8.07244e-05	6.19149e-05
		0.9205	29535	48	29487	96	29583	0.00324511	0.0032369		1	12464.5	0.504736	12464	1.00947	12465	8.09845e-05	6.19149e-05
		0.9204	29539	48	29491	96	29587	0.00324467	0.0032369		1	12480.5	0.507013	12480	1.01403	12481	8.12456e-05	6.19149e-05
		0.9203	29547	48	29499	96	29595	0.00324379	0.0032369		1	12496.5	0.5093	12496	1.0186	12497	8.15075e-05	6.19149e-05
		0.9202	29549	48	29501	96	29597	0.00324357	0.0032369		1	12512.5	0.511596	12512	1.02319	12513	8.17703e-05	6.19149e-05
		0.9201	29551	48	29503	96	29599	0.00324335	0.0032369		1	12528.5	0.513903	12528	1.02781	12529	8.20341e-05	6.19149e-05
		0.92	29553	48	29505	96	29601	0.00324313	0.0032369		1	12544.5	0.516219	12544	1.03244	12545	8.22988e-05	6.19149e-05
		0.9198	29559	48	29511	96	29607	0.00324248	0.0032369		1	12560.5	0.518546	12560	1.03709	12561	8.25644e-05	6.19149e-05
		0.9197	29563	48	29515	96	29611	0.00324204	0.0032369		1	12576.5	0.520883	12576	1.04177	12577	8.2831e-05	6.19149e-05
		0.9196	29567	48	29519	96	29615	0.0032416	0.0032369		1	12592.5	0.52323	12592	1.04646	12593	8.30985e-05	6.19149e-05
		0.9195	29569	48	29521	96	29617	0.00324138	0.0032369		1	12608.5	0.525587	12607.9	1.05117	12609	8.33669e-05	6.19149e-05
		0.9194	29571	48	29523	96	29619	0.00324116	0.0032369		1	12624.5	0.527954	12623.9	1.05591	12625	8.36362e-05	6.19149e-05
		0.9193	29572	48	29524	96	29620	0.00324105	0.0032369		1	12640.5	0.530331	12639.9	1.06066	12641	8.39066e-05	6.19149e-05
		0.9192	29576	48	29528	96	29624	0.00324062	0.0032369		1	12656.5	0.532719	12655.9	1.06544	12657	8.41778e-05	6.19149e-05
		0.9191	29577	48	29529	96	29625	0.00324051	0.0032369		1	12672.5	0.535117	12671.9	1.07023	12673	8.445e-05	6.19149e-05
		0.919	29581	48	29533	96	29629	0.00324007	0.0032369		1	12688.5	0.537526	12687.9	1.07505	12689	8.47232e-05	6.19149e-05
		0.9189	29584	48	29536	96	29632	0.00323974	0.0032369		1	12704.5	0.539945	12703.9	1.07989	12705	8.49973e-05	6.19149e-05
		0.9188	29587	48	29539	96	29635	0.00323941	0.0032369		1	12720.5	0.542375	12719.9	1.08475	12721	8.52723e-05	6.19149e-05
		0.9187	29595	48	29547	96	29643	0.00323854	0.0032369		1	12736.5	0.544815	12735.9	1.08963	12737	8.55484e-05	6.19149e-05
		0.9185	29597	48	29549	96	29645	0.00323832	0.0032369		1	12752.5	0.547266	12751.9	1.09453	12753	8.58254e-05	6.19149e-05
		0.9184	29603	48	29555	96	29651	0.00323766	0.0032369		1	12768.5	0.549727	12767.9	1.09945	12769	8.61034e-05	6.19149e-05
		0.9183	29606	48	29558	96	29654	0.00323734	0.0032369		1	12784.4	0.552199	12783.9	1.1044	12785	8.63823e-05	6.19149e-05
		0.9182	29610	48	29562	96	29658	0.0032369	0.0032369		1	12800.4	0.554682	12799.9	1.10936	12801	8.66622e-05	6.19149e-05
		0.9181	29613	49	29564	98	29662	0.00330389	0.00330244		1	12816.4	0.557175	12815.9	1.11435	12817	8.69431e-05	6.19149e-05
		0.9179	29615	49	29566	98	29664	0.00330367	0.00330244		1	12832.4	0.55968	12831.9	1.11936	12833	8.7225e-05	6.19149e-05
		0.9178	29616	49	29567	98	29665	0.00330356	0.00330244		1	12848.4	0.562195	12847.9	1.12439	12849	8.75079e-05	6.19149e-05
		0.9177	29617	49	29568	98	29666	0.00330345	0.00330244		1	12864.4	0.564721	12863.9	1.12944	12865	8.77918e-05	6.19149e-05
		0.9175	29626	49	29577	98	29675	0.00330244	0.00330244		1	12880.4	0.567258	12879.9	1.13452	12881	8.80767e-05	6.19149e-05
		0.9174	29628	50	29578	100	29678	0.0033695	0.00336848		1	12896.4	0.569806	12895.9	1.13961	12897	8.83626e-05	6.19149e-05
		0.9173	29634	50	29584	100	29684	0.00336882	0.00336848		1	12912.4	0.572365	12911.9	1.14473	12913	8.86494e-05	6.19149e-05
		0.9172	29637	50	29587	100	29687	0.00336848	0.00336848		1	12928.4	0.574935	12927.9	1.14987	12929	8.89373e-05	6.19149e-05
		0.9171	29640	51	29589	102	29691	0.00343538	0.00342984		1	12944.4	0.577517	12943.8	1.15503	12945	8.92262e-05	6.19149e-05
		0.917	29642	51	29591	102	29693	0.00343515	0.00342984		1	12960.4	0.580109	12959.8	1.16022	12961	8.95161e-05	6.19149e-05
		0.9169	29645	51	29594	102	29696	0.00343481	0.00342984		1	12976.4	0.582713	12975.8	1.16543	12977	8.98071e-05	6.19149e-05
		0.9167	29647	51	29596	102	29698	0.00343457	0.00342984		1	12992.4	0.585328	12991.8	1.17066	12993	9.0099e-05	6.19149e-05
		0.9166	29653	51	29602	102	29704	0.00343388	0.00342984		1	13008.4	0.587955	13007.8	1.17591	13009	9.0392e-05	6.19149e-05
		0.9165	29657	51	29606	102	29708	0.00343342	0.00342984		1	13024.4	0.590593	13023.8	1.18119	13025	9.0686e-05	6.19149e-05
		0.9164	29661	51	29610	102	29712	0.00343296	0.00342984		1	13040.4	0.593242	13039.8	1.18648	13041	9.09811e-05	6.19149e-05
		0.9163	29666	51	29615	102	29717	0.00343238	0.00342984		1	13056.4	0.595903	13055.8	1.19181	13057	9.12772e-05	6.19149e-05
		0.9162	29669	51	29618	102	29720	0.00343203	0.00342984		1	13072.4	0.598575	13071.8	1.19715	13073	9.15743e-05	6.19149e-05
		0.9161	29672	51	29621	102	29723	0.00343169	0.00342984		1	13088.4	0.601259	13087.8	1.20252	13089	9.18725e-05	6.19149e-05
		0.916	29677	51	29626	102	29728	0.00343111	0.00342984		1	13104.4	0.603955	13103.8	1.20791	13105	9.21717e-05	6.19149e-05
		0.9159	29681	51	29630	102	29732	0.00343065	0.00342984		1	13120.4	0.606662	13119.8	1.21332	13121	9.2472e-05	6.19149e-05
		0.9158	29685	51	29634	102	29736	0.00343019	0.00342984		1	13136.4	0.609381	13135.8	1.21876	13137	9.27733e-05	6.19149e-05
		0.9157	29688	51	29637	102	29739	0.00342984	0.00342984		1	13152.4	0.612112	13151.8	1.22422	13153	9.30757e-05	6.19149e-05
		0.9155	29690	52	29638	104	29742	0.00349674	0.00348935		1	13168.4	0.614855	13167.8	1.22971	13169	9.33791e-05	6.19149e-05
		0.9154	29693	52	29641	104	29745	0.00349639	0.00348935		1	13184.4	0.61761	13183.8	1.23522	13185	9.36837e-05	6.19149e-05
		0.9152	29695	52	29643	104	29747	0.00349615	0.00348935		1	13200.4	0.620376	13199.8	1.24075	13201	9.39893e-05	6.19149e-05
		0.915	29699	52	29647	104	29751	0.00349568	0.00348935		1	13216.4	0.623155	13215.8	1.24631	13217	9.42959e-05	6.19149e-05
		0.9149	29704	52	29652	104	29756	0.00349509	0.00348935		1	13232.4	0.625945	13231.7	1.25189	13233	9.46037e-05	6.19149e-05
		0.9148	29705	52	29653	104	29757	0.00349498	0.00348935		1	13248.4	0.628748	13247.7	1.2575	13249	9.49125e-05	6.19149e-05
		0.9147	29708	52	29656	104	29760	0.00349462	0.00348935		1	13264.4	0.631563	13263.7	1.26313	13265	9.52225e-05	6.19149e-05
		0.9146	29710	52	29658	104	29762	0.00349439	0.00348935		1	13280.4	0.63439	13279.7	1.26878	13281	9.55335e-05	6.19149e-05
		0.9144	29713	52	29661	104	29765	0.00349404	0.00348935		1	13296.4	0.637229	13295.7	1.27446	13297	9.58456e-05	6.19149e-05
		0.9143	29717	52	29665	104	29769	0.00349357	0.00348935		1	13312.4	0.640081	13311.7	1.28016	13313	9.61588e-05	6.19149e-05
		0.9142	29718	52	29666	104	29770	0.00349345	0.00348935		1	13328.4	0.642945	13327.7	1.28589	13329	9.64731e-05	6.19149e-05
		0.9141	29724	52	29672	104	29776	0.00349275	0.00348935		1	13344.4	0.645822	13343.7	1.29164	13345	9.67886e-05	6.19149e-05
		0.914	29726	52	29674	104	29778	0.00349251	0.00348935		1	13360.4	0.648711	13359.7	1.29742	13361	9.71051e-05	6.19149e-05
		0.9139	29729	52	29677	104	29781	0.00349216	0.00348935		1	13376.3	0.651612	13375.7	1.30322	13377	9.74228e-05	6.19149e-05
		0.9138	29736	52	29684	104	29788	0.00349134	0.00348935		1	13392.3	0.654526	13391.7	1.30905	13393	9.77415e-05	6.19149e-05
		0.9137	29737	52	29685	104	29789	0.00349122	0.00348935		1	13408.3	0.657453	13407.7	1.31491	13409	9.80614e-05	6.19149e-05
		0.9136	29739	52	29687	104	29791	0.00349099	0.00348935		1	13424.3	0.660392	13423.7	1.32078	13425	9.83825e-05	6.19149e-05
		0.9135	29743	52	29691	104	29795	0.00349052	0.00348935		1	13440.3	0.663345	13439.7	1.32669	13441	9.87047e-05	6.19149e-05
		0.9134	29744	52	29692	104	29796	0.0034904	0.00348935		1	13456.3	0.66631	13455.7	1.33262	13457	9.9028e-05	6.19149e-05
		0.9132	29753	52	29701	104	29805	0.00348935	0.00348935		1	13472.3	0.669287	13471.7	1.33857	13473	9.93524e-05	6.19149e-05
		0.9131	29755	53	29702	106	29808	0.00355609	0.00355359		1	13488.3	0.672278	13487.7	1.34456	13489	9.9678e-05	6.19149e-05
		0.913	29756	53	29703	106	29809	0.00355597	0.00355359		1	13504.3	0.675282	13503.6	1.35056	13505	0.000100005	6.19149e-05
		0.9129	29760	53	29707	106	29813	0.0035555	0.00355359		1	13520.3	0.678299	13519.6	1.3566	13521	0.000100333	6.19149e-05
		0.9128	29762	53	29709	106	29815	0.00355526	0.00355359		1	13536.3	0.681329	13535.6	1.36266	13537	0.000100662	6.19149e-05
		0.9127	29766	53	29713	106	29819	0.00355478	0.00355359		1	13552.3	0.684372	13551.6	1.36874	13553	0.000100992	6.19149e-05
		0.9126	29768	53	29715	106	29821	0.00355454	0.00355359		1	13568.3	0.687428	13567.6	1.37486	13569	0.000101323	6.19149e-05
		0.9125	29769	53	29716	106	29822	0.00355442	0.00355359		1	13584.3	0.690497	13583.6	1.38099	13585	0.000101656	6.19149e-05
		0.9124	29771	53	29718	106	29824	0.00355418	0.00355359		1	13600.3	0.69358	13599.6	1.38716	13601	0.00010199	6.19149e-05
		0.9123	29773	53	29720	106	29826	0.00355395	0.00355359		1	13616.3	0.696676	13615.6	1.39335	13617	0.000102325	6.19149e-05
		0.9122	29776	53	29723	106	29829	0.00355359	0.00355359		1	13632.3	0.699786	13631.6	1.39957	13633	0.000102661	6.19149e-05
		0.9121	29776	54	29722	108	29830	0.00362052	0.00361906		1	13648.3	0.702909	13647.6	1.40582	13649	0.000102998	6.19149e-05
		0.912	29778	54	29724	108	29832	0.00362027	0.00361906		1	13664.3	0.706046	13663.6	1.41209	13665	0.000103336	6.19149e-05
		0.9119	29782	54	29728	108	29836	0.00361979	0.00361906		0.9999	13680.3	0.709196	13679.6	1.41839	13681	0.000103676	0.000481464
		0.9118	29783	54	29729	108	29837	0.00361967	0.00361906		0.9999	13696.3	0.71236	13695.6	1.42472	13697	0.000104017	0.000481464
		0.9117	29784	54	29730	108	29838	0.00361955	0.00361906		0.9999	13712.3	0.715538	13711.6	1.43108	13713	0.000104359	0.000481464
		0.9116	29786	54	29732	108	29840	0.0036193	0.00361906		0.9999	13728.3	0.718729	13727.6	1.43746	13729	0.000104702	0.000481464
		0.9115	29788	54	29734	108	29842	0.00361906	0.00361906		0.9999	13744.3	0.721935	13743.6	1.44387	13745	0.000105047	0.000481464
		0.9114	29790	55	29735	110	29845	0.00368571	0.0036841		0.9999	13760.3	0.725154	13759.5	1.45031	13761	0.000105393	0.000481464
		0.9113	29793	55	29738	110	29848	0.00368534	0.0036841		0.9999	13776.3	0.728387	13775.5	1.45677	13777	0.00010574	0.000481464
		0.9112	29795	55	29740	110	29850	0.00368509	0.0036841		0.9999	13792.3	0.731634	13791.5	1.46327	13793	0.000106088	0.000481464
		0.9111	29796	55	29741	110	29851	0.00368497	0.0036841		0.9999	13808.3	0.734895	13807.5	1.46979	13809	0.000106437	0.000481464
		0.911	29799	55	29744	110	29854	0.0036846	0.0036841		0.9999	13824.3	0.738171	13823.5	1.47634	13825	0.000106788	0.000481464
		0.9109	29803	55	29748	110	29858	0.0036841	0.0036841		0.9999	13840.3	0.74146	13839.5	1.48292	13841	0.00010714	0.000481464
		0.9108	29804	56	29748	112	29860	0.00375084	0.00374745		0.9999	13856.3	0.744764	13855.5	1.48953	13857	0.000107493	0.000481464
		0.9107	29806	56	29750	112	29862	0.00375059	0.00374745		0.9999	13872.3	0.748083	13871.5	1.49617	13873	0.000107847	0.000481464
		0.9106	29814	56	29758	112	29870	0.00374958	0.00374745		0.9999	13888.2	0.751415	13887.5	1.50283	13889	0.000108203	0.000481464
		0.9105	29816	56	29760	112	29872	0.00374933	0.00374745		0.9999	13904.2	0.754762	13903.5	1.50952	13905	0.00010856	0.000481464
		0.9104	29817	56	29761	112	29873	0.0037492	0.00374745		0.9999	13920.2	0.758124	13919.5	1.51625	13921	0.000108918	0.000481464
		0.9103	29821	56	29765	112	29877	0.0037487	0.00374745		0.9999	13936.2	0.7615	13935.5	1.523	13937	0.000109278	0.000481464
		0.9102	29827	56	29771	112	29883	0.00374795	0.00374745		0.9999	13952.2	0.764891	13951.5	1.52978	13953	0.000109638	0.000481464
		0.9101	29828	56	29772	112	29884	0.00374782	0.00374745		0.9999	13968.2	0.768297	13967.5	1.53659	13969	0.00011	0.000481464
		0.91	29830	56	29774	112	29886	0.00374757	0.00374745		0.9999	13984.2	0.771717	13983.5	1.54343	13985	0.000110364	0.000481464
		0.9098	29831	56	29775	112	29887	0.00374745	0.00374745		0.9999	14000.2	0.775152	13999.4	1.5503	14001	0.000110728	0.000481464
		0.9097	29834	57	29777	114	29891	0.00381386	0.00381296		0.9999	14016.2	0.778602	14015.4	1.5572	14017	0.000111094	0.000481464
		0.9096	29839	57	29782	114	29896	0.00381322	0.00381296		0.9999	14032.2	0.782067	14031.4	1.56413	14033	0.000111461	0.000481464
		0.9095	29840	57	29783	114	29897	0.00381309	0.00381296		0.9999	14048.2	0.785548	14047.4	1.5711	14049	0.00011183	0.000481464
		0.9094	29841	57	29784	114	29898	0.00381296	0.00381296		0.9999	14064.2	0.789043	14063.4	1.57809	14065	0.000112199	0.000481464
		0.9093	29846	58	29788	116	29904	0.00387908	0.00387908		0.9999	14080.2	0.792553	14079.4	1.58511	14081	0.000112571	0.000481464
		0.9092	29854	59	29795	118	29913	0.00394477	0.00394385		0.9999	14096.2	0.796079	14095.4	1.59216	14097	0.000112943	0.000481464
		0.9091	29856	59	29797	118	29915	0.00394451	0.00394385		0.9999	14112.2	0.79962	14111.4	1.59924	14113	0.000113317	0.000481464
		0.909	29857	59	29798	118	29916	0.00394438	0.00394385		0.9999	14128.2	0.803176	14127.4	1.60635	14129	0.000113692	0.000481464
		0.9089	29860	59	29801	118	29919	0.00394398	0.00394385		0.9999	14144.2	0.806747	14143.4	1.61349	14145	0.000114068	0.000481464
		0.9088	29861	59	29802	118	29920	0.00394385	0.00394385		0.9999	14160.2	0.810335	14159.4	1.62067	14161	0.000114446	0.000481464
		0.9087	29863	60	29803	120	29923	0.00401029	0.00400909		0.9999	14176.2	0.813937	14175.4	1.62787	14177	0.000114825	0.000481464
		0.9085	29865	60	29805	120	29925	0.00401003	0.00400909		0.9999	14192.2	0.817556	14191.4	1.63511	14193	0.000115205	0.000481464
		0.9084	29872	60	29812	120	29932	0.00400909	0.00400909		0.9999	14208.2	0.82119	14207.4	1.64238	14209	0.000115587	0.000481464
		0.9083	29874	61	29813	122	29935	0.0040755	0.00407346		0.9999	14224.2	0.82484	14223.4	1.64968	14225	0.00011597	0.000481464
		0.9082	29879	61	29818	122	29940	0.00407482	0.00407346		0.9999	14240.2	0.828505	14239.3	1.65701	14241	0.000116355	0.000481464
		0.9081	29883	61	29822	122	29944	0.00407427	0.00407346		0.9999	14256.2	0.832187	14255.3	1.66437	14257	0.000116741	0.000481464
		0.908	29885	61	29824	122	29946	0.004074	0.00407346		0.9999	14272.2	0.835884	14271.3	1.67177	14273	0.000117128	0.000481464
		0.9078	29886	61	29825	122	29947	0.00407386	0.00407346		0.9999	14288.2	0.839598	14287.3	1.6792	14289	0.000117517	0.000481464
		0.9077	29889	61	29828	122	29950	0.00407346	0.00407346		0.9999	14304.2	0.843328	14303.3	1.68666	14305	0.000117907	0.000481464
		0.9076	29890	62	29828	124	29952	0.00413996	0.00413017		0.9999	14320.2	0.847074	14319.3	1.69415	14321	0.000118298	0.000481464
		0.9075	29892	62	29830	124	29954	0.00413968	0.00413017		0.9999	14336.1	0.850836	14335.3	1.70167	14337	0.000118691	0.000481464
		0.9074	29894	62	29832	124	29956	0.0041394	0.00413017		0.9999	14352.1	0.854614	14351.3	1.70923	14353	0.000119085	0.000481464
		0.9073	29896	62	29834	124	29958	0.00413913	0.00413017		0.9999	14368.1	0.858409	14367.3	1.71682	14369	0.000119481	0.000481464
		0.9072	29899	62	29837	124	29961	0.00413871	0.00413017		0.9999	14384.1	0.86222	14383.3	1.72444	14385	0.000119878	0.000481464
		0.907	29902	62	29840	124	29964	0.0041383	0.00413017		0.9999	14400.1	0.866048	14399.3	1.7321	14401	0.000120276	0.000481464
		0.9069	29905	62	29843	124	29967	0.00413789	0.00413017		0.9999	14416.1	0.869892	14415.3	1.73978	14417	0.000120676	0.000481464
		0.9068	29909	62	29847	124	29971	0.00413733	0.00413017		0.9999	14432.1	0.873754	14431.3	1.74751	14433	0.000121077	0.000481464
		0.9067	29911	62	29849	124	29973	0.00413706	0.00413017		0.9999	14448.1	0.877631	14447.2	1.75526	14449	0.00012148	0.000481464
		0.9066	29917	62	29855	124	29979	0.00413623	0.00413017		0.9999	14464.1	0.881526	14463.2	1.76305	14465	0.000121884	0.000481464
		0.9065	29918	62	29856	124	29980	0.00413609	0.00413017		0.9999	14480.1	0.885438	14479.2	1.77088	14481	0.00012229	0.000481464
		0.9064	29923	62	29861	124	29985	0.0041354	0.00413017		0.9999	14496.1	0.889366	14495.2	1.77873	14497	0.000122697	0.000481464
		0.9063	29924	62	29862	124	29986	0.00413526	0.00413017		0.9999	14512.1	0.893312	14511.2	1.78662	14513	0.000123105	0.000481464
		0.9062	29927	62	29865	124	29989	0.00413485	0.00413017		0.9999	14528.1	0.897274	14527.2	1.79455	14529	0.000123515	0.000481464
		0.9061	29932	62	29870	124	29994	0.00413416	0.00413017		0.9999	14544.1	0.901254	14543.2	1.80251	14545	0.000123926	0.000481464
		0.906	29936	62	29874	124	29998	0.00413361	0.00413017		0.9999	14560.1	0.905252	14559.2	1.8105	14561	0.000124339	0.000481464
		0.9058	29937	62	29875	124	29999	0.00413347	0.00413017		0.9999	14576.1	0.909266	14575.2	1.81853	14577	0.000124754	0.000481464
		0.9057	29938	62	29876	124	30000	0.00413333	0.00413017		0.9999	14592.1	0.913298	14591.2	1.8266	14593	0.000125169	0.000481464
		0.9056	29941	62	29879	124	30003	0.00413292	0.00413017		0.9999	14608.1	0.917347	14607.2	1.83469	14609	0.000125587	0.000481464
		0.9055	29949	62	29887	124	30011	0.00413182	0.00413017		0.9999	14624.1	0.921414	14623.2	1.84283	14625	0.000126005	0.000481464
		0.9054	29950	62	29888	124	30012	0.00413168	0.00413017		0.9999	14640.1	0.925499	14639.1	1.851	14641	0.000126426	0.000481464
		0.9051	29956	62	29894	124	30018	0.00413085	0.00413017		0.9999	14656.1	0.929601	14655.1	1.8592	14657	0.000126847	0.000481464
		0.905	29960	62	29898	124	30022	0.0041303	0.00413017		0.9999	14672.1	0.933721	14671.1	1.86744	14673	0.000127271	0.000481464
		0.9049	29961	62	29899	124	30023	0.00413017	0.00413017		0.9999	14688.1	0.937859	14687.1	1.87572	14689	0.000127695	0.000481464
		0.9048	29963	63	29900	126	30026	0.00419636	0.00419622		0.9999	14704.1	0.942015	14703.1	1.88403	14705	0.000128122	0.000481464
		0.9047	29964	63	29901	126	30027	0.00419622	0.00419622		0.9999	14720.1	0.946189	14719.1	1.89238	14721	0.00012855	0.000481464
		0.9046	29967	64	29903	128	30031	0.00426226	0.00425631		0.9999	14736	0.950381	14735.1	1.90076	14737	0.000128979	0.000481464
		0.9045	29971	64	29907	128	30035	0.00426169	0.00425631		0.9999	14752	0.954592	14751.1	1.90918	14753	0.00012941	0.000481464
		0.9044	29975	64	29911	128	30039	0.00426113	0.00425631		0.9999	14768	0.95882	14767.1	1.91764	14769	0.000129842	0.000481464
		0.9043	29977	64	29913	128	30041	0.00426084	0.00425631		0.9999	14784	0.963067	14783.1	1.92613	14785	0.000130276	0.000481464
		0.9042	29980	64	29916	128	30044	0.00426042	0.00425631		0.9999	14800	0.967332	14799.1	1.93466	14801	0.000130712	0.000481464
		0.9041	29982	64	29918	128	30046	0.00426013	0.00425631		0.9999	14816	0.971616	14815.1	1.94323	14817	0.000131149	0.000481464
		0.904	29984	64	29920	128	30048	0.00425985	0.00425631		0.9999	14832	0.975919	14831	1.95184	14833	0.000131587	0.000481464
		0.9039	29991	64	29927	128	30055	0.00425886	0.00425631		0.9999	14848	0.98024	14847	1.96048	14849	0.000132028	0.000481464
		0.9038	29992	64	29928	128	30056	0.00425872	0.00425631		0.9999	14864	0.984579	14863	1.96916	14865	0.000132469	0.000481464
		0.9037	29994	64	29930	128	30058	0.00425843	0.00425631		0.9999	14880	0.988938	14879	1.97788	14881	0.000132913	0.000481464
		0.9036	30003	64	29939	128	30067	0.00425716	0.00425631		0.9999	14896	0.993316	14895	1.98663	14897	0.000133358	0.000481464
		0.9035	30008	64	29944	128	30072	0.00425645	0.00425631		0.9999	14912	0.997712	14911	1.99542	14913	0.000133804	0.000481464
		0.9034	30009	64	29945	128	30073	0.00425631	0.00425631		0.9999	14928	1.00213	14927	2.00426	14929	0.000134252	0.000481464
		0.9033	30010	65	29945	130	30075	0.00432253	0.00432037		0.9999	14944	1.00656	14943	2.01312	14945	0.000134702	0.000481464
		0.9032	30011	65	29946	130	30076	0.00432238	0.00432037		0.9999	14960	1.01102	14959	2.02203	14961	0.000135154	0.000481464
		0.9031	30016	65	29951	130	30081	0.00432166	0.00432037		0.9999	14976	1.01549	14975	2.03098	14977	0.000135607	0.000481464
		0.903	30020	65	29955	130	30085	0.00432109	0.00432037		0.9999	14992	1.01998	14991	2.03996	14993	0.000136061	0.000481464
		0.9029	30021	65	29956	130	30086	0.00432095	0.00432037		0.9999	15008	1.02449	15007	2.04899	15009	0.000136517	0.000481464
		0.9028	30023	65	29958	130	30088	0.00432066	0.00432037		0.9999	15024	1.02903	15022.9	2.05805	15025	0.000136975	0.000481464
		0.9027	30025	65	29960	130	30090	0.00432037	0.00432037		0.9999	15040	1.03358	15038.9	2.06716	15041	0.000137435	0.000481464
		0.9026	30028	66	29962	132	30094	0.00438626	0.00438131		0.9999	15056	1.03815	15054.9	2.0763	15057	0.000137896	0.000481464
		0.9025	30036	66	29970	132	30102	0.00438509	0.00438131		0.9999	15072	1.04274	15070.9	2.08548	15073	0.000138359	0.000481464
		0.9024	30050	66	29984	132	30116	0.00438305	0.00438131		0.9999	15088	1.04735	15086.9	2.0947	15089	0.000138823	0.000481464
		0.9023	30054	66	29988	132	30120	0.00438247	0.00438131		0.9999	15103.9	1.05198	15102.9	2.10396	15105	0.000139289	0.000481464
		0.9022	30057	66	29991	132	30123	0.00438203	0.00438131		0.9999	15119.9	1.05663	15118.9	2.11327	15121	0.000139757	0.000481464
		0.9021	30060	66	29994	132	30126	0.0043816	0.00438131		0.9999	15135.9	1.0613	15134.9	2.12261	15137	0.000140226	0.000481464
		0.902	30062	66	29996	132	30128	0.00438131	0.00438131		0.9999	15151.9	1.066	15150.9	2.13199	15153	0.000140698	0.000481464
		0.9019	30064	67	29997	134	30131	0.00444725	0.0044443		0.9998	15167.9	1.07071	15166.9	2.14141	15169	0.00014117	0.000670718
		0.9017	30066	67	29999	134	30133	0.00444695	0.0044443		0.9998	15183.9	1.07544	15182.8	2.15088	15185	0.000141645	0.000670718
		0.9016	30070	67	30003	134	30137	0.00444636	0.0044443		0.9998	15199.9	1.08019	15198.8	2.16038	15201	0.000142121	0.000670718
		0.9015	30073	67	30006	134	30140	0.00444592	0.0044443		0.9998	15215.9	1.08497	15214.8	2.16993	15217	0.000142599	0.000670718
		0.9014	30075	67	30008	134	30142	0.00444562	0.0044443		0.9998	15231.9	1.08976	15230.8	2.17952	15233	0.000143079	0.000670718
		0.9013	30077	67	30010	134	30144	0.00444533	0.0044443		0.9998	15247.9	1.09457	15246.8	2.18915	15249	0.00014356	0.000670718
		0.9012	30084	67	30017	134	30151	0.0044443	0.0044443		0.9998	15263.9	1.09941	15262.8	2.19882	15265	0.000144043	0.000670718
		0.9011	30085	68	30017	136	30153	0.00451033	0.00450943		0.9998	15279.9	1.10427	15278.8	2.20853	15281	0.000144528	0.000670718
		0.901	30087	68	30019	136	30155	0.00451003	0.00450943		0.9998	15295.9	1.10914	15294.8	2.21829	15297	0.000145015	0.000670718
		0.9009	30088	68	30020	136	30156	0.00450988	0.00450943		0.9998	15311.9	1.11404	15310.8	2.22809	15313	0.000145503	0.000670718
		0.9008	30090	68	30022	136	30158	0.00450958	0.00450943		0.9998	15327.9	1.11896	15326.8	2.23793	15329	0.000145993	0.000670718
		0.9007	30091	68	30023	136	30159	0.00450943	0.00450943		0.9998	15343.9	1.1239	15342.8	2.24781	15345	0.000146485	0.000670718
		0.9006	30092	69	30023	138	30161	0.00457545	0.00457317		0.9998	15359.9	1.12887	15358.7	2.25774	15361	0.000146978	0.000670718
		0.9005	30098	69	30029	138	30167	0.00457454	0.00457317		0.9998	15375.9	1.13385	15374.7	2.2677	15377	0.000147474	0.000670718
		0.9004	30104	69	30035	138	30173	0.00457363	0.00457317		0.9998	15391.9	1.13886	15390.7	2.27772	15393	0.000147971	0.000670718
		0.9003	30107	69	30038	138	30176	0.00457317	0.00457317		0.9998	15407.9	1.14389	15406.7	2.28777	15409	0.00014847	0.000670718
		0.9002	30109	70	30039	140	30179	0.00463899	0.00463469		0.9998	15423.9	1.14894	15422.7	2.29787	15425	0.000148971	0.000670718
		0.9001	30112	70	30042	140	30182	0.00463853	0.00463469		0.9998	15439.8	1.15401	15438.7	2.30801	15441	0.000149473	0.000670718
		0.9	30116	70	30046	140	30186	0.00463791	0.00463469		0.9998	15455.8	1.1591	15454.7	2.3182	15457	0.000149977	0.000670718
		0.8999	30118	70	30048	140	30188	0.0046376	0.00463469		0.9998	15471.8	1.16422	15470.7	2.32843	15473	0.000150484	0.000670718
		0.8998	30130	70	30060	140	30200	0.00463576	0.00463469		0.9998	15487.8	1.16935	15486.7	2.33871	15489	0.000150992	0.000670718
		0.8996	30137	70	30067	140	30207	0.00463469	0.00463469		0.9998	15503.8	1.17451	15502.7	2.34903	15505	0.000151501	0.000670718
		0.8994	30139	71	30068	142	30210	0.00470043	0.00469872		0.9998	15519.8	1.1797	15518.6	2.35939	15521	0.000152013	0.000670718
		0.8993	30140	71	30069	142	30211	0.00470027	0.00469872		0.9998	15535.8	1.1849	15534.6	2.3698	15537	0.000152526	0.000670718
		0.8992	30142	71	30071	142	30213	0.00469996	0.00469872		0.9998	15551.8	1.19013	15550.6	2.38026	15553	0.000153042	0.000670718
		0.8991	30143	71	30072	142	30214	0.00469981	0.00469872		0.9998	15567.8	1.19538	15566.6	2.39076	15569	0.000153559	0.000670718
		0.899	30145	71	30074	142	30216	0.0046995	0.00469872		0.9998	15583.8	1.20065	15582.6	2.4013	15585	0.000154078	0.000670718
		0.8989	30150	71	30079	142	30221	0.00469872	0.00469872		0.9998	15599.8	1.20595	15598.6	2.4119	15601	0.000154599	0.000670718
		0.8988	30154	72	30082	144	30226	0.00476411	0.00476253		0.9998	15615.8	1.21127	15614.6	2.42253	15617	0.000155122	0.000670718
		0.8987	30160	72	30088	144	30232	0.00476316	0.00476253		0.9998	15631.8	1.21661	15630.6	2.43322	15633	0.000155646	0.000670718
		0.8986	30161	72	30089	144	30233	0.00476301	0.00476253		0.9998	15647.8	1.22197	15646.6	2.44395	15649	0.000156173	0.000670718
		0.8985	30164	72	30092	144	30236	0.00476253	0.00476253		0.9998	15663.8	1.22736	15662.5	2.45472	15665	0.000156701	0.000670718
		0.8984	30168	73	30095	146	30241	0.00482788	0.00482071		0.9998	15679.8	1.23277	15678.5	2.46555	15681	0.000157232	0.000670718
		0.8983	30172	73	30099	146	30245	0.00482724	0.00482071		0.9998	15695.8	1.23821	15694.5	2.47642	15697	0.000157764	0.000670718
		0.8982	30175	73	30102	146	30248	0.00482677	0.00482071		0.9998	15711.8	1.24367	15710.5	2.48734	15713	0.000158298	0.000670718
		0.8981	30179	73	30106	146	30252	0.00482613	0.00482071		0.9998	15727.8	1.24915	15726.5	2.4983	15729	0.000158834	0.000670718
		0.898	30181	73	30108	146	30254	0.00482581	0.00482071		0.9998	15743.7	1.25466	15742.5	2.50931	15745	0.000159372	0.000670718
		0.8979	30184	73	30111	146	30257	0.00482533	0.00482071		0.9998	15759.7	1.26019	15758.5	2.52037	15761	0.000159912	0.000670718
		0.8977	30185	73	30112	146	30258	0.00482517	0.00482071		0.9998	15775.7	1.26574	15774.5	2.53148	15777	0.000160454	0.000670718
		0.8976	30189	73	30116	146	30262	0.00482453	0.00482071		0.9998	15791.7	1.27132	15790.5	2.54264	15793	0.000160998	0.000670718
		0.8975	30190	73	30117	146	30263	0.00482437	0.00482071		0.9998	15807.7	1.27692	15806.4	2.55384	15809	0.000161543	0.000670718
		0.8974	30197	73	30124	146	30270	0.00482326	0.00482071		0.9998	15823.7	1.28255	15822.4	2.56509	15825	0.000162091	0.000670718
		0.8973	30198	73	30125	146	30271	0.0048231	0.00482071		0.9998	15839.7	1.2882	15838.4	2.5764	15841	0.000162641	0.000670718
		0.8972	30200	73	30127	146	30273	0.00482278	0.00482071		0.9998	15855.7	1.29387	15854.4	2.58775	15857	0.000163193	0.000670718
		0.8971	30202	73	30129	146	30275	0.00482246	0.00482071		0.9998	15871.7	1.29957	15870.4	2.59915	15873	0.000163746	0.000670718
		0.897	30207	73	30134	146	30280	0.00482166	0.00482071		0.9998	15887.7	1.3053	15886.4	2.6106	15889	0.000164302	0.000670718
		0.8969	30209	73	30136	146	30282	0.00482135	0.00482071		0.9998	15903.7	1.31105	15902.4	2.6221	15905	0.00016486	0.000670718
		0.8966	30213	73	30140	146	30286	0.00482071	0.00482071		0.9998	15919.7	1.31682	15918.4	2.63365	15921	0.00016542	0.000670718
		0.8965	30218	74	30144	148	30292	0.00488578	0.00487596		0.9998	15935.7	1.32262	15934.4	2.64524	15937	0.000165981	0.000670718
		0.8964	30221	74	30147	148	30295	0.00488529	0.00487596		0.9998	15951.7	1.32845	15950.3	2.65689	15953	0.000166545	0.000670718
		0.8963	30225	74	30151	148	30299	0.00488465	0.00487596		0.9998	15967.7	1.3343	15966.3	2.66859	15969	0.000167111	0.000670718
		0.8962	30228	74	30154	148	30302	0.00488417	0.00487596		0.9998	15983.7	1.34017	15982.3	2.68035	15985	0.000167679	0.000670718
		0.8961	30238	74	30164	148	30312	0.00488255	0.00487596		0.9998	15999.7	1.34607	15998.3	2.69215	16001	0.000168249	0.000670718
		0.896	30240	74	30166	148	30314	0.00488223	0.00487596		0.9998	16015.6	1.352	16014.3	2.704	16017	0.000168821	0.000670718
		0.8958	30243	74	30169	148	30317	0.00488175	0.00487596		0.9998	16031.6	1.35795	16030.3	2.7159	16033	0.000169395	0.000670718
		0.8957	30245	74	30171	148	30319	0.00488143	0.00487596		0.9998	16047.6	1.36393	16046.3	2.72786	16049	0.000169971	0.000670718
		0.8956	30247	74	30173	148	30321	0.00488111	0.00487596		0.9998	16063.6	1.36993	16062.3	2.73987	16065	0.000170549	0.000670718
		0.8955	30250	74	30176	148	30324	0.00488062	0.00487596		0.9998	16079.6	1.37596	16078.2	2.75193	16081	0.000171129	0.000670718
		0.8954	30255	74	30181	148	30329	0.00487982	0.00487596		0.9998	16095.6	1.38202	16094.2	2.76404	16097	0.000171712	0.000670718
		0.8952	30256	74	30182	148	30330	0.00487966	0.00487596		0.9998	16111.6	1.3881	16110.2	2.77621	16113	0.000172296	0.000670718
		0.8951	30258	74	30184	148	30332	0.00487934	0.00487596		0.9997	16127.6	1.39421	16126.2	2.78842	16129	0.000172883	0.00082455
		0.895	30262	74	30188	148	30336	0.00487869	0.00487596		0.9997	16143.6	1.40035	16142.2	2.80069	16145	0.000173471	0.00082455
		0.8949	30264	74	30190	148	30338	0.00487837	0.00487596		0.9997	16159.6	1.40651	16158.2	2.81302	16161	0.000174062	0.00082455
		0.8948	30265	74	30191	148	30339	0.00487821	0.00487596		0.9997	16175.6	1.4127	16174.2	2.82539	16177	0.000174655	0.00082455
		0.8947	30268	74	30194	148	30342	0.00487773	0.00487596		0.9997	16191.6	1.41891	16190.2	2.83782	16193	0.00017525	0.00082455
		0.8946	30277	74	30203	148	30351	0.00487628	0.00487596		0.9997	16207.6	1.42515	16206.1	2.85031	16209	0.000175847	0.00082455
		0.8945	30279	74	30205	148	30353	0.00487596	0.00487596		0.9997	16223.6	1.43142	16222.1	2.86285	16225	0.000176447	0.00082455
		0.8944	30284	75	30209	150	30359	0.00494087	0.00493648		0.9997	16239.6	1.43772	16238.1	2.87544	16241	0.000177048	0.00082455
		0.8943	30289	75	30214	150	30364	0.00494006	0.00493648		0.9997	16255.6	1.44404	16254.1	2.88809	16257	0.000177652	0.00082455
		0.8942	30291	75	30216	150	30366	0.00493974	0.00493648		0.9997	16271.5	1.4504	16270.1	2.90079	16273	0.000178258	0.00082455
		0.894	30293	75	30218	150	30368	0.00493941	0.00493648		0.9997	16287.5	1.45677	16286.1	2.91355	16289	0.000178866	0.00082455
		0.8938	30294	75	30219	150	30369	0.00493925	0.00493648		0.9997	16303.5	1.46318	16302.1	2.92636	16305	0.000179476	0.00082455
		0.8937	30300	75	30225	150	30375	0.00493827	0.00493648		0.9997	16319.5	1.46962	16318.1	2.93923	16321	0.000180089	0.00082455
		0.8936	30302	75	30227	150	30377	0.00493795	0.00493648		0.9997	16335.5	1.47608	16334	2.95216	16337	0.000180704	0.00082455
		0.8934	30307	75	30232	150	30382	0.00493713	0.00493648		0.9997	16351.5	1.48257	16350	2.96514	16353	0.000181321	0.00082455
		0.8933	30311	75	30236	150	30386	0.00493648	0.00493648		0.9997	16367.5	1.48909	16366	2.97817	16369	0.00018194	0.00082455
		0.8931	30313	76	30237	152	30389	0.00500181	0.00499901		0.9997	16383.5	1.49563	16382	2.99127	16385	0.000182561	0.00082455
		0.893	30317	76	30241	152	30393	0.00500115	0.00499901		0.9997	16399.5	1.50221	16398	3.00442	16401	0.000183185	0.00082455
		0.8929	30321	76	30245	152	30397	0.00500049	0.00499901		0.9997	16415.5	1.50881	16414	3.01762	16417	0.000183811	0.00082455
		0.8928	30325	76	30249	152	30401	0.00499984	0.00499901		0.9997	16431.5	1.51544	16430	3.03089	16433	0.000184439	0.00082455
		0.8927	30327	76	30251	152	30403	0.00499951	0.00499901		0.9997	16447.5	1.5221	16446	3.04421	16449	0.00018507	0.00082455
		0.8926	30330	76	30254	152	30406	0.00499901	0.00499901		0.9997	16463.5	1.52879	16461.9	3.05759	16465	0.000185702	0.00082455
		0.8925	30334	77	30257	154	30411	0.00506396	0.00506296		0.9997	16479.5	1.53551	16477.9	3.07103	16481	0.000186337	0.00082455
		0.8924	30338	77	30261	154	30415	0.00506329	0.00506296		0.9997	16495.5	1.54226	16493.9	3.08452	16497	0.000186975	0.00082455
		0.8923	30340	77	30263	154	30417	0.00506296	0.00506296		0.9997	16511.5	1.54904	16509.9	3.09808	16513	0.000187614	0.00082455
		0.8922	30342	78	30264	156	30420	0.00512821	0.00512686		0.9997	16527.4	1.55585	16525.9	3.11169	16529	0.000188256	0.00082455
		0.8921	30350	78	30272	156	30428	0.00512686	0.00512686		0.9997	16543.4	1.56268	16541.9	3.12536	16545	0.000188901	0.00082455
		0.892	30356	79	30277	158	30435	0.00519139	0.00517693		0.9997	16559.4	1.56955	16557.9	3.13909	16561	0.000189547	0.00082455
		0.8919	30358	79	30279	158	30437	0.00519105	0.00517693		0.9997	16575.4	1.57644	16573.8	3.15289	16577	0.000190196	0.00082455
		0.8918	30361	79	30282	158	30440	0.00519054	0.00517693		0.9997	16591.4	1.58337	16589.8	3.16674	16593	0.000190848	0.00082455
		0.8917	30365	79	30286	158	30444	0.00518986	0.00517693		0.9997	16607.4	1.59032	16605.8	3.18065	16609	0.000191501	0.00082455
		0.8916	30368	79	30289	158	30447	0.00518935	0.00517693		0.9997	16623.4	1.59731	16621.8	3.19462	16625	0.000192158	0.00082455
		0.8915	30370	79	30291	158	30449	0.005189	0.00517693		0.9997	16639.4	1.60433	16637.8	3.20865	16641	0.000192816	0.00082455
		0.8914	30373	79	30294	158	30452	0.00518849	0.00517693		0.9997	16655.4	1.61137	16653.8	3.22274	16657	0.000193477	0.00082455
		0.8913	30376	79	30297	158	30455	0.00518798	0.00517693		0.9997	16671.4	1.61845	16669.8	3.2369	16673	0.00019414	0.00082455
		0.891	30377	79	30298	158	30456	0.00518781	0.00517693		0.9996	16687.4	1.62556	16685.7	3.25111	16689	0.000194806	0.00102908
		0.8909	30379	79	30300	158	30458	0.00518747	0.00517693		0.9996	16703.4	1.63269	16701.7	3.26539	16705	0.000195474	0.00102908
		0.8908	30381	79	30302	158	30460	0.00518713	0.00517693		0.9996	16719.4	1.63986	16717.7	3.27973	16721	0.000196144	0.00102908
		0.8906	30384	79	30305	158	30463	0.00518662	0.00517693		0.9996	16735.4	1.64706	16733.7	3.29413	16737	0.000196817	0.00102908
		0.8905	30386	79	30307	158	30465	0.00518628	0.00517693		0.9996	16751.3	1.6543	16749.7	3.30859	16753	0.000197492	0.00102908
		0.8904	30395	79	30316	158	30474	0.00518475	0.00517693		0.9996	16767.3	1.66156	16765.7	3.32312	16769	0.00019817	0.00102908
		0.8903	30400	79	30321	158	30479	0.0051839	0.00517693		0.9996	16783.3	1.66885	16781.7	3.33771	16785	0.000198851	0.00102908
		0.8902	30405	79	30326	158	30484	0.00518305	0.00517693		0.9996	16799.3	1.67618	16797.6	3.35236	16801	0.000199533	0.00102908
		0.8901	30406	79	30327	158	30485	0.00518288	0.00517693		0.9996	16815.3	1.68354	16813.6	3.36707	16817	0.000200218	0.00102908
		0.8899	30412	79	30333	158	30491	0.00518186	0.00517693		0.9996	16831.3	1.69093	16829.6	3.38185	16833	0.000200906	0.00102908
		0.8898	30415	79	30336	158	30494	0.00518135	0.00517693		0.9996	16847.3	1.69835	16845.6	3.3967	16849	0.000201596	0.00102908
		0.8897	30422	79	30343	158	30501	0.00518016	0.00517693		0.9996	16863.3	1.7058	16861.6	3.4116	16865	0.000202289	0.00102908
		0.8896	30424	79	30345	158	30503	0.00517982	0.00517693		0.9996	16879.3	1.71329	16877.6	3.42658	16881	0.000202984	0.00102908
		0.8894	30428	79	30349	158	30507	0.00517914	0.00517693		0.9996	16895.3	1.72081	16893.6	3.44161	16897	0.000203682	0.00102908
		0.8893	30429	79	30350	158	30508	0.00517897	0.00517693		0.9996	16911.3	1.72836	16909.5	3.45672	16913	0.000204382	0.00102908
		0.8892	30434	79	30355	158	30513	0.00517812	0.00517693		0.9996	16927.3	1.73594	16925.5	3.47189	16929	0.000205085	0.00102908
		0.8891	30435	79	30356	158	30514	0.00517795	0.00517693		0.9996	16943.3	1.74356	16941.5	3.48712	16945	0.00020579	0.00102908
		0.889	30437	79	30358	158	30516	0.00517761	0.00517693		0.9996	16959.2	1.75121	16957.5	3.50242	16961	0.000206498	0.00102908
		0.8889	30439	79	30360	158	30518	0.00517727	0.00517693		0.9996	16975.2	1.75889	16973.5	3.51779	16977	0.000207209	0.00102908
		0.8888	30441	79	30362	158	30520	0.00517693	0.00517693		0.9996	16991.2	1.76661	16989.5	3.53322	16993	0.000207922	0.00102908
		0.8887	30442	80	30362	160	30522	0.00524212	0.0052368		0.9996	17007.2	1.77436	17005.5	3.54872	17009	0.000208638	0.00102908
		0.8886	30444	80	30364	160	30524	0.00524178	0.0052368		0.9996	17023.2	1.78214	17021.4	3.56429	17025	0.000209356	0.00102908
		0.8885	30446	80	30366	160	30526	0.00524143	0.0052368		0.9996	17039.2	1.78996	17037.4	3.57992	17041	0.000210077	0.00102908
		0.8884	30449	80	30369	160	30529	0.00524092	0.0052368		0.9996	17055.2	1.79781	17053.4	3.59562	17057	0.0002108	0.00102908
		0.8883	30455	80	30375	160	30535	0.00523989	0.0052368		0.9996	17071.2	1.8057	17069.4	3.61139	17073	0.000211527	0.00102908
		0.8881	30457	80	30377	160	30537	0.00523955	0.0052368		0.9996	17087.2	1.81362	17085.4	3.62723	17089	0.000212255	0.00102908
		0.8879	30459	80	30379	160	30539	0.0052392	0.0052368		0.9996	17103.2	1.82157	17101.4	3.64314	17105	0.000212987	0.00102908
		0.8878	30467	80	30387	160	30547	0.00523783	0.0052368		0.9996	17119.2	1.82956	17117.3	3.65911	17121	0.000213721	0.00102908
		0.8876	30468	80	30388	160	30548	0.00523766	0.0052368		0.9996	17135.2	1.83758	17133.3	3.67516	17137	0.000214458	0.00102908
		0.8875	30471	80	30391	160	30551	0.00523714	0.0052368		0.9996	17151.2	1.84564	17149.3	3.69128	17153	0.000215197	0.00102908
		0.8874	30472	80	30392	160	30552	0.00523697	0.0052368		0.9996	17167.1	1.85373	17165.3	3.70746	17169	0.000215939	0.00102908
		0.8873	30473	80	30393	160	30553	0.0052368	0.0052368		0.9996	17183.1	1.86186	17181.3	3.72372	17185	0.000216684	0.00102908
		0.8872	30478	81	30397	162	30559	0.00530122	0.00529412		0.9996	17199.1	1.87002	17197.3	3.74004	17201	0.000217432	0.00102908
		0.8871	30480	81	30399	162	30561	0.00530087	0.00529412		0.9996	17215.1	1.87822	17213.2	3.75644	17217	0.000218182	0.00102908
		0.8869	30487	81	30406	162	30568	0.00529966	0.00529412		0.9996	17231.1	1.88645	17229.2	3.77291	17233	0.000218935	0.00102908
		0.8868	30488	81	30407	162	30569	0.00529949	0.00529412		0.9996	17247.1	1.89472	17245.2	3.78944	17249	0.000219691	0.00102908
		0.8867	30490	81	30409	162	30571	0.00529914	0.00529412		0.9996	17263.1	1.90303	17261.2	3.80605	17265	0.000220449	0.00102908
		0.8866	30491	81	30410	162	30572	0.00529897	0.00529412		0.9996	17279.1	1.91137	17277.2	3.82274	17281	0.00022121	0.00102908
		0.8864	30498	81	30417	162	30579	0.00529775	0.00529412		0.9996	17295.1	1.91975	17293.2	3.83949	17297	0.000221974	0.00102908
		0.8863	30499	81	30418	162	30580	0.00529758	0.00529412		0.9996	17311.1	1.92816	17309.1	3.85632	17313	0.000222741	0.00102908
		0.8862	30503	81	30422	162	30584	0.00529689	0.00529412		0.9996	17327.1	1.93661	17325.1	3.87322	17329	0.000223511	0.00102908
		0.8861	30504	81	30423	162	30585	0.00529671	0.00529412		0.9996	17343.1	1.9451	17341.1	3.89019	17345	0.000224283	0.00102908
		0.886	30507	81	30426	162	30588	0.00529619	0.00529412		0.9996	17359	1.95362	17357.1	3.90724	17361	0.000225059	0.00102908
		0.8859	30510	81	30429	162	30591	0.00529568	0.00529412		0.9996	17375	1.96218	17373.1	3.92436	17377	0.000225837	0.00102908
		0.8858	30514	81	30433	162	30595	0.00529498	0.00529412		0.9996	17391	1.97078	17389.1	3.94156	17393	0.000226617	0.00102908
		0.8857	30515	81	30434	162	30596	0.00529481	0.00529412		0.9996	17407	1.97941	17405	3.95883	17409	0.000227401	0.00102908
		0.8856	30516	81	30435	162	30597	0.00529464	0.00529412		0.9996	17423	1.98809	17421	3.97617	17425	0.000228188	0.00102908
		0.8855	30519	81	30438	162	30600	0.00529412	0.00529412		0.9996	17439	1.9968	17437	3.99359	17441	0.000228977	0.00102908
		0.8854	30521	82	30439	164	30603	0.00535895	0.00534306		0.9996	17455	2.00554	17453	4.01109	17457	0.00022977	0.00102908
		0.8853	30524	82	30442	164	30606	0.00535843	0.00534306		0.9996	17471	2.01433	17469	4.02866	17473	0.000230565	0.00102908
		0.8852	30526	82	30444	164	30608	0.00535808	0.00534306		0.9996	17487	2.02315	17485	4.04631	17489	0.000231363	0.00102908
		0.8851	30527	82	30445	164	30609	0.0053579	0.00534306		0.9996	17503	2.03201	17500.9	4.06403	17505	0.000232164	0.00102908
		0.885	30531	82	30449	164	30613	0.0053572	0.00534306		0.9996	17519	2.04092	17516.9	4.08183	17521	0.000232968	0.00102908
		0.8849	30535	82	30453	164	30617	0.0053565	0.00534306		0.9996	17535	2.04985	17532.9	4.09971	17537	0.000233775	0.00102908
		0.8848	30536	82	30454	164	30618	0.00535633	0.00534306		0.9996	17550.9	2.05883	17548.9	4.11766	17553	0.000234585	0.00102908
		0.8847	30537	82	30455	164	30619	0.00535615	0.00534306		0.9996	17566.9	2.06785	17564.9	4.1357	17569	0.000235397	0.00102908
		0.8846	30539	82	30457	164	30621	0.0053558	0.00534306		0.9996	17582.9	2.0769	17580.8	4.15381	17585	0.000236213	0.00102908
		0.8843	30541	82	30459	164	30623	0.00535545	0.00534306		0.9996	17598.9	2.086	17596.8	4.172	17601	0.000237032	0.00102908
		0.8842	30548	82	30466	164	30630	0.00535423	0.00534306		0.9996	17614.9	2.09513	17612.8	4.19027	17617	0.000237854	0.00102908
		0.8841	30556	82	30474	164	30638	0.00535283	0.00534306		0.9996	17630.9	2.10431	17628.8	4.20862	17633	0.000238678	0.00102908
		0.884	30558	82	30476	164	30640	0.00535248	0.00534306		0.9996	17646.9	2.11352	17644.8	4.22704	17649	0.000239506	0.00102908
		0.8838	30559	82	30477	164	30641	0.00535231	0.00534306		0.9996	17662.9	2.12277	17660.8	4.24555	17665	0.000240337	0.00102908
		0.8837	30561	82	30479	164	30643	0.00535196	0.00534306		0.9996	17678.9	2.13207	17676.7	4.26414	17681	0.000241171	0.00102908
		0.8836	30566	82	30484	164	30648	0.00535108	0.00534306		0.9996	17694.9	2.1414	17692.7	4.28281	17697	0.000242007	0.00102908
		0.8835	30568	82	30486	164	30650	0.00535073	0.00534306		0.9996	17710.8	2.15078	17708.7	4.30155	17713	0.000242847	0.00102908
		0.8834	30571	82	30489	164	30653	0.00535021	0.00534306		0.9996	17726.8	2.16019	17724.7	4.32038	17729	0.00024369	0.00102908
		0.8833	30575	82	30493	164	30657	0.00534951	0.00534306		0.9996	17742.8	2.16965	17740.7	4.3393	17745	0.000244536	0.00102908
		0.8832	30578	82	30496	164	30660	0.00534899	0.00534306		0.9996	17758.8	2.17914	17756.6	4.35829	17761	0.000245385	0.00102908
		0.8831	30580	82	30498	164	30662	0.00534864	0.00534306		0.9995	17774.8	2.18868	17772.6	4.37737	17777	0.000246238	0.0012653
		0.8829	30583	82	30501	164	30665	0.00534812	0.00534306		0.9995	17790.8	2.19826	17788.6	4.39652	17793	0.000247093	0.0012653
		0.8828	30584	82	30502	164	30666	0.00534794	0.00534306		0.9995	17806.8	2.20788	17804.6	4.41577	17809	0.000247951	0.0012653
		0.8827	30586	82	30504	164	30668	0.00534759	0.00534306		0.9995	17822.8	2.21755	17820.6	4.43509	17825	0.000248813	0.0012653
		0.8826	30592	82	30510	164	30674	0.00534655	0.00534306		0.9995	17838.8	2.22725	17836.5	4.4545	17841	0.000249678	0.0012653
		0.8825	30596	82	30514	164	30678	0.00534585	0.00534306		0.9995	17854.8	2.237	17852.5	4.47399	17857	0.000250546	0.0012653
		0.8824	30600	82	30518	164	30682	0.00534515	0.00534306		0.9995	17870.8	2.24679	17868.5	4.49357	17873	0.000251417	0.0012653
		0.8823	30601	82	30519	164	30683	0.00534498	0.00534306		0.9995	17886.7	2.25662	17884.5	4.51323	17889	0.000252291	0.0012653
		0.8822	30609	82	30527	164	30691	0.00534359	0.00534306		0.9995	17902.7	2.26649	17900.5	4.53298	17905	0.000253168	0.0012653
		0.8821	30612	82	30530	164	30694	0.00534306	0.00534306		0.9995	17918.7	2.27641	17916.4	4.55281	17921	0.000254049	0.0012653
		0.882	30614	83	30531	166	30697	0.00540769	0.00539679		0.9995	17934.7	2.28637	17932.4	4.57273	17937	0.000254933	0.0012653
		0.8819	30615	83	30532	166	30698	0.00540752	0.00539679		0.9995	17950.7	2.29637	17948.4	4.59274	17953	0.00025582	0.0012653
		0.8818	30616	83	30533	166	30699	0.00540734	0.00539679		0.9995	17966.7	2.30642	17964.4	4.61283	17969	0.000256711	0.0012653
		0.8817	30617	83	30534	166	30700	0.00540717	0.00539679		0.9995	17982.7	2.31651	17980.4	4.63301	17985	0.000257604	0.0012653
		0.8815	30622	83	30539	166	30705	0.00540629	0.00539679		0.9995	17998.7	2.32664	17996.3	4.65328	18001	0.000258501	0.0012653
		0.8813	30623	83	30540	166	30706	0.00540611	0.00539679		0.9995	18014.7	2.33682	18012.3	4.67363	18017	0.000259401	0.0012653
		0.8812	30626	83	30543	166	30709	0.00540558	0.00539679		0.9995	18030.7	2.34704	18028.3	4.69407	18033	0.000260305	0.0012653
		0.8811	30629	83	30546	166	30712	0.00540505	0.00539679		0.9995	18046.6	2.3573	18044.3	4.71461	18049	0.000261211	0.0012653
		0.881	30633	83	30550	166	30716	0.00540435	0.00539679		0.9995	18062.6	2.36761	18060.3	4.73523	18065	0.000262122	0.0012653
		0.8809	30640	83	30557	166	30723	0.00540312	0.00539679		0.9995	18078.6	2.37797	18076.2	4.75594	18081	0.000263035	0.0012653
		0.8807	30641	83	30558	166	30724	0.00540294	0.00539679		0.9995	18094.6	2.38837	18092.2	4.77673	18097	0.000263952	0.0012653
		0.8806	30643	83	30560	166	30726	0.00540259	0.00539679		0.9995	18110.6	2.39881	18108.2	4.79762	18113	0.000264872	0.0012653
		0.8805	30649	83	30566	166	30732	0.00540154	0.00539679		0.9995	18126.6	2.4093	18124.2	4.8186	18129	0.000265795	0.0012653
		0.8804	30652	83	30569	166	30735	0.00540101	0.00539679		0.9995	18142.6	2.41984	18140.2	4.83967	18145	0.000266722	0.0012653
		0.8803	30653	83	30570	166	30736	0.00540083	0.00539679		0.9995	18158.6	2.43042	18156.1	4.86084	18161	0.000267652	0.0012653
		0.8801	30655	83	30572	166	30738	0.00540048	0.00539679		0.9995	18174.6	2.44105	18172.1	4.88209	18177	0.000268586	0.0012653
		0.88	30657	83	30574	166	30740	0.00540013	0.00539679		0.9995	18190.5	2.45172	18188.1	4.90344	18193	0.000269523	0.0012653
		0.8799	30661	83	30578	166	30744	0.00539943	0.00539679		0.9995	18206.5	2.46244	18204.1	4.92488	18209	0.000270464	0.0012653
		0.8796	30663	83	30580	166	30746	0.00539908	0.00539679		0.9994	18222.5	2.4732	18220.1	4.94641	18225	0.000271408	0.00145402
		0.8795	30666	83	30583	166	30749	0.00539855	0.00539679		0.9994	18238.5	2.48402	18236	4.96803	18241	0.000272355	0.00145402
		0.8794	30668	83	30585	166	30751	0.0053982	0.00539679		0.9994	18254.5	2.49487	18252	4.98975	18257	0.000273306	0.00145402
		0.8793	30670	83	30587	166	30753	0.00539785	0.00539679		0.9994	18270.5	2.50578	18268	5.01156	18273	0.00027426	0.00145402
		0.8792	30675	83	30592	166	30758	0.00539697	0.00539679		0.9994	18286.5	2.51673	18284	5.03347	18289	0.000275218	0.00145402
		0.8791	30676	83	30593	166	30759	0.00539679	0.00539679		0.9994	18302.5	2.52774	18299.9	5.05547	18305	0.00027618	0.00145402
		0.8789	30678	84	30594	168	30762	0.00546128	0.0054549		0.9994	18318.5	2.53878	18315.9	5.07757	18321	0.000277145	0.00145402
		0.8788	30681	84	30597	168	30765	0.00546075	0.0054549		0.9994	18334.5	2.54988	18331.9	5.09976	18337	0.000278113	0.00145402
		0.8787	30682	84	30598	168	30766	0.00546057	0.0054549		0.9994	18350.4	2.56102	18347.9	5.12205	18353	0.000279085	0.00145402
		0.8786	30685	84	30601	168	30769	0.00546004	0.0054549		0.9994	18366.4	2.57222	18363.9	5.14444	18369	0.000280061	0.00145402
		0.8784	30687	84	30603	168	30771	0.00545969	0.0054549		0.9994	18382.4	2.58346	18379.8	5.16692	18385	0.00028104	0.00145402
		0.8783	30692	84	30608	168	30776	0.0054588	0.0054549		0.9994	18398.4	2.59475	18395.8	5.1895	18401	0.000282023	0.00145402
		0.8782	30695	84	30611	168	30779	0.00545827	0.0054549		0.9994	18414.4	2.60609	18411.8	5.21218	18417	0.000283009	0.00145402
		0.8781	30699	84	30615	168	30783	0.00545756	0.0054549		0.9994	18430.4	2.61748	18427.8	5.23495	18433	0.000283999	0.00145402
		0.8779	30700	84	30616	168	30784	0.00545738	0.0054549		0.9994	18446.4	2.62891	18443.7	5.25783	18449	0.000284993	0.00145402
		0.8778	30705	84	30621	168	30789	0.00545649	0.0054549		0.9994	18462.4	2.6404	18459.7	5.2808	18465	0.00028599	0.00145402
		0.8777	30712	84	30628	168	30796	0.00545525	0.0054549		0.9994	18478.3	2.65194	18475.7	5.30387	18481	0.000286991	0.00145402
		0.8776	30713	84	30629	168	30797	0.00545508	0.0054549		0.9994	18494.3	2.66352	18491.7	5.32705	18497	0.000287995	0.00145402
		0.8775	30714	84	30630	168	30798	0.0054549	0.0054549		0.9994	18510.3	2.67516	18507.6	5.35032	18513	0.000289003	0.00145402
		0.8774	30717	85	30632	170	30802	0.00551912	0.00551018		0.9994	18526.3	2.68685	18523.6	5.3737	18529	0.000290015	0.00145402
		0.8773	30720	85	30635	170	30805	0.00551858	0.00551018		0.9994	18542.3	2.69859	18539.6	5.39717	18545	0.000291031	0.00145402
		0.8772	30723	85	30638	170	30808	0.00551805	0.00551018		0.9994	18558.3	2.71037	18555.6	5.42075	18561	0.00029205	0.00145402
		0.8771	30725	85	30640	170	30810	0.00551769	0.00551018		0.9994	18574.3	2.72221	18571.6	5.44443	18577	0.000293074	0.00145402
		0.877	30726	85	30641	170	30811	0.00551751	0.00551018		0.9994	18590.3	2.73411	18587.5	5.46821	18593	0.000294101	0.00145402
		0.8768	30729	85	30644	170	30814	0.00551697	0.00551018		0.9994	18606.3	2.74605	18603.5	5.4921	18609	0.000295131	0.00145402
		0.8767	30732	85	30647	170	30817	0.00551644	0.00551018		0.9994	18622.2	2.75804	18619.5	5.51609	18625	0.000296166	0.00145402
		0.8766	30734	85	30649	170	30819	0.00551608	0.00551018		0.9994	18638.2	2.77009	18635.5	5.54018	18641	0.000297204	0.00145402
		0.8765	30737	85	30652	170	30822	0.00551554	0.00551018		0.9994	18654.2	2.78219	18651.4	5.56438	18657	0.000298246	0.00145402
		0.8764	30740	85	30655	170	30825	0.005515	0.00551018		0.9994	18670.2	2.79434	18667.4	5.58868	18673	0.000299292	0.00145402
		0.8763	30742	85	30657	170	30827	0.00551465	0.00551018		0.9994	18686.2	2.80654	18683.4	5.61308	18689	0.000300342	0.00145402
		0.8762	30746	85	30661	170	30831	0.00551393	0.00551018		0.9994	18702.2	2.8188	18699.4	5.6376	18705	0.000301395	0.00145402
		0.876	30748	85	30663	170	30833	0.00551357	0.00551018		0.9994	18718.2	2.83111	18715.3	5.66222	18721	0.000302453	0.00145402
		0.8759	30749	85	30664	170	30834	0.00551339	0.00551018		0.9994	18734.2	2.84347	18731.3	5.68694	18737	0.000303514	0.00145402
		0.8758	30750	85	30665	170	30835	0.00551322	0.00551018		0.9994	18750.1	2.85589	18747.3	5.71177	18753	0.000304579	0.00145402
		0.8757	30751	85	30666	170	30836	0.00551304	0.00551018		0.9994	18766.1	2.86836	18763.3	5.73671	18769	0.000305648	0.00145402
		0.8756	30755	85	30670	170	30840	0.00551232	0.00551018		0.9994	18782.1	2.88088	18779.2	5.76176	18785	0.000306721	0.00145402
		0.8755	30757	85	30672	170	30842	0.00551196	0.00551018		0.9993	18798.1	2.89346	18795.2	5.78692	18801	0.000307799	0.0016329
		0.8754	30761	85	30676	170	30846	0.00551125	0.00551018		0.9993	18814.1	2.90609	18811.2	5.81219	18817	0.00030888	0.0016329
		0.8753	30762	85	30677	170	30847	0.00551107	0.00551018		0.9993	18830.1	2.91878	18827.2	5.83756	18833	0.000309964	0.0016329
		0.8752	30763	85	30678	170	30848	0.00551089	0.00551018		0.9993	18846.1	2.93152	18843.1	5.86305	18849	0.000311053	0.0016329
		0.8751	30764	85	30679	170	30849	0.00551071	0.00551018		0.9993	18862.1	2.94432	18859.1	5.88864	18865	0.000312146	0.0016329
		0.875	30767	85	30682	170	30852	0.00551018	0.00551018		0.9993	18878	2.95717	18875.1	5.91435	18881	0.000313243	0.0016329
		0.8749	30769	86	30683	172	30855	0.00557446	0.00555161		0.9993	18894	2.97008	18891.1	5.94017	18897	0.000314344	0.0016329
		0.8747	30779	86	30693	172	30865	0.00557266	0.00555161		0.9993	18910	2.98305	18907	5.9661	18913	0.000315449	0.0016329
		0.8746	30782	86	30696	172	30868	0.00557211	0.00555161		0.9993	18926	2.99607	18923	5.99214	18929	0.000316559	0.0016329
		0.8745	30790	86	30704	172	30876	0.00557067	0.00555161		0.9993	18942	3.00915	18939	6.01829	18945	0.000317672	0.0016329
		0.8742	30791	86	30705	172	30877	0.00557049	0.00555161		0.9993	18958	3.02228	18955	6.04456	18961	0.000318789	0.0016329
		0.8741	30802	86	30716	172	30888	0.00556851	0.00555161		0.9993	18974	3.03547	18970.9	6.07094	18977	0.000319911	0.0016329
		0.874	30811	86	30725	172	30897	0.00556688	0.00555161		0.9993	18990	3.04872	18986.9	6.09744	18993	0.000321036	0.0016329
		0.8739	30813	86	30727	172	30899	0.00556652	0.00555161		0.9993	19005.9	3.06202	19002.9	6.12405	19009	0.000322166	0.0016329
		0.8738	30814	86	30728	172	30900	0.00556634	0.00555161		0.9993	19021.9	3.07539	19018.8	6.15078	19025	0.0003233	0.0016329
		0.8736	30815	86	30729	172	30901	0.00556616	0.00555161		0.9993	19037.9	3.08881	19034.8	6.17762	19041	0.000324438	0.0016329
		0.8735	30817	86	30731	172	30903	0.0055658	0.00555161		0.9993	19053.9	3.10229	19050.8	6.20458	19057	0.00032558	0.0016329
		0.8734	30820	86	30734	172	30906	0.00556526	0.00555161		0.9992	19069.9	3.11583	19066.8	6.23165	19073	0.000326726	0.00175501
		0.8733	30822	86	30736	172	30908	0.0055649	0.00555161		0.9992	19085.9	3.12942	19082.7	6.25884	19089	0.000327877	0.00175501
		0.8732	30825	86	30739	172	30911	0.00556436	0.00555161		0.9992	19101.9	3.14308	19098.7	6.28615	19105	0.000329032	0.00175501
		0.873	30826	86	30740	172	30912	0.00556418	0.00555161		0.9992	19117.8	3.15679	19114.7	6.31358	19121	0.000330191	0.00175501
		0.8729	30828	86	30742	172	30914	0.00556382	0.00555161		0.9992	19133.8	3.17056	19130.7	6.34113	19137	0.000331354	0.00175501
		0.8728	30830	86	30744	172	30916	0.00556346	0.00555161		0.9992	19149.8	3.1844	19146.6	6.36879	19153	0.000332522	0.00175501
		0.8727	30832	86	30746	172	30918	0.0055631	0.00555161		0.9992	19165.8	3.19829	19162.6	6.39658	19169	0.000333694	0.00175501
		0.8726	30833	86	30747	172	30919	0.00556292	0.00555161		0.9992	19181.8	3.21224	19178.6	6.42449	19185	0.00033487	0.00175501
		0.8724	30835	86	30749	172	30921	0.00556256	0.00555161		0.9992	19197.8	3.22626	19194.5	6.45251	19201	0.000336051	0.00175501
		0.8723	30837	86	30751	172	30923	0.0055622	0.00555161		0.9992	19213.8	3.24033	19210.5	6.48066	19217	0.000337236	0.00175501
		0.8722	30838	86	30752	172	30924	0.00556202	0.00555161		0.9992	19229.7	3.25447	19226.5	6.50893	19233	0.000338425	0.00175501
		0.8721	30839	86	30753	172	30925	0.00556184	0.00555161		0.9992	19245.7	3.26866	19242.5	6.53732	19249	0.000339619	0.00175501
		0.872	30840	86	30754	172	30926	0.00556166	0.00555161		0.9992	19261.7	3.28292	19258.4	6.56584	19265	0.000340817	0.00175501
		0.8719	30843	86	30757	172	30929	0.00556112	0.00555161		0.9992	19277.7	3.29724	19274.4	6.59448	19281	0.00034202	0.00175501
		0.8718	30845	86	30759	172	30931	0.00556076	0.00555161		0.9992	19293.7	3.31162	19290.4	6.62324	19297	0.000343227	0.00175501
		0.8717	30849	86	30763	172	30935	0.00556005	0.00555161		0.9992	19309.7	3.32606	19306.3	6.65213	19313	0.000344438	0.00175501
		0.8716	30854	86	30768	172	30940	0.00555915	0.00555161		0.9992	19325.7	3.34057	19322.3	6.68114	19329	0.000345654	0.00175501
		0.8715	30859	86	30773	172	30945	0.00555825	0.00555161		0.9991	19341.6	3.35514	19338.3	6.71028	19345	0.000346874	0.00186974
		0.8714	30860	86	30774	172	30946	0.00555807	0.00555161		0.9991	19357.6	3.36977	19354.3	6.73955	19361	0.000348099	0.00186974
		0.8712	30861	86	30775	172	30947	0.00555789	0.00555161		0.9991	19373.6	3.38447	19370.2	6.76894	19377	0.000349328	0.00186974
		0.8711	30863	86	30777	172	30949	0.00555753	0.00555161		0.9991	19389.6	3.39923	19386.2	6.79846	19393	0.000350562	0.00186974
		0.871	30872	86	30786	172	30958	0.00555591	0.00555161		0.9991	19405.6	3.41405	19402.2	6.8281	19409	0.000351801	0.00186974
		0.8709	30873	86	30787	172	30959	0.00555574	0.00555161		0.9991	19421.6	3.42894	19418.1	6.85788	19425	0.000353044	0.00186974
		0.8708	30875	86	30789	172	30961	0.00555538	0.00555161		0.9991	19437.6	3.44389	19434.1	6.88778	19441	0.000354291	0.00186974
		0.8707	30876	86	30790	172	30962	0.0055552	0.00555161		0.9991	19453.5	3.45891	19450.1	6.91781	19457	0.000355544	0.00186974
		0.8706	30880	86	30794	172	30966	0.00555448	0.00555161		0.9991	19469.5	3.47399	19466.1	6.94798	19473	0.000356801	0.00186974
		0.8705	30881	86	30795	172	30967	0.0055543	0.00555161		0.9991	19485.5	3.48914	19482	6.97827	19489	0.000358062	0.00186974
		0.8704	30884	86	30798	172	30970	0.00555376	0.00555161		0.9991	19501.5	3.50435	19498	7.0087	19505	0.000359328	0.00186974
		0.8703	30885	86	30799	172	30971	0.00555358	0.00555161		0.9991	19517.5	3.51963	19514	7.03925	19521	0.000360599	0.00186974
		0.8702	30888	86	30802	172	30974	0.00555304	0.00555161		0.9991	19533.5	3.53497	19529.9	7.06994	19537	0.000361874	0.00186974
		0.8701	30892	86	30806	172	30978	0.00555233	0.00555161		0.999	19549.4	3.55038	19545.9	7.10076	19553	0.000363155	0.00198149
		0.87	30894	86	30808	172	30980	0.00555197	0.00555161		0.999	19565.4	3.56586	19561.9	7.13172	19569	0.00036444	0.00198149
		0.8699	30896	86	30810	172	30982	0.00555161	0.00555161		0.999	19581.4	3.5814	19577.8	7.16281	19585	0.000365729	0.00198149
		0.8697	30897	87	30810	174	30984	0.0056158	0.0056149		0.999	19597.4	3.59702	19593.8	7.19403	19601	0.000367024	0.00198149
		0.8694	30898	87	30811	174	30985	0.00561562	0.0056149		0.999	19613.4	3.6127	19609.8	7.22539	19617	0.000368323	0.00198149
		0.8693	30899	87	30812	174	30986	0.00561544	0.0056149		0.999	19629.4	3.62844	19625.7	7.25689	19633	0.000369627	0.00198149
		0.8692	30902	87	30815	174	30989	0.0056149	0.0056149		0.999	19645.4	3.64426	19641.7	7.28852	19649	0.000370936	0.00198149
		0.8691	30906	88	30818	176	30994	0.00567852	0.00567266		0.999	19661.3	3.66014	19657.7	7.32029	19665	0.000372249	0.00198149
		0.869	30908	88	30820	176	30996	0.00567815	0.00567266		0.999	19677.3	3.6761	19673.6	7.35219	19681	0.000373568	0.00198149
		0.8689	30911	88	30823	176	30999	0.0056776	0.00567266		0.999	19693.3	3.69212	19689.6	7.38423	19697	0.000374891	0.00198149
		0.8688	30912	88	30824	176	31000	0.00567742	0.00567266		0.999	19709.3	3.70821	19705.6	7.41642	19713	0.00037622	0.00198149
		0.8687	30913	88	30825	176	31001	0.00567724	0.00567266		0.999	19725.3	3.72437	19721.6	7.44874	19729	0.000377553	0.00198149
		0.8686	30930	88	30842	176	31018	0.00567412	0.00567266		0.999	19741.3	3.7406	19737.5	7.4812	19745	0.000378891	0.00198149
		0.8684	30936	88	30848	176	31024	0.00567303	0.00567266		0.9989	19757.2	3.7569	19753.5	7.5138	19761	0.000380234	0.00208634
		0.8683	30937	88	30849	176	31025	0.00567284	0.00567266		0.9989	19773.2	3.77327	19769.5	7.54655	19777	0.000381582	0.00208634
		0.8682	30938	88	30850	176	31026	0.00567266	0.00567266		0.9989	19789.2	3.78972	19785.4	7.57943	19793	0.000382935	0.00208634
		0.8681	30940	89	30851	178	31029	0.00573657	0.00571851		0.9989	19805.2	3.80623	19801.4	7.61246	19809	0.000384293	0.00208634
		0.868	30942	89	30853	178	31031	0.0057362	0.00571851		0.9989	19821.2	3.82281	19817.4	7.64563	19825	0.000385656	0.00208634
		0.8679	30947	89	30858	178	31036	0.00573528	0.00571851		0.9989	19837.2	3.83947	19833.3	7.67894	19841	0.000387024	0.00208634
		0.8678	30950	89	30861	178	31039	0.00573472	0.00571851		0.9989	19853.1	3.8562	19849.3	7.7124	19857	0.000388397	0.00208634
		0.8676	30953	89	30864	178	31042	0.00573417	0.00571851		0.9989	19869.1	3.873	19865.3	7.746	19873	0.000389775	0.00208634
		0.8675	30954	89	30865	178	31043	0.00573398	0.00571851		0.9989	19885.1	3.88988	19881.2	7.77975	19889	0.000391159	0.00208634
		0.8674	30960	89	30871	178	31049	0.00573287	0.00571851		0.9989	19901.1	3.90682	19897.2	7.81365	19905	0.000392547	0.00208634
		0.8673	30961	89	30872	178	31050	0.00573269	0.00571851		0.9989	19917.1	3.92384	19913.2	7.84769	19921	0.00039394	0.00208634
		0.8672	30963	89	30874	178	31052	0.00573232	0.00571851		0.9988	19933.1	3.94094	19929.1	7.88188	19937	0.000395339	0.00218077
		0.8671	30968	89	30879	178	31057	0.0057314	0.00571851		0.9988	19949	3.95811	19945.1	7.91621	19953	0.000396743	0.00218077
		0.867	30973	89	30884	178	31062	0.00573047	0.00571851		0.9988	19965	3.97535	19961	7.9507	19969	0.000398152	0.00218077
		0.8669	30974	89	30885	178	31063	0.00573029	0.00571851		0.9988	19981	3.99267	19977	7.98533	19985	0.000399566	0.00218077
		0.8668	30976	89	30887	178	31065	0.00572992	0.00571851		0.9988	19997	4.01006	19993	8.02012	20001	0.000400986	0.00218077
		0.8667	30979	89	30890	178	31068	0.00572937	0.00571851		0.9988	20013	4.02753	20008.9	8.05505	20017	0.00040241	0.00218077
		0.8666	30981	89	30892	178	31070	0.005729	0.00571851		0.9988	20029	4.04507	20024.9	8.09014	20033	0.00040384	0.00218077
		0.8665	30986	89	30897	178	31075	0.00572808	0.00571851		0.9988	20044.9	4.06269	20040.9	8.12537	20049	0.000405276	0.00218077
		0.8664	30988	89	30899	178	31077	0.00572771	0.00571851		0.9988	20060.9	4.08038	20056.8	8.16076	20065	0.000406716	0.00218077
		0.8663	30989	89	30900	178	31078	0.00572752	0.00571851		0.9988	20076.9	4.09815	20072.8	8.19631	20081	0.000408162	0.00218077
		0.8662	30992	89	30903	178	31081	0.00572697	0.00571851		0.9987	20092.9	4.116	20088.8	8.232	20097	0.000409614	0.00227515
		0.8661	30995	89	30906	178	31084	0.00572642	0.00571851		0.9987	20108.9	4.13393	20104.7	8.26786	20113	0.00041107	0.00227515
		0.866	30997	89	30908	178	31086	0.00572605	0.00571851		0.9987	20124.8	4.15193	20120.7	8.30386	20129	0.000412532	0.00227515
		0.8659	30998	89	30909	178	31087	0.00572587	0.00571851		0.9987	20140.8	4.17001	20136.7	8.34003	20145	0.000414	0.00227515
		0.8657	30999	89	30910	178	31088	0.00572568	0.00571851		0.9987	20156.8	4.18817	20152.6	8.37635	20161	0.000415473	0.00227515
		0.8656	31002	89	30913	178	31091	0.00572513	0.00571851		0.9987	20172.8	4.20641	20168.6	8.41282	20177	0.000416951	0.00227515
		0.8655	31006	89	30917	178	31095	0.00572439	0.00571851		0.9987	20188.8	4.22473	20184.6	8.44946	20193	0.000418435	0.00227515
		0.8654	31009	89	30920	178	31098	0.00572384	0.00571851		0.9987	20204.8	4.24312	20200.5	8.48625	20209	0.000419924	0.00227515
		0.8652	31010	89	30921	178	31099	0.00572366	0.00571851		0.9987	20220.7	4.2616	20216.5	8.5232	20225	0.000421419	0.00227515
		0.8651	31012	89	30923	178	31101	0.00572329	0.00571851		0.9986	20236.7	4.28016	20232.4	8.56031	20241	0.000422919	0.00236307
		0.865	31018	89	30929	178	31107	0.00572218	0.00571851		0.9986	20252.7	4.29879	20248.4	8.59758	20257	0.000424425	0.00236307
		0.8649	31020	89	30931	178	31109	0.00572182	0.00571851		0.9986	20268.7	4.31751	20264.4	8.63502	20273	0.000425937	0.00236307
		0.8648	31023	89	30934	178	31112	0.00572127	0.00571851		0.9986	20284.7	4.33631	20280.3	8.67261	20289	0.000427454	0.00236307
		0.8647	31026	89	30937	178	31115	0.00572071	0.00571851		0.9986	20300.6	4.35519	20296.3	8.71037	20305	0.000428977	0.00236307
		0.8646	31027	89	30938	178	31116	0.00572053	0.00571851		0.9986	20316.6	4.37415	20312.3	8.74829	20321	0.000430505	0.00236307
		0.8645	31031	89	30942	178	31120	0.00571979	0.00571851		0.9986	20332.6	4.39319	20328.2	8.78638	20337	0.000432039	0.00236307
		0.8644	31032	89	30943	178	31121	0.00571961	0.00571851		0.9986	20348.6	4.41231	20344.2	8.82463	20353	0.000433579	0.00236307
		0.8643	31033	89	30944	178	31122	0.00571943	0.00571851		0.9985	20364.6	4.43152	20360.1	8.86304	20369	0.000435124	0.0024438
		0.8642	31035	89	30946	178	31124	0.00571906	0.00571851		0.9985	20380.5	4.45081	20376.1	8.90163	20385	0.000436675	0.0024438
		0.8641	31038	89	30949	178	31127	0.00571851	0.00571851		0.9985	20396.5	4.47019	20392.1	8.94038	20401	0.000438232	0.0024438
		0.864	31041	90	30951	180	31131	0.00578202	0.00576517		0.9985	20412.5	4.48965	20408	8.97929	20417	0.000439795	0.0024438
		0.8638	31042	90	30952	180	31132	0.00578183	0.00576517		0.9985	20428.5	4.50919	20424	9.01838	20433	0.000441363	0.0024438
		0.8637	31043	90	30953	180	31133	0.00578165	0.00576517		0.9985	20444.5	4.52882	20439.9	9.05763	20449	0.000442938	0.0024438
		0.8636	31047	90	30957	180	31137	0.0057809	0.00576517		0.9985	20460.5	4.54853	20455.9	9.09705	20465	0.000444518	0.0024438
		0.8635	31049	90	30959	180	31139	0.00578053	0.00576517		0.9985	20476.4	4.56832	20471.9	9.13665	20481	0.000446104	0.0024438
		0.8634	31053	90	30963	180	31143	0.00577979	0.00576517		0.9984	20492.4	4.58821	20487.8	9.17641	20497	0.000447696	0.00252727
		0.8633	31058	90	30968	180	31148	0.00577886	0.00576517		0.9984	20508.4	4.60818	20503.8	9.21635	20513	0.000449293	0.00252727
		0.8631	31060	90	30970	180	31150	0.00577849	0.00576517		0.9984	20524.4	4.62823	20519.7	9.25646	20529	0.000450897	0.00252727
		0.863	31063	90	30973	180	31153	0.00577793	0.00576517		0.9984	20540.4	4.64837	20535.7	9.29675	20545	0.000452507	0.00252727
		0.8629	31066	90	30976	180	31156	0.00577738	0.00576517		0.9984	20556.3	4.6686	20551.7	9.33721	20561	0.000454122	0.00252727
		0.8627	31067	90	30977	180	31157	0.00577719	0.00576517		0.9984	20572.3	4.68892	20567.6	9.37784	20577	0.000455744	0.00252727
		0.8626	31069	90	30979	180	31159	0.00577682	0.00576517		0.9984	20588.3	4.70932	20583.6	9.41865	20593	0.000457371	0.00252727
		0.8625	31073	90	30983	180	31163	0.00577608	0.00576517		0.9984	20604.3	4.72982	20599.5	9.45963	20609	0.000459005	0.00252727
		0.8624	31077	90	30987	180	31167	0.00577534	0.00576517		0.9983	20620.2	4.7504	20615.5	9.5008	20625	0.000460645	0.00261959
		0.8623	31081	90	30991	180	31171	0.0057746	0.00576517		0.9983	20636.2	4.77107	20631.5	9.54214	20641	0.00046229	0.00261959
		0.8622	31082	90	30992	180	31172	0.00577441	0.00576517		0.9983	20652.2	4.79183	20647.4	9.58366	20657	0.000463942	0.00261959
		0.8621	31083	90	30993	180	31173	0.00577423	0.00576517		0.9983	20668.2	4.81268	20663.4	9.62536	20673	0.0004656	0.00261959
		0.8619	31089	90	30999	180	31179	0.00577312	0.00576517		0.9983	20684.2	4.83362	20679.3	9.66723	20689	0.000467264	0.00261959
		0.8617	31093	90	31003	180	31183	0.00577238	0.00576517		0.9983	20700.1	4.85465	20695.3	9.7093	20705	0.000468935	0.00261959
		0.8616	31094	90	31004	180	31184	0.00577219	0.00576517		0.9983	20716.1	4.87577	20711.2	9.75154	20721	0.000470611	0.00261959
		0.8615	31096	90	31006	180	31186	0.00577182	0.00576517		0.9983	20732.1	4.89698	20727.2	9.79396	20737	0.000472294	0.00261959
		0.8614	31098	90	31008	180	31188	0.00577145	0.00576517		0.9982	20748.1	4.91829	20743.2	9.83657	20753	0.000473983	0.00270941
		0.8613	31099	90	31009	180	31189	0.00577127	0.00576517		0.9982	20764.1	4.93968	20759.1	9.87936	20769	0.000475678	0.00270941
		0.8612	31102	90	31012	180	31192	0.00577071	0.00576517		0.9982	20780	4.96117	20775.1	9.92234	20785	0.00047738	0.00270941
		0.8611	31103	90	31013	180	31193	0.00577053	0.00576517		0.9982	20796	4.98275	20791	9.96551	20801	0.000479088	0.00270941
		0.861	31105	90	31015	180	31195	0.00577016	0.00576517		0.9982	20812	5.00443	20807	10.0089	20817	0.000480802	0.00270941
		0.8609	31108	90	31018	180	31198	0.0057696	0.00576517		0.9982	20828	5.0262	20822.9	10.0524	20833	0.000482523	0.00270941
		0.8608	31109	90	31019	180	31199	0.00576942	0.00576517		0.9982	20844	5.04806	20838.9	10.0961	20849	0.00048425	0.00270941
		0.8606	31111	90	31021	180	31201	0.00576905	0.00576517		0.9982	20859.9	5.07002	20854.9	10.14	20865	0.000485983	0.00270941
		0.8605	31112	90	31022	180	31202	0.00576886	0.00576517		0.9981	20875.9	5.09207	20870.8	10.1841	20881	0.000487723	0.00278572
		0.8604	31113	90	31023	180	31203	0.00576868	0.00576517		0.9981	20891.9	5.11422	20886.8	10.2284	20897	0.000489469	0.00278572
		0.8603	31116	90	31026	180	31206	0.00576812	0.00576517		0.9981	20907.9	5.13646	20902.7	10.2729	20913	0.000491222	0.00278572
		0.8602	31120	90	31030	180	31210	0.00576738	0.00576517		0.9981	20923.8	5.1588	20918.7	10.3176	20929	0.000492981	0.00278572
		0.8601	31123	90	31033	180	31213	0.00576683	0.00576517		0.9981	20939.8	5.18124	20934.6	10.3625	20945	0.000494747	0.00278572
		0.86	31126	90	31036	180	31216	0.00576627	0.00576517		0.998	20955.8	5.20377	20950.6	10.4075	20961	0.00049652	0.00286148
		0.8598	31130	90	31040	180	31220	0.00576553	0.00576517		0.998	20971.8	5.2264	20966.5	10.4528	20977	0.000498299	0.00286148
		0.8597	31132	90	31042	180	31222	0.00576517	0.00576517		0.998	20987.8	5.24913	20982.5	10.4983	20993	0.000500084	0.00286148
		0.8596	31134	91	31043	182	31225	0.00582866	0.0058268		0.998	21003.7	5.27196	20998.5	10.5439	21009	0.000501876	0.00286148
		0.8593	31135	91	31044	182	31226	0.00582848	0.0058268		0.998	21019.7	5.29489	21014.4	10.5898	21025	0.000503675	0.00286148
		0.8592	31144	91	31053	182	31235	0.0058268	0.0058268		0.998	21035.7	5.31791	21030.4	10.6358	21041	0.000505481	0.00286148
		0.8591	31147	92	31055	184	31239	0.00589007	0.00588988		0.998	21051.7	5.34104	21046.3	10.6821	21057	0.000507293	0.00286148
		0.859	31148	92	31056	184	31240	0.00588988	0.00588988		0.9979	21067.6	5.36426	21062.3	10.7285	21073	0.000509112	0.00294364
		0.8588	31151	93	31058	186	31244	0.00595314	0.00595314		0.9979	21083.6	5.38758	21078.2	10.7752	21089	0.000510938	0.00294364
		0.8587	31152	95	31057	190	31247	0.00608058	0.00608058		0.9979	21099.6	5.41101	21094.2	10.822	21105	0.00051277	0.00294364
		0.8586	31152	96	31056	192	31248	0.00614439	0.00614243		0.9979	21115.6	5.43454	21110.1	10.8691	21121	0.00051461	0.00294364
		0.8584	31154	96	31058	192	31250	0.006144	0.00614243		0.9979	21131.5	5.45817	21126.1	10.9163	21137	0.000516456	0.00294364
		0.8583	31155	96	31059	192	31251	0.0061438	0.00614243		0.9979	21147.5	5.4819	21142	10.9638	21153	0.000518309	0.00294364
		0.8579	31157	96	31061	192	31253	0.00614341	0.00614243		0.9978	21163.5	5.50573	21158	11.0115	21169	0.000520169	0.00301919
		0.8577	31160	96	31064	192	31256	0.00614282	0.00614243		0.9978	21179.5	5.52967	21173.9	11.0593	21185	0.000522036	0.00301919
		0.8576	31162	96	31066	192	31258	0.00614243	0.00614243		0.9978	21195.4	5.55371	21189.9	11.1074	21201	0.00052391	0.00301919
		0.8575	31168	97	31071	194	31265	0.00620502	0.00620304		0.9978	21211.4	5.57785	21205.8	11.1557	21217	0.000525791	0.00301919
		0.8574	31174	97	31077	194	31271	0.00620383	0.00620304		0.9978	21227.4	5.6021	21221.8	11.2042	21233	0.000527678	0.00301919
		0.8573	31176	97	31079	194	31273	0.00620343	0.00620304		0.9978	21243.4	5.62645	21237.7	11.2529	21249	0.000529573	0.00301919
		0.857	31178	97	31081	194	31275	0.00620304	0.00620304		0.9977	21259.3	5.65091	21253.7	11.3018	21265	0.000531475	0.00308917
		0.8569	31179	98	31081	196	31277	0.00626659	0.00626418		0.9977	21275.3	5.67547	21269.6	11.3509	21281	0.000533384	0.00308917
		0.8568	31180	98	31082	196	31278	0.00626639	0.00626418		0.9977	21291.3	5.70014	21285.6	11.4003	21297	0.0005353	0.00308917
		0.8567	31184	98	31086	196	31282	0.00626558	0.00626418		0.9977	21307.3	5.72492	21301.6	11.4498	21313	0.000537223	0.00308917
		0.8566	31185	98	31087	196	31283	0.00626538	0.00626418		0.9977	21323.3	5.7498	21317.5	11.4996	21329	0.000539154	0.00308917
		0.8565	31186	98	31088	196	31284	0.00626518	0.00626418		0.9976	21339.2	5.7748	21333.5	11.5496	21345	0.000541091	0.0031497
		0.8563	31188	98	31090	196	31286	0.00626478	0.00626418		0.9976	21355.2	5.79989	21349.4	11.5998	21361	0.000543036	0.0031497
		0.8562	31191	98	31093	196	31289	0.00626418	0.00626418		0.9976	21371.2	5.8251	21365.3	11.6502	21377	0.000544988	0.0031497
		0.8561	31192	99	31093	198	31291	0.0063277	0.00631841		0.9976	21387.1	5.85042	21381.3	11.7008	21393	0.000546947	0.0031497
		0.856	31197	99	31098	198	31296	0.00632669	0.00631841		0.9975	21403.1	5.87585	21397.2	11.7517	21409	0.000548914	0.00321055
		0.8559	31203	99	31104	198	31302	0.00632547	0.00631841		0.9975	21419.1	5.90138	21413.2	11.8028	21425	0.000550887	0.00321055
		0.8558	31205	99	31106	198	31304	0.00632507	0.00631841		0.9975	21435.1	5.92703	21429.1	11.8541	21441	0.000552869	0.00321055
		0.8557	31207	99	31108	198	31306	0.00632467	0.00631841		0.9975	21451	5.95279	21445.1	11.9056	21457	0.000554857	0.00321055
		0.8556	31208	99	31109	198	31307	0.00632446	0.00631841		0.9975	21467	5.97865	21461	11.9573	21473	0.000556853	0.00321055
		0.8555	31209	99	31110	198	31308	0.00632426	0.00631841		0.9974	21483	6.00463	21477	12.0093	21489	0.000558857	0.00327522
		0.8554	31211	99	31112	198	31310	0.00632386	0.00631841		0.9974	21499	6.03073	21492.9	12.0615	21505	0.000560867	0.00327522
		0.8553	31214	99	31115	198	31313	0.00632325	0.00631841		0.9974	21514.9	6.05693	21508.9	12.1139	21521	0.000562886	0.00327522
		0.8552	31216	99	31117	198	31315	0.00632285	0.00631841		0.9974	21530.9	6.08325	21524.8	12.1665	21537	0.000564912	0.00327522
		0.8551	31217	99	31118	198	31316	0.00632265	0.00631841		0.9973	21546.9	6.10968	21540.8	12.2194	21553	0.000566945	0.00334614
		0.855	31221	99	31122	198	31320	0.00632184	0.00631841		0.9973	21562.9	6.13623	21556.7	12.2725	21569	0.000568986	0.00334614
		0.8549	31223	99	31124	198	31322	0.00632144	0.00631841		0.9973	21578.8	6.16289	21572.7	12.3258	21585	0.000571035	0.00334614
		0.8548	31226	99	31127	198	31325	0.00632083	0.00631841		0.9973	21594.8	6.18967	21588.6	12.3793	21601	0.000573091	0.00334614
		0.8547	31231	99	31132	198	31330	0.00631982	0.00631841		0.9973	21610.8	6.21656	21604.6	12.4331	21617	0.000575155	0.00334614
		0.8546	31233	99	31134	198	31332	0.00631942	0.00631841		0.9973	21626.8	6.24357	21620.5	12.4871	21633	0.000577226	0.00334614
		0.8544	31238	99	31139	198	31337	0.00631841	0.00631841		0.9972	21642.7	6.27069	21636.5	12.5414	21649	0.000579305	0.00341307
		0.8543	31240	100	31140	200	31340	0.00638162	0.0063591		0.9972	21658.7	6.29793	21652.4	12.5959	21665	0.000581392	0.00341307
		0.8542	31241	100	31141	200	31341	0.00638142	0.0063591		0.9972	21674.7	6.32529	21668.3	12.6506	21681	0.000583487	0.00341307
		0.8541	31243	100	31143	200	31343	0.00638101	0.0063591		0.9971	21690.6	6.35277	21684.3	12.7055	21697	0.00058559	0.0034743
		0.854	31245	100	31145	200	31345	0.0063806	0.0063591		0.9971	21706.6	6.38037	21700.2	12.7607	21713	0.0005877	0.0034743
		0.8539	31246	100	31146	200	31346	0.0063804	0.0063591		0.9971	21722.6	6.40808	21716.2	12.8162	21729	0.000589819	0.0034743
		0.8538	31251	100	31151	200	31351	0.00637938	0.0063591		0.9971	21738.6	6.43592	21732.1	12.8718	21745	0.000591945	0.0034743
		0.8535	31252	100	31152	200	31352	0.00637918	0.0063591		0.9971	21754.5	6.46388	21748.1	12.9278	21761	0.000594079	0.0034743
		0.8534	31258	100	31158	200	31358	0.00637796	0.0063591		0.997	21770.5	6.49195	21764	12.9839	21777	0.000596221	0.00353948
		0.8533	31261	100	31161	200	31361	0.00637735	0.0063591		0.997	21786.5	6.52015	21780	13.0403	21793	0.000598371	0.00353948
		0.8532	31262	100	31162	200	31362	0.00637714	0.0063591		0.997	21802.5	6.54847	21795.9	13.0969	21809	0.000600529	0.00353948
		0.8531	31263	100	31163	200	31363	0.00637694	0.0063591		0.997	21818.4	6.57691	21811.8	13.1538	21825	0.000602695	0.00353948
		0.853	31269	100	31169	200	31369	0.00637572	0.0063591		0.9969	21834.4	6.60548	21827.8	13.211	21841	0.000604869	0.00359472
		0.8529	31270	100	31170	200	31370	0.00637552	0.0063591		0.9969	21850.4	6.63416	21843.7	13.2683	21857	0.000607052	0.00359472
		0.8528	31273	100	31173	200	31373	0.00637491	0.0063591		0.9969	21866.3	6.66298	21859.7	13.326	21873	0.000609242	0.00359472
		0.8527	31274	100	31174	200	31374	0.00637471	0.0063591		0.9968	21882.3	6.69191	21875.6	13.3838	21889	0.000611441	0.00364935
		0.8526	31276	100	31176	200	31376	0.0063743	0.0063591		0.9968	21898.3	6.72097	21891.6	13.4419	21905	0.000613648	0.00364935
		0.8525	31277	100	31177	200	31377	0.0063741	0.0063591		0.9968	21914.2	6.75016	21907.5	13.5003	21921	0.000615863	0.00364935
		0.8524	31279	100	31179	200	31379	0.00637369	0.0063591		0.9968	21930.2	6.77947	21923.4	13.5589	21937	0.000618086	0.00364935
		0.8523	31280	100	31180	200	31380	0.00637349	0.0063591		0.9967	21946.2	6.80891	21939.4	13.6178	21953	0.000620317	0.00370331
		0.8522	31281	100	31181	200	31381	0.00637328	0.0063591		0.9967	21962.2	6.83848	21955.3	13.677	21969	0.000622557	0.00370331
		0.8521	31284	100	31184	200	31384	0.00637267	0.0063591		0.9967	21978.1	6.86818	21971.3	13.7364	21985	0.000624806	0.00370331
		0.852	31285	100	31185	200	31385	0.00637247	0.0063591		0.9966	21994.1	6.898	21987.2	13.796	22001	0.000627062	0.00376414
		0.8519	31287	100	31187	200	31387	0.00637206	0.0063591		0.9966	22010.1	6.92795	22003.1	13.8559	22017	0.000629327	0.00376414
		0.8518	31291	100	31191	200	31391	0.00637125	0.0063591		0.9966	22026	6.95803	22019.1	13.9161	22033	0.000631601	0.00376414
		0.8517	31294	100	31194	200	31394	0.00637064	0.0063591		0.9966	22042	6.98824	22035	13.9765	22049	0.000633883	0.00376414
		0.8516	31295	100	31195	200	31395	0.00637044	0.0063591		0.9965	22058	7.01858	22051	14.0372	22065	0.000636173	0.00382597
		0.8514	31298	100	31198	200	31398	0.00636983	0.0063591		0.9965	22074	7.04905	22066.9	14.0981	22081	0.000638472	0.00382597
		0.8513	31300	100	31200	200	31400	0.00636943	0.0063591		0.9965	22089.9	7.07966	22082.8	14.1593	22097	0.00064078	0.00382597
		0.8512	31305	100	31205	200	31405	0.00636841	0.0063591		0.9965	22105.9	7.11039	22098.8	14.2208	22113	0.000643096	0.00382597
		0.8511	31311	100	31211	200	31411	0.0063672	0.0063591		0.9964	22121.9	7.14126	22114.7	14.2825	22129	0.000645421	0.00387991
		0.851	31319	100	31219	200	31419	0.00636557	0.0063591		0.9964	22137.8	7.17226	22130.7	14.3445	22145	0.000647755	0.00387991
		0.8509	31320	100	31220	200	31420	0.00636537	0.0063591		0.9964	22153.8	7.2034	22146.6	14.4068	22161	0.000650097	0.00387991
		0.8508	31323	100	31223	200	31423	0.00636476	0.0063591		0.9963	22169.8	7.23467	22162.5	14.4693	22177	0.000652448	0.00394044
		0.8507	31327	100	31227	200	31427	0.00636395	0.0063591		0.9963	22185.7	7.26607	22178.5	14.5321	22193	0.000654808	0.00394044
		0.8506	31328	100	31228	200	31428	0.00636375	0.0063591		0.9963	22201.7	7.29762	22194.4	14.5952	22209	0.000657176	0.00394044
		0.8505	31330	100	31230	200	31430	0.00636335	0.0063591		0.9963	22217.7	7.32929	22210.3	14.6586	22225	0.000659554	0.00394044
		0.8504	31334	100	31234	200	31434	0.00636254	0.0063591		0.9962	22233.6	7.36111	22226.3	14.7222	22241	0.00066194	0.0039976
		0.8503	31339	100	31239	200	31439	0.00636153	0.0063591		0.9962	22249.6	7.39306	22242.2	14.7861	22257	0.000664335	0.0039976
		0.8502	31340	100	31240	200	31440	0.00636132	0.0063591		0.9962	22265.6	7.42514	22258.1	14.8503	22273	0.00066674	0.0039976
		0.8499	31343	100	31243	200	31443	0.00636072	0.0063591		0.9961	22281.5	7.45737	22274.1	14.9147	22289	0.000669153	0.00405614
		0.8498	31345	100	31245	200	31445	0.00636031	0.0063591		0.9961	22297.5	7.48974	22290	14.9795	22305	0.000671575	0.00405614
		0.8497	31346	100	31246	200	31446	0.00636011	0.0063591		0.9961	22313.5	7.52224	22306	15.0445	22321	0.000674006	0.00405614
		0.8496	31348	100	31248	200	31448	0.0063597	0.0063591		0.9961	22329.4	7.55489	22321.9	15.1098	22337	0.000676446	0.00405614
		0.8495	31351	100	31251	200	31451	0.0063591	0.0063591		0.996	22345.4	7.58768	22337.8	15.1754	22353	0.000678896	0.00411386
		0.8494	31353	101	31252	202	31454	0.00642208	0.00642126		0.996	22361.4	7.62061	22353.8	15.2412	22369	0.000681354	0.00411386
		0.8493	31354	101	31253	202	31455	0.00642187	0.00642126		0.9959	22377.3	7.65368	22369.7	15.3074	22385	0.000683822	0.00416903
		0.8492	31355	101	31254	202	31456	0.00642167	0.00642126		0.9959	22393.3	7.68689	22385.6	15.3738	22401	0.000686299	0.00416903
		0.8491	31356	101	31255	202	31457	0.00642146	0.00642126		0.9959	22409.3	7.72025	22401.6	15.4405	22417	0.000688785	0.00416903
		0.8489	31357	101	31256	202	31458	0.00642126	0.00642126		0.9959	22425.2	7.75375	22417.5	15.5075	22433	0.00069128	0.00416903
		0.8488	31357	102	31255	204	31459	0.00648463	0.0064729		0.9958	22441.2	7.78739	22433.4	15.5748	22449	0.000693785	0.00422722
		0.8487	31361	102	31259	204	31463	0.00648381	0.0064729		0.9958	22457.2	7.82118	22449.4	15.6424	22465	0.000696299	0.00422722
		0.8486	31362	102	31260	204	31464	0.0064836	0.0064729		0.9958	22473.1	7.85512	22465.3	15.7102	22481	0.000698823	0.00422722
		0.8485	31364	102	31262	204	31466	0.00648319	0.0064729		0.9957	22489.1	7.8892	22481.2	15.7784	22497	0.000701356	0.00428736
		0.8484	31366	102	31264	204	31468	0.00648278	0.0064729		0.9957	22505.1	7.92343	22497.2	15.8469	22513	0.000703898	0.00428736
		0.8483	31367	102	31265	204	31469	0.00648257	0.0064729		0.9957	22521	7.95781	22513.1	15.9156	22529	0.00070645	0.00428736
		0.8482	31369	102	31267	204	31471	0.00648216	0.0064729		0.9956	22537	7.99234	22529	15.9847	22545	0.000709012	0.00435069
		0.8481	31373	102	31271	204	31475	0.00648133	0.0064729		0.9956	22553	8.02701	22544.9	16.054	22561	0.000711583	0.00435069
		0.8478	31376	102	31274	204	31478	0.00648072	0.0064729		0.9956	22568.9	8.06183	22560.9	16.1237	22577	0.000714163	0.00435069
		0.8477	31379	102	31277	204	31481	0.0064801	0.0064729		0.9955	22584.9	8.09681	22576.8	16.1936	22593	0.000716754	0.00441021
		0.8476	31382	102	31280	204	31484	0.00647948	0.0064729		0.9955	22600.9	8.13193	22592.7	16.2639	22609	0.000719354	0.00441021
		0.8475	31387	102	31285	204	31489	0.00647845	0.0064729		0.9955	22616.8	8.16721	22608.7	16.3344	22625	0.000721963	0.00441021
		0.8474	31390	102	31288	204	31492	0.00647784	0.0064729		0.9955	22632.8	8.20264	22624.6	16.4053	22641	0.000724583	0.00441021
		0.8471	31391	102	31289	204	31493	0.00647763	0.0064729		0.9954	22648.8	8.23822	22640.5	16.4764	22657	0.000727212	0.00446933
		0.847	31395	102	31293	204	31497	0.00647681	0.0064729		0.9954	22664.7	8.27396	22656.5	16.5479	22673	0.000729851	0.00446933
		0.8469	31397	102	31295	204	31499	0.0064764	0.0064729		0.9954	22680.7	8.30985	22672.4	16.6197	22689	0.0007325	0.00446933
		0.8468	31398	102	31296	204	31500	0.00647619	0.0064729		0.9953	22696.7	8.34589	22688.3	16.6918	22705	0.000735159	0.0045335
		0.8467	31399	102	31297	204	31501	0.00647598	0.0064729		0.9953	22712.6	8.38209	22704.2	16.7642	22721	0.000737828	0.0045335
		0.8466	31405	102	31303	204	31507	0.00647475	0.0064729		0.9953	22728.6	8.41845	22720.2	16.8369	22737	0.000740506	0.0045335
		0.8465	31409	102	31307	204	31511	0.00647393	0.0064729		0.9952	22744.5	8.45496	22736.1	16.9099	22753	0.000743195	0.00459612
		0.8464	31412	102	31310	204	31514	0.00647331	0.0064729		0.9952	22760.5	8.49163	22752	16.9833	22769	0.000745894	0.00459612
		0.8462	31414	102	31312	204	31516	0.0064729	0.0064729		0.9952	22776.5	8.52846	22767.9	17.0569	22785	0.000748603	0.00459612
		0.8461	31415	103	31312	206	31518	0.00653595	0.00653408		0.9951	22792.4	8.56545	22783.9	17.1309	22801	0.000751322	0.00464771
		0.8459	31419	103	31316	206	31522	0.00653512	0.00653408		0.9951	22808.4	8.60259	22799.8	17.2052	22817	0.000754051	0.00464771
		0.8458	31422	103	31319	206	31525	0.0065345	0.00653408		0.995	22824.4	8.6399	22815.7	17.2798	22833	0.000756791	0.00469103
		0.8457	31424	103	31321	206	31527	0.00653408	0.00653408		0.995	22840.3	8.67737	22831.6	17.3547	22849	0.00075954	0.00469103
		0.8456	31425	104	31321	208	31529	0.0065971	0.0065971		0.9949	22856.3	8.715	22847.6	17.43	22865	0.0007623	0.00473602
		0.8454	31427	105	31322	210	31532	0.0066599	0.00665673		0.9949	22872.2	8.75279	22863.5	17.5056	22881	0.00076507	0.00473602
		0.8453	31428	105	31323	210	31533	0.00665969	0.00665673		0.9949	22888.2	8.79074	22879.4	17.5815	22897	0.000767851	0.00473602
		0.8451	31429	105	31324	210	31534	0.00665948	0.00665673		0.9948	22904.2	8.82886	22895.3	17.6577	22913	0.000770642	0.00478853
		0.845	31430	105	31325	210	31535	0.00665927	0.00665673		0.9948	22920.1	8.86714	22911.3	17.7343	22929	0.000773444	0.00478853
		0.8449	31434	105	31329	210	31539	0.00665842	0.00665673		0.9947	22936.1	8.90559	22927.2	17.8112	22945	0.000776255	0.00484226
		0.8448	31437	105	31332	210	31542	0.00665779	0.00665673		0.9947	22952.1	8.9442	22943.1	17.8884	22961	0.000779078	0.00484226
		0.8447	31440	105	31335	210	31545	0.00665716	0.00665673		0.9947	22968	8.98298	22959	17.966	22977	0.000781911	0.00484226
		0.8446	31442	105	31337	210	31547	0.00665673	0.00665673		0.9946	22984	9.02193	22975	18.0439	22993	0.000784755	0.00489198
		0.8445	31444	106	31338	212	31550	0.00671949	0.00671311		0.9946	22999.9	9.06105	22990.9	18.1221	23009	0.000787609	0.00489198
		0.8444	31445	106	31339	212	31551	0.00671928	0.00671311		0.9945	23015.9	9.10033	23006.8	18.2007	23025	0.000790474	0.00494487
		0.8443	31446	106	31340	212	31552	0.00671907	0.00671311		0.9945	23031.9	9.13978	23022.7	18.2796	23041	0.000793349	0.00494487
		0.8442	31453	106	31347	212	31559	0.00671758	0.00671311		0.9945	23047.8	9.1794	23038.6	18.3588	23057	0.000796236	0.00494487
		0.8441	31454	106	31348	212	31560	0.00671736	0.00671311		0.9944	23063.8	9.2192	23054.6	18.4384	23073	0.000799133	0.00500169
		0.844	31455	106	31349	212	31561	0.00671715	0.00671311		0.9944	23079.7	9.25916	23070.5	18.5183	23089	0.000802041	0.00500169
		0.8439	31456	106	31350	212	31562	0.00671694	0.00671311		0.9944	23095.7	9.2993	23086.4	18.5986	23105	0.00080496	0.00500169
		0.8438	31457	106	31351	212	31563	0.00671673	0.00671311		0.9943	23111.7	9.33961	23102.3	18.6792	23121	0.00080789	0.00505507
		0.8437	31459	106	31353	212	31565	0.0067163	0.00671311		0.9943	23127.6	9.3801	23118.2	18.7602	23137	0.000810831	0.00505507
		0.8436	31461	106	31355	212	31567	0.00671587	0.00671311		0.9942	23143.6	9.42075	23134.2	18.8415	23153	0.000813783	0.00510765
		0.8434	31463	106	31357	212	31569	0.00671545	0.00671311		0.9942	23159.5	9.46159	23150.1	18.9232	23169	0.000816745	0.00510765
		0.8432	31469	106	31363	212	31575	0.00671417	0.00671311		0.9941	23175.5	9.5026	23166	19.0052	23185	0.000819719	0.00515384
		0.8431	31470	106	31364	212	31576	0.00671396	0.00671311		0.9941	23191.5	9.54378	23181.9	19.0876	23201	0.000822705	0.00515384
		0.8429	31474	106	31368	212	31580	0.00671311	0.00671311		0.994	23207.4	9.58515	23197.8	19.1703	23217	0.000825701	0.00519975
		0.8428	31476	107	31369	214	31583	0.0067758	0.00677387		0.994	23223.4	9.62669	23213.7	19.2534	23233	0.000828708	0.00519975
		0.8427	31479	107	31372	214	31586	0.00677515	0.00677387		0.9939	23239.3	9.66841	23229.7	19.3368	23249	0.000831727	0.00524607
		0.8424	31481	107	31374	214	31588	0.00677472	0.00677387		0.9939	23255.3	9.71031	23245.6	19.4206	23265	0.000834757	0.00524607
		0.8423	31482	107	31375	214	31589	0.00677451	0.00677387		0.9938	23271.2	9.75239	23261.5	19.5048	23281	0.000837799	0.00528995
		0.8422	31485	107	31378	214	31592	0.00677387	0.00677387		0.9938	23287.2	9.79466	23277.4	19.5893	23297	0.000840851	0.00528995
		0.8421	31486	108	31378	216	31594	0.00683674	0.00681367		0.9937	23303.2	9.8371	23293.3	19.6742	23313	0.000843916	0.00533993
		0.842	31490	108	31382	216	31598	0.00683588	0.00681367		0.9937	23319.1	9.87973	23309.2	19.7595	23329	0.000846991	0.00533993
		0.8419	31491	108	31383	216	31599	0.00683566	0.00681367		0.9937	23335.1	9.92254	23325.2	19.8451	23345	0.000850078	0.00533993
		0.8417	31493	108	31385	216	31601	0.00683523	0.00681367		0.9936	23351	9.96554	23341.1	19.9311	23361	0.000853177	0.00539545
		0.8416	31494	108	31386	216	31602	0.00683501	0.00681367		0.9936	23367	10.0087	23357	20.0174	23377	0.000856288	0.00539545
		0.8415	31495	108	31387	216	31603	0.00683479	0.00681367		0.9935	23382.9	10.0521	23372.9	20.1042	23393	0.00085941	0.00544934
		0.8414	31497	108	31389	216	31605	0.00683436	0.00681367		0.9935	23398.9	10.0956	23388.8	20.1913	23409	0.000862543	0.00544934
		0.8413	31500	108	31392	216	31608	0.00683371	0.00681367		0.9934	23414.9	10.1394	23404.7	20.2788	23425	0.000865689	0.0054986
		0.8412	31501	108	31393	216	31609	0.0068335	0.00681367		0.9934	23430.8	10.1833	23420.6	20.3666	23441	0.000868846	0.0054986
		0.8411	31503	108	31395	216	31611	0.00683306	0.00681367		0.9933	23446.8	10.2274	23436.5	20.4549	23457	0.000872015	0.00554383
		0.841	31507	108	31399	216	31615	0.0068322	0.00681367		0.9933	23462.7	10.2717	23452.5	20.5435	23473	0.000875196	0.00554383
		0.8409	31508	108	31400	216	31616	0.00683198	0.00681367		0.9932	23478.7	10.3162	23468.4	20.6325	23489	0.000878389	0.00558793
		0.8408	31509	108	31401	216	31617	0.00683177	0.00681367		0.9932	23494.6	10.3609	23484.3	20.7219	23505	0.000881594	0.00558793
		0.8407	31510	108	31402	216	31618	0.00683155	0.00681367		0.9931	23510.6	10.4058	23500.2	20.8116	23521	0.00088481	0.00563238
		0.8406	31514	108	31406	216	31622	0.00683069	0.00681367		0.9931	23526.5	10.4509	23516.1	20.9018	23537	0.000888039	0.00563238
		0.8405	31516	108	31408	216	31624	0.00683026	0.00681367		0.993	23542.5	10.4962	23532	20.9923	23553	0.00089128	0.00567565
		0.8404	31518	108	31410	216	31626	0.00682982	0.00681367		0.993	23558.5	10.5416	23547.9	21.0833	23569	0.000894533	0.00567565
		0.8402	31519	108	31411	216	31627	0.00682961	0.00681367		0.9929	23574.4	10.5873	23563.8	21.1746	23585	0.000897799	0.00571772
		0.8401	31520	108	31412	216	31628	0.00682939	0.00681367		0.9928	23590.4	10.6331	23579.7	21.2663	23601	0.000901076	0.00576783
		0.8399	31526	108	31418	216	31634	0.0068281	0.00681367		0.9928	23606.3	10.6792	23595.6	21.3584	23617	0.000904366	0.00576783
		0.8398	31527	108	31419	216	31635	0.00682788	0.00681367		0.9928	23622.3	10.7255	23611.5	21.4509	23633	0.000907668	0.00576783
		0.8397	31529	108	31421	216	31637	0.00682745	0.00681367		0.9927	23638.2	10.7719	23627.5	21.5438	23649	0.000910982	0.00583167
		0.8396	31530	108	31422	216	31638	0.00682723	0.00681367		0.9927	23654.2	10.8186	23643.4	21.6371	23665	0.000914309	0.00583167
		0.8395	31531	108	31423	216	31639	0.00682702	0.00681367		0.9926	23670.1	10.8654	23659.3	21.7308	23681	0.000917649	0.00588436
		0.8394	31532	108	31424	216	31640	0.0068268	0.00681367		0.9926	23686.1	10.9125	23675.2	21.825	23697	0.000921001	0.00588436
		0.8393	31538	108	31430	216	31646	0.00682551	0.00681367		0.9925	23702	10.9597	23691.1	21.9195	23713	0.000924365	0.00592239
		0.8392	31541	108	31433	216	31649	0.00682486	0.00681367		0.9924	23718	11.0072	23707	22.0144	23729	0.000927742	0.00596307
		0.8391	31542	108	31434	216	31650	0.00682464	0.00681367		0.9924	23733.9	11.0549	23722.9	22.1097	23745	0.000931132	0.00596307
		0.839	31545	108	31437	216	31653	0.006824	0.00681367		0.9923	23749.9	11.1027	23738.8	22.2055	23761	0.000934534	0.00600967
		0.8389	31549	108	31441	216	31657	0.00682314	0.00681367		0.9923	23765.8	11.1508	23754.7	22.3016	23777	0.000937949	0.00600967
		0.8388	31551	108	31443	216	31659	0.0068227	0.00681367		0.9922	23781.8	11.1991	23770.6	22.3982	23793	0.000941377	0.0060615
		0.8386	31552	108	31444	216	31660	0.00682249	0.00681367		0.9922	23797.8	11.2476	23786.5	22.4952	23809	0.000944818	0.0060615
		0.8385	31554	108	31446	216	31662	0.00682206	0.00681367		0.9921	23813.7	11.2963	23802.4	22.5926	23825	0.000948272	0.00610641
		0.8384	31556	108	31448	216	31664	0.00682163	0.00681367		0.992	23829.7	11.3452	23818.3	22.6904	23841	0.000951738	0.00615411
		0.8383	31557	108	31449	216	31665	0.00682141	0.00681367		0.992	23845.6	11.3943	23834.2	22.7886	23857	0.000955218	0.00615411
		0.8382	31561	108	31453	216	31669	0.00682055	0.00681367		0.992	23861.6	11.4437	23850.1	22.8873	23873	0.000958711	0.00615411
		0.8381	31562	108	31454	216	31670	0.00682033	0.00681367		0.9919	23877.5	11.4932	23866	22.9864	23889	0.000962217	0.00620053
		0.838	31563	108	31455	216	31671	0.00682012	0.00681367		0.9918	23893.5	11.543	23881.9	23.0859	23905	0.000965735	0.0062364
		0.8379	31564	108	31456	216	31672	0.0068199	0.00681367		0.9917	23909.4	11.5929	23897.8	23.1858	23921	0.000969268	0.00628596
		0.8377	31566	108	31458	216	31674	0.00681947	0.00681367		0.9917	23925.4	11.6431	23913.7	23.2862	23937	0.000972813	0.00628596
		0.8376	31567	108	31459	216	31675	0.00681926	0.00681367		0.9917	23941.3	11.6935	23929.6	23.387	23953	0.000976372	0.00628596
		0.8375	31568	108	31460	216	31676	0.00681904	0.00681367		0.9916	23957.3	11.7441	23945.5	23.4883	23969	0.000979943	0.00633506
		0.8374	31575	108	31467	216	31683	0.00681754	0.00681367		0.9915	23973.2	11.795	23961.4	23.5899	23985	0.000983529	0.00637854
		0.8373	31576	108	31468	216	31684	0.00681732	0.00681367		0.9915	23989.2	11.846	23977.3	23.6921	24001	0.000987128	0.00637854
		0.8372	31578	108	31470	216	31686	0.00681689	0.00681367		0.9914	24005.1	11.8973	23993.2	23.7946	24017	0.00099074	0.0064275
		0.837	31582	108	31474	216	31690	0.00681603	0.00681367		0.9914	24021.1	11.9488	24009.1	23.8976	24033	0.000994366	0.0064275
		0.8369	31583	108	31475	216	31691	0.00681582	0.00681367		0.9912	24037	12.0005	24025	24.001	24049	0.000998005	0.00650293
		0.8367	31584	108	31476	216	31692	0.0068156	0.00681367		0.9912	24052.9	12.0525	24040.9	24.1049	24065	0.00100166	0.00650293
		0.8366	31585	108	31477	216	31693	0.00681539	0.00681367		0.9911	24068.9	12.1046	24056.8	24.2092	24081	0.00100533	0.00654931
		0.8365	31587	108	31479	216	31695	0.00681496	0.00681367		0.9911	24084.8	12.157	24072.7	24.314	24097	0.00100901	0.00654931
		0.8364	31588	108	31480	216	31696	0.00681474	0.00681367		0.991	24100.8	12.2096	24088.6	24.4192	24113	0.0010127	0.0065863
		0.8363	31593	108	31485	216	31701	0.00681367	0.00681367		0.9909	24116.7	12.2625	24104.5	24.5249	24129	0.00101641	0.00663328
		0.8362	31595	109	31486	218	31704	0.0068761	0.00686506		0.9909	24132.7	12.3155	24120.4	24.631	24145	0.00102013	0.00663328
		0.8361	31596	109	31487	218	31705	0.00687589	0.00686506		0.9908	24148.6	12.3688	24136.3	24.7376	24161	0.00102387	0.00673905
		0.836	31598	109	31489	218	31707	0.00687545	0.00686506		0.9908	24164.6	12.4223	24152.2	24.8447	24177	0.00102762	0.00673905
		0.8359	31599	109	31490	218	31708	0.00687524	0.00686506		0.9908	24180.5	12.4761	24168	24.9522	24193	0.00103138	0.00673905
		0.8358	31600	109	31491	218	31709	0.00687502	0.00686506		0.9908	24196.5	12.5301	24183.9	25.0602	24209	0.00103516	0.00673905
		0.8357	31601	109	31492	218	31710	0.0068748	0.00686506		0.9908	24212.4	12.5843	24199.8	25.1686	24225	0.00103895	0.00673905
		0.8356	31603	109	31494	218	31712	0.00687437	0.00686506		0.9907	24228.4	12.6387	24215.7	25.2775	24241	0.00104276	0.00694539
		0.8355	31605	109	31496	218	31714	0.00687394	0.00686506		0.9907	24244.3	12.6934	24231.6	25.3869	24257	0.00104658	0.00694539
		0.8353	31607	109	31498	218	31716	0.0068735	0.00686506		0.9907	24260.3	12.7483	24247.5	25.4967	24273	0.00105041	0.00694539
		0.8352	31608	109	31499	218	31717	0.00687329	0.00686506		0.9907	24276.2	12.8035	24263.4	25.607	24289	0.00105426	0.00694539
		0.8351	31609	109	31500	218	31718	0.00687307	0.00686506		0.9907	24292.1	12.8589	24279.3	25.7178	24305	0.00105813	0.00694539
		0.835	31612	109	31503	218	31721	0.00687242	0.00686506		0.9907	24308.1	12.9145	24295.2	25.8291	24321	0.00106201	0.00694539
		0.8349	31613	109	31504	218	31722	0.0068722	0.00686506		0.9907	24324	12.9704	24311.1	25.9408	24337	0.0010659	0.00694539
		0.8348	31617	109	31508	218	31726	0.00687134	0.00686506		0.9907	24340	13.0265	24326.9	26.053	24353	0.00106981	0.00694539
		0.8347	31618	109	31509	218	31727	0.00687112	0.00686506		0.9907	24355.9	13.0829	24342.8	26.1657	24369	0.00107373	0.00694539
		0.8345	31619	109	31510	218	31728	0.0068709	0.00686506		0.9906	24371.9	13.1394	24358.7	26.2789	24385	0.00107767	0.00711114
		0.8344	31621	109	31512	218	31730	0.00687047	0.00686506		0.9906	24387.8	13.1963	24374.6	26.3926	24401	0.00108162	0.00711114
		0.8342	31623	109	31514	218	31732	0.00687004	0.00686506		0.9905	24403.7	13.2534	24390.5	26.5067	24417	0.00108558	0.00717623
		0.8341	31626	109	31517	218	31735	0.00686939	0.00686506		0.9905	24419.7	13.3107	24406.4	26.6214	24433	0.00108957	0.00717623
		0.8339	31627	109	31518	218	31736	0.00686917	0.00686506		0.9904	24435.6	13.3683	24422.3	26.7365	24449	0.00109356	0.00723511
		0.8337	31630	109	31521	218	31739	0.00686852	0.00686506		0.9904	24451.6	13.4261	24438.1	26.8522	24465	0.00109757	0.00723511
		0.8336	31631	109	31522	218	31740	0.0068683	0.00686506		0.9903	24467.5	13.4841	24454	26.9683	24481	0.0011016	0.00729154
		0.8335	31632	109	31523	218	31741	0.00686809	0.00686506		0.9903	24483.5	13.5425	24469.9	27.0849	24497	0.00110564	0.00729154
		0.8333	31637	109	31528	218	31746	0.00686701	0.00686506		0.9902	24499.4	13.601	24485.8	27.2021	24513	0.0011097	0.0073494
		0.8332	31640	109	31531	218	31749	0.00686636	0.00686506		0.9902	24515.3	13.6599	24501.7	27.3197	24529	0.00111377	0.0073494
		0.8331	31643	109	31534	218	31752	0.00686571	0.00686506		0.9901	24531.3	13.7189	24517.6	27.4378	24545	0.00111786	0.00740373
		0.833	31645	109	31536	218	31754	0.00686528	0.00686506		0.99	24547.2	13.7782	24533.4	27.5565	24561	0.00112196	0.00746147
		0.8329	31646	109	31537	218	31755	0.00686506	0.00686506		0.99	24563.2	13.8378	24549.3	27.6757	24577	0.00112608	0.00746147
		0.8328	31648	110	31538	220	31758	0.00692739	0.00692434		0.9899	24579.1	13.8977	24565.2	27.7953	24593	0.00113021	0.00752569
		0.8326	31653	110	31543	220	31763	0.0069263	0.00692434		0.9899	24595	13.9578	24581.1	27.9155	24609	0.00113436	0.00752569
		0.8325	31655	110	31545	220	31765	0.00692586	0.00692434		0.9898	24611	14.0181	24597	28.0362	24625	0.00113853	0.00757016
		0.8324	31657	110	31547	220	31767	0.00692543	0.00692434		0.9897	24626.9	14.0787	24612.8	28.1574	24641	0.00114271	0.00761999
		0.8323	31658	110	31548	220	31768	0.00692521	0.00692434		0.9897	24642.9	14.1396	24628.7	28.2792	24657	0.0011469	0.00761999
		0.8322	31662	110	31552	220	31772	0.00692434	0.00692434		0.9897	24658.8	14.2007	24644.6	28.4014	24673	0.00115111	0.00761999
		0.8321	31666	111	31555	222	31777	0.00698618	0.00698245		0.9896	24674.7	14.2621	24660.5	28.5242	24689	0.00115534	0.00767836
		0.8319	31668	111	31557	222	31779	0.00698575	0.00698245		0.9895	24690.7	14.3238	24676.4	28.6475	24705	0.00115958	0.00771649
		0.8317	31669	111	31558	222	31780	0.00698553	0.00698245		0.9894	24706.6	14.3857	24692.2	28.7714	24721	0.00116384	0.00775584
		0.8316	31671	111	31560	222	31782	0.00698509	0.00698245		0.9893	24722.6	14.4479	24708.1	28.8958	24737	0.00116812	0.00781106
		0.8315	31676	111	31565	222	31787	0.00698399	0.00698245		0.9893	24738.5	14.5103	24724	29.0207	24753	0.00117241	0.00781106
		0.8314	31677	111	31566	222	31788	0.00698377	0.00698245		0.9892	24754.4	14.5731	24739.9	29.1461	24769	0.00117672	0.00786456
		0.8313	31678	111	31567	222	31789	0.00698355	0.00698245		0.9891	24770.4	14.6361	24755.7	29.2721	24785	0.00118104	0.00790361
		0.8312	31680	111	31569	222	31791	0.00698311	0.00698245		0.989	24786.3	14.6993	24771.6	29.3986	24801	0.00118538	0.00794922
		0.8311	31681	111	31570	222	31792	0.00698289	0.00698245		0.989	24802.2	14.7628	24787.5	29.5257	24817	0.00118974	0.00794922
		0.831	31683	111	31572	222	31794	0.00698245	0.00698245		0.9889	24818.2	14.8267	24803.3	29.6533	24833	0.00119411	0.00799616
		0.8308	31683	112	31571	224	31795	0.00704513	0.00703518		0.9888	24834.1	14.8907	24819.2	29.7815	24849	0.0011985	0.00803155
		0.8307	31684	112	31572	224	31796	0.00704491	0.00703518		0.9887	24850	14.9551	24835.1	29.9102	24865	0.0012029	0.00808005
		0.8306	31688	112	31576	224	31800	0.00704403	0.00703518		0.9887	24866	15.0197	24851	30.0394	24881	0.00120732	0.00808005
		0.8305	31691	112	31579	224	31803	0.00704336	0.00703518		0.9886	24881.9	15.0846	24866.8	30.1693	24897	0.00121176	0.00812994
		0.8303	31692	112	31580	224	31804	0.00704314	0.00703518		0.9885	24897.9	15.1498	24882.7	30.2996	24913	0.00121622	0.00817247
		0.8302	31693	112	31581	224	31805	0.00704292	0.00703518		0.9884	24913.8	15.2153	24898.6	30.4306	24929	0.00122069	0.00822951
		0.8301	31695	112	31583	224	31807	0.00704247	0.00703518		0.9884	24929.7	15.281	24914.4	30.5621	24945	0.00122518	0.00822951
		0.83	31697	112	31585	224	31809	0.00704203	0.00703518		0.9883	24945.7	15.3471	24930.3	30.6941	24961	0.00122968	0.00827809
		0.8299	31699	112	31587	224	31811	0.00704159	0.00703518		0.9882	24961.6	15.4134	24946.2	30.8268	24977	0.00123421	0.0083136
		0.8298	31702	112	31590	224	31814	0.00704093	0.00703518		0.9881	24977.5	15.48	24962	30.96	24993	0.00123875	0.00835373
		0.8297	31706	112	31594	224	31818	0.00704004	0.00703518		0.988	24993.5	15.5469	24977.9	31.0937	25009	0.0012433	0.00840865
		0.8296	31707	112	31595	224	31819	0.00703982	0.00703518		0.988	25009.4	15.614	24993.8	31.2281	25025	0.00124787	0.00840865
		0.8295	31711	112	31599	224	31823	0.00703893	0.00703518		0.9879	25025.3	15.6815	25009.6	31.363	25041	0.00125247	0.0084594
		0.8292	31712	112	31600	224	31824	0.00703871	0.00703518		0.9878	25041.3	15.7492	25025.5	31.4985	25057	0.00125707	0.00849341
		0.8291	31713	112	31601	224	31825	0.00703849	0.00703518		0.9877	25057.2	15.8173	25041.4	31.6346	25073	0.0012617	0.00852299
		0.829	31714	112	31602	224	31826	0.00703827	0.00703518		0.9876	25073.1	15.8856	25057.2	31.7712	25089	0.00126634	0.00856755
		0.8289	31716	112	31604	224	31828	0.00703783	0.00703518		0.9876	25089	15.9542	25073.1	31.9085	25105	0.001271	0.00856755
		0.8288	31718	112	31606	224	31830	0.00703739	0.00703518		0.9874	25105	16.0231	25089	32.0463	25121	0.00127568	0.0086481
		0.8287	31719	112	31607	224	31831	0.00703717	0.00703518		0.9873	25120.9	16.0924	25104.8	32.1847	25137	0.00128037	0.00868518
		0.8286	31721	112	31609	224	31833	0.00703672	0.00703518		0.9872	25136.8	16.1619	25120.7	32.3237	25153	0.00128508	0.00872708
		0.8284	31722	112	31610	224	31834	0.0070365	0.00703518		0.9872	25152.8	16.2317	25136.5	32.4634	25169	0.00128981	0.00872708
		0.8283	31728	112	31616	224	31840	0.00703518	0.00703518		0.9871	25168.7	16.3018	25152.4	32.6036	25185	0.00129456	0.00877034
		0.8282	31729	113	31616	226	31842	0.00709754	0.0070942		0.987	25184.6	16.3722	25168.3	32.7444	25201	0.00129933	0.00881265
		0.8279	31731	113	31618	226	31844	0.0070971	0.0070942		0.9869	25200.6	16.4429	25184.1	32.8858	25217	0.00130411	0.0088516
		0.8278	31736	113	31623	226	31849	0.00709598	0.0070942		0.9868	25216.5	16.5139	25200	33.0278	25233	0.00130891	0.0088836
		0.8277	31740	113	31627	226	31853	0.00709509	0.0070942		0.9867	25232.4	16.5852	25215.8	33.1705	25249	0.00131373	0.00892883
		0.8276	31743	113	31630	226	31856	0.00709442	0.0070942		0.9866	25248.3	16.6568	25231.7	33.3137	25265	0.00131857	0.00898388
		0.8275	31744	113	31631	226	31857	0.0070942	0.0070942		0.9866	25264.3	16.7288	25247.5	33.4576	25281	0.00132343	0.00898388
		0.8273	31745	114	31631	228	31859	0.00715653	0.00712144		0.9865	25280.2	16.801	25263.4	33.602	25297	0.0013283	0.00902961
		0.8271	31751	114	31637	228	31865	0.00715519	0.00712144		0.9864	25296.1	16.8736	25279.3	33.7471	25313	0.00133319	0.00906951
		0.827	31755	114	31641	228	31869	0.00715429	0.00712144		0.9863	25312.1	16.9464	25295.1	33.8928	25329	0.0013381	0.00910837
		0.8269	31758	114	31644	228	31872	0.00715361	0.00712144		0.9861	25328	17.0196	25311	34.0392	25345	0.00134303	0.00918044
		0.8268	31759	114	31645	228	31873	0.00715339	0.00712144		0.986	25343.9	17.0931	25326.8	34.1861	25361	0.00134798	0.00920869
		0.8267	31761	114	31647	228	31875	0.00715294	0.00712144		0.9859	25359.8	17.1669	25342.7	34.3337	25377	0.00135295	0.00923826
		0.8266	31762	114	31648	228	31876	0.00715272	0.00712144		0.9858	25375.8	17.241	25358.5	34.482	25393	0.00135793	0.00929768
		0.8265	31763	114	31649	228	31877	0.00715249	0.00712144		0.9858	25391.7	17.3154	25374.4	34.6308	25409	0.00136294	0.00929768
		0.8264	31766	114	31652	228	31880	0.00715182	0.00712144		0.9857	25407.6	17.3902	25390.2	34.7803	25425	0.00136796	0.00935122
		0.8262	31768	114	31654	228	31882	0.00715137	0.00712144		0.9855	25423.5	17.4652	25406.1	34.9305	25441	0.001373	0.00940759
		0.826	31769	114	31655	228	31883	0.00715115	0.00712144		0.9854	25439.5	17.5406	25421.9	35.0812	25457	0.00137806	0.00945671
		0.8259	31770	114	31656	228	31884	0.00715092	0.00712144		0.9853	25455.4	17.6163	25437.8	35.2327	25473	0.00138314	0.00950862
		0.8258	31778	114	31664	228	31892	0.00714913	0.00712144		0.9853	25471.3	17.6924	25453.6	35.3848	25489	0.00138824	0.00950862
		0.8256	31779	114	31665	228	31893	0.0071489	0.00712144		0.9852	25487.2	17.7687	25469.5	35.5375	25505	0.00139335	0.00955061
		0.8255	31781	114	31667	228	31895	0.00714846	0.00712144		0.9851	25503.2	17.8454	25485.3	35.6909	25521	0.00139849	0.00958766
		0.8253	31787	114	31673	228	31901	0.00714711	0.00712144		0.985	25519.1	17.9225	25501.2	35.8449	25537	0.00140365	0.00963513
		0.8252	31789	114	31675	228	31903	0.00714666	0.00712144		0.9848	25535	17.9998	25517	35.9996	25553	0.00140882	0.00969836
		0.825	31791	114	31677	228	31905	0.00714622	0.00712144		0.9847	25550.9	18.0775	25532.8	36.155	25569	0.00141402	0.00974118
		0.8249	31793	114	31679	228	31907	0.00714577	0.00712144		0.9846	25566.8	18.1555	25548.7	36.311	25585	0.00141923	0.00979071
		0.8248	31796	114	31682	228	31910	0.0071451	0.00712144		0.9845	25582.8	18.2338	25564.5	36.4677	25601	0.00142446	0.00982343
		0.8247	31798	114	31684	228	31912	0.00714465	0.00712144		0.9844	25598.7	18.3125	25580.4	36.625	25617	0.00142972	0.0098681
		0.8246	31799	114	31685	228	31913	0.00714442	0.00712144		0.9844	25614.6	18.3915	25596.2	36.7831	25633	0.00143499	0.0098681
		0.8245	31801	114	31687	228	31915	0.00714398	0.00712144		0.9843	25630.5	18.4709	25612.1	36.9418	25649	0.00144028	0.00992092
		0.8244	31803	114	31689	228	31917	0.00714353	0.00712144		0.9841	25646.4	18.5506	25627.9	37.1012	25665	0.00144559	0.00999132
		0.8243	31807	114	31693	228	31921	0.00714263	0.00712144		0.984	25662.4	18.6306	25643.7	37.2613	25681	0.00145093	0.0100314
		0.8241	31811	114	31697	228	31925	0.00714174	0.00712144		0.9839	25678.3	18.711	25659.6	37.422	25697	0.00145628	0.0100703
		0.824	31812	114	31698	228	31926	0.00714151	0.00712144		0.9838	25694.2	18.7917	25675.4	37.5835	25713	0.00146165	0.010108
		0.8238	31813	114	31699	228	31927	0.00714129	0.00712144		0.9837	25710.1	18.8728	25691.3	37.7456	25729	0.00146705	0.0101485
		0.8237	31821	114	31707	228	31935	0.0071395	0.00712144		0.9836	25726	18.9542	25707.1	37.9084	25745	0.00147246	0.0101892
		0.8236	31826	114	31712	228	31940	0.00713838	0.00712144		0.9835	25742	19.036	25722.9	38.072	25761	0.00147789	0.01023
		0.8235	31828	114	31714	228	31942	0.00713794	0.00712144		0.9833	25757.9	19.1181	25738.8	38.2362	25777	0.00148335	0.0102957
		0.8234	31831	114	31717	228	31945	0.00713727	0.00712144		0.9832	25773.8	19.2006	25754.6	38.4011	25793	0.00148882	0.0103329
		0.8233	31833	114	31719	228	31947	0.00713682	0.00712144		0.9831	25789.7	19.2834	25770.4	38.5668	25809	0.00149431	0.0103812
		0.8232	31834	114	31720	228	31948	0.0071366	0.00712144		0.983	25805.6	19.3666	25786.3	38.7331	25825	0.00149983	0.0104187
		0.8231	31836	114	31722	228	31950	0.00713615	0.00712144		0.9829	25821.5	19.4501	25802.1	38.9002	25841	0.00150537	0.0104479
		0.823	31838	114	31724	228	31952	0.0071357	0.00712144		0.9827	25837.5	19.534	25817.9	39.0679	25857	0.00151092	0.0105108
		0.8229	31839	114	31725	228	31953	0.00713548	0.00712144		0.9826	25853.4	19.6182	25833.8	39.2364	25873	0.0015165	0.0105473
		0.8228	31842	114	31728	228	31956	0.00713481	0.00712144		0.9825	25869.3	19.7028	25849.6	39.4056	25889	0.0015221	0.0106036
		0.8227	31844	114	31730	228	31958	0.00713436	0.00712144		0.9824	25885.2	19.7878	25865.4	39.5755	25905	0.00152772	0.0106632
		0.8226	31847	114	31733	228	31961	0.00713369	0.00712144		0.9823	25901.1	19.8731	25881.3	39.7462	25921	0.00153336	0.0107059
		0.8225	31848	114	31734	228	31962	0.00713347	0.00712144		0.9822	25917	19.9588	25897.1	39.9176	25937	0.00153902	0.0107402
		0.8224	31851	114	31737	228	31965	0.0071328	0.00712144		0.9821	25933	20.0449	25912.9	40.0897	25953	0.0015447	0.0107717
		0.8223	31853	114	31739	228	31967	0.00713236	0.00712144		0.982	25948.9	20.1313	25928.7	40.2626	25969	0.00155041	0.0108163
		0.8222	31859	114	31745	228	31973	0.00713102	0.00712144		0.9819	25964.8	20.2181	25944.6	40.4362	25985	0.00155613	0.0108582
		0.8221	31860	114	31746	228	31974	0.00713079	0.00712144		0.9817	25980.7	20.3052	25960.4	40.6105	26001	0.00156188	0.0109293
		0.8219	31862	114	31748	228	31976	0.00713035	0.00712144		0.9816	25996.6	20.3928	25976.2	40.7856	26017	0.00156765	0.0109804
		0.8218	31865	114	31751	228	31979	0.00712968	0.00712144		0.9815	26012.5	20.4807	25992	40.9614	26033	0.00157344	0.0110244
		0.8217	31869	114	31755	228	31983	0.00712879	0.00712144		0.9814	26028.4	20.569	26007.9	41.138	26049	0.00157925	0.0110553
		0.8214	31870	114	31756	228	31984	0.00712856	0.00712144		0.9812	26044.3	20.6577	26023.7	41.3153	26065	0.00158509	0.0111218
		0.8213	31872	114	31758	228	31986	0.00712812	0.00712144		0.9811	26060.3	20.7467	26039.5	41.4934	26081	0.00159094	0.0111544
		0.8212	31873	114	31759	228	31987	0.0071279	0.00712144		0.981	26076.2	20.8361	26055.3	41.6723	26097	0.00159682	0.0111886
		0.8211	31876	114	31762	228	31990	0.00712723	0.00712144		0.9809	26092.1	20.9259	26071.1	41.8519	26113	0.00160272	0.0112424
		0.8209	31878	114	31764	228	31992	0.00712678	0.00712144		0.9807	26108	21.0161	26087	42.0322	26129	0.00160864	0.011313
		0.8208	31879	114	31765	228	31993	0.00712656	0.00712144		0.9806	26123.9	21.1067	26102.8	42.2134	26145	0.00161459	0.0113401
		0.8206	31880	114	31766	228	31994	0.00712634	0.00712144		0.9805	26139.8	21.1977	26118.6	42.3953	26161	0.00162055	0.0113749
		0.8205	31881	114	31767	228	31995	0.00712611	0.00712144		0.9804	26155.7	21.289	26134.4	42.578	26177	0.00162654	0.0114235
		0.8204	31883	114	31769	228	31997	0.00712567	0.00712144		0.9802	26171.6	21.3808	26150.2	42.7615	26193	0.00163255	0.0114998
		0.8203	31884	114	31770	228	31998	0.00712545	0.00712144		0.9801	26187.5	21.4729	26166.1	42.9458	26209	0.00163859	0.0115381
		0.8202	31885	114	31771	228	31999	0.00712522	0.00712144		0.9799	26203.4	21.5654	26181.9	43.1308	26225	0.00164465	0.0116013
		0.8201	31886	114	31772	228	32000	0.007125	0.00712144		0.9798	26219.3	21.6583	26197.7	43.3167	26241	0.00165072	0.0116353
		0.82	31888	114	31774	228	32002	0.00712455	0.00712144		0.9797	26235.2	21.7517	26213.5	43.5033	26257	0.00165683	0.0116725
		0.8199	31891	114	31777	228	32005	0.00712389	0.00712144		0.9796	26251.2	21.8454	26229.3	43.6907	26273	0.00166295	0.0117286
		0.8198	31893	114	31779	228	32007	0.00712344	0.00712144		0.9795	26267.1	21.9395	26245.1	43.879	26289	0.0016691	0.0117755
		0.8197	31894	114	31780	228	32008	0.00712322	0.00712144		0.9792	26283	22.034	26260.9	44.068	26305	0.00167527	0.0118525
		0.8195	31896	114	31782	228	32010	0.00712277	0.00712144		0.9791	26298.9	22.1289	26276.7	44.2579	26321	0.00168147	0.0118825
		0.8193	31898	114	31784	228	32012	0.00712233	0.00712144		0.9789	26314.8	22.2243	26292.6	44.4485	26337	0.00168768	0.0119539
		0.8192	31899	114	31785	228	32013	0.00712211	0.00712144		0.9788	26330.7	22.32	26308.4	44.64	26353	0.00169392	0.0119905
		0.819	31902	114	31788	228	32016	0.00712144	0.00712144		0.9786	26346.6	22.4161	26324.2	44.8323	26369	0.00170019	0.0120465
		0.8189	31904	115	31789	230	32019	0.00718323	0.00717047		0.9785	26362.5	22.5127	26340	45.0254	26385	0.00170648	0.0120802
		0.8188	31908	115	31793	230	32023	0.00718234	0.00717047		0.9783	26378.4	22.6096	26355.8	45.2193	26401	0.00171279	0.0121559
		0.8187	31913	115	31798	230	32028	0.00718122	0.00717047		0.9782	26394.3	22.707	26371.6	45.414	26417	0.00171912	0.0122078
		0.8185	31916	115	31801	230	32031	0.00718054	0.00717047		0.9781	26410.2	22.8048	26387.4	45.6096	26433	0.00172548	0.0122533
		0.8184	31917	115	31802	230	32032	0.00718032	0.00717047		0.978	26426.1	22.903	26403.2	45.806	26449	0.00173186	0.0122941
		0.8183	31918	115	31803	230	32033	0.0071801	0.00717047		0.9779	26442	23.0016	26419	46.0033	26465	0.00173827	0.0123416
		0.8181	31925	115	31810	230	32040	0.00717853	0.00717047		0.9777	26457.9	23.1007	26434.8	46.2014	26481	0.0017447	0.012452
		0.818	31926	115	31811	230	32041	0.0071783	0.00717047		0.9777	26473.8	23.2002	26450.6	46.4003	26497	0.00175115	0.012452
		0.8179	31929	115	31814	230	32044	0.00717763	0.00717047		0.9776	26489.7	23.3001	26466.4	46.6001	26513	0.00175763	0.0125267
		0.8178	31933	115	31818	230	32048	0.00717673	0.00717047		0.9775	26505.6	23.4004	26482.2	46.8008	26529	0.00176414	0.0125567
		0.8177	31935	115	31820	230	32050	0.00717629	0.00717047		0.9773	26521.5	23.5011	26498	47.0023	26545	0.00177066	0.0126136
		0.8176	31936	115	31821	230	32051	0.00717606	0.00717047		0.9772	26537.4	23.6023	26513.8	47.2046	26561	0.00177722	0.0126556
		0.8175	31939	115	31824	230	32054	0.00717539	0.00717047		0.977	26553.3	23.7039	26529.6	47.4078	26577	0.00178379	0.012718
		0.8173	31940	115	31825	230	32055	0.00717517	0.00717047		0.9768	26569.2	23.806	26545.4	47.6119	26593	0.00179039	0.0127756
		0.8172	31942	115	31827	230	32057	0.00717472	0.00717047		0.9766	26585.1	23.9084	26561.2	47.8169	26609	0.00179702	0.0128437
		0.8171	31943	115	31828	230	32058	0.0071745	0.00717047		0.9765	26601	24.0113	26577	48.0227	26625	0.00180367	0.0128898
		0.817	31948	115	31833	230	32063	0.00717338	0.00717047		0.9764	26616.9	24.1147	26592.8	48.2294	26641	0.00181034	0.0129379
		0.8169	31951	115	31836	230	32066	0.00717271	0.00717047		0.9762	26632.8	24.2185	26608.6	48.437	26657	0.00181705	0.0130016
		0.8167	31957	115	31842	230	32072	0.00717136	0.00717047		0.9761	26648.7	24.3227	26624.4	48.6455	26673	0.00182377	0.0130396
		0.8166	31961	115	31846	230	32076	0.00717047	0.00717047		0.976	26664.6	24.4274	26640.1	48.8548	26689	0.00183052	0.0130987
		0.8164	31962	116	31846	232	32078	0.00723237	0.00723237		0.9758	26680.5	24.5325	26655.9	49.0651	26705	0.0018373	0.0131702
		0.8163	31965	117	31848	234	32082	0.00729381	0.00729086		0.9756	26696.4	24.6381	26671.7	49.2762	26721	0.0018441	0.0132351
		0.8162	31966	117	31849	234	32083	0.00729358	0.00729086		0.9754	26712.3	24.7441	26687.5	49.4882	26737	0.00185093	0.0132985
		0.8161	31967	117	31850	234	32084	0.00729335	0.00729086		0.9753	26728.1	24.8506	26703.3	49.7012	26753	0.00185778	0.0133321
		0.8159	31968	117	31851	234	32085	0.00729313	0.00729086		0.9751	26744	24.9575	26719.1	49.915	26769	0.00186466	0.0134066
		0.8158	31972	117	31855	234	32089	0.00729222	0.00729086		0.975	26759.9	25.0649	26734.9	50.1298	26785	0.00187156	0.0134494
		0.8156	31973	117	31856	234	32090	0.00729199	0.00729086		0.9748	26775.8	25.1727	26750.7	50.3455	26801	0.00187849	0.0135156
		0.8155	31974	117	31857	234	32091	0.00729176	0.00729086		0.9746	26791.7	25.281	26766.4	50.5621	26817	0.00188545	0.0135695
		0.8154	31978	117	31861	234	32095	0.00729086	0.00729086		0.9744	26807.6	25.3898	26782.2	50.7796	26833	0.00189243	0.0136381
		0.8153	31979	118	31861	236	32097	0.00735271	0.0073463		0.9743	26823.5	25.499	26798	50.998	26849	0.00189944	0.0136798
		0.8152	31981	118	31863	236	32099	0.00735225	0.0073463		0.9741	26839.4	25.6087	26813.8	51.2174	26865	0.00190647	0.013738
		0.8151	31983	118	31865	236	32101	0.0073518	0.0073463		0.974	26855.3	25.7189	26829.6	51.4377	26881	0.00191353	0.0137928
		0.815	31984	118	31866	236	32102	0.00735157	0.0073463		0.9739	26871.2	25.8295	26845.3	51.659	26897	0.00192062	0.013846
		0.8149	31986	118	31868	236	32104	0.00735111	0.0073463		0.9737	26887.1	25.9406	26861.1	51.8811	26913	0.00192774	0.0139197
		0.8148	31990	118	31872	236	32108	0.00735019	0.0073463		0.9734	26902.9	26.0521	26876.9	52.1043	26929	0.00193488	0.0139937
		0.8145	31993	118	31875	236	32111	0.00734951	0.0073463		0.9733	26918.8	26.1642	26892.7	52.3283	26945	0.00194204	0.0140477
		0.8144	31994	118	31876	236	32112	0.00734928	0.0073463		0.9732	26934.7	26.2767	26908.4	52.5534	26961	0.00194924	0.0140943
		0.8143	31995	118	31877	236	32113	0.00734905	0.0073463		0.973	26950.6	26.3897	26924.2	52.7794	26977	0.00195646	0.014158
		0.8142	31997	118	31879	236	32115	0.00734859	0.0073463		0.9729	26966.5	26.5032	26940	53.0063	26993	0.00196371	0.014205
		0.8141	31998	118	31880	236	32116	0.00734836	0.0073463		0.9727	26982.4	26.6171	26955.8	53.2342	27009	0.00197098	0.0142787
		0.814	31999	118	31881	236	32117	0.00734813	0.0073463		0.9726	26998.3	26.7316	26971.5	53.4631	27025	0.00197828	0.0143223
		0.8139	32005	118	31887	236	32123	0.00734676	0.0073463		0.9723	27014.2	26.8465	26987.3	53.693	27041	0.00198561	0.0144022
		0.8138	32007	118	31889	236	32125	0.0073463	0.0073463		0.9721	27030	26.9619	27003.1	53.9238	27057	0.00199297	0.014452
		0.8136	32009	119	31890	238	32128	0.00740787	0.00740764		0.9719	27045.9	27.0778	27018.8	54.1556	27073	0.00200036	0.014523
		0.8134	32010	119	31891	238	32129	0.00740764	0.00740764		0.9717	27061.8	27.1942	27034.6	54.3884	27089	0.00200777	0.0145828
		0.8133	32013	120	31893	240	32133	0.00746896	0.00746896		0.9716	27077.7	27.3111	27050.4	54.6222	27105	0.00201521	0.0146293
		0.8131	32014	121	31893	242	32135	0.00753073	0.00752698		0.9714	27093.6	27.4285	27066.1	54.857	27121	0.00202268	0.0146914
		0.813	32015	121	31894	242	32136	0.0075305	0.00752698		0.9711	27109.5	27.5464	27081.9	55.0928	27137	0.00203017	0.0147754
		0.8129	32017	121	31896	242	32138	0.00753003	0.00752698		0.971	27125.3	27.6648	27097.7	55.3295	27153	0.0020377	0.0148303
		0.8128	32018	121	31897	242	32139	0.00752979	0.00752698		0.9709	27141.2	27.7837	27113.4	55.5673	27169	0.00204525	0.0148893
		0.8127	32019	121	31898	242	32140	0.00752956	0.00752698		0.9707	27157.1	27.9031	27129.2	55.8061	27185	0.00205283	0.0149486
		0.8126	32020	121	31899	242	32141	0.00752932	0.00752698		0.9706	27173	28.023	27145	56.0459	27201	0.00206044	0.0150022
		0.8125	32024	121	31903	242	32145	0.00752839	0.00752698		0.9703	27188.9	28.1434	27160.7	56.2868	27217	0.00206807	0.0150918
		0.8124	32025	121	31904	242	32146	0.00752815	0.00752698		0.9702	27204.7	28.2643	27176.5	56.5286	27233	0.00207574	0.0151279
		0.8121	32028	121	31907	242	32149	0.00752745	0.00752698		0.9699	27220.6	28.3858	27192.2	56.7715	27249	0.00208343	0.0152183
		0.812	32029	121	31908	242	32150	0.00752722	0.00752698		0.9697	27236.5	28.5077	27208	57.0154	27265	0.00209116	0.0152687
		0.8119	32030	121	31909	242	32151	0.00752698	0.00752698		0.9695	27252.4	28.6302	27223.7	57.2604	27281	0.00209891	0.0153315
		0.8118	32031	122	31909	244	32153	0.00758872	0.00758706		0.9693	27268.2	28.7532	27239.5	57.5064	27297	0.00210669	0.0154007
		0.8117	32035	122	31913	244	32157	0.00758777	0.00758706		0.9691	27284.1	28.8767	27255.2	57.7534	27313	0.0021145	0.015466
		0.8116	32038	122	31916	244	32160	0.00758706	0.00758706		0.9688	27300	29.0007	27271	58.0015	27329	0.00212234	0.0155317
		0.8115	32038	123	31915	246	32161	0.00764902	0.00764854		0.9686	27315.9	29.1253	27286.7	58.2506	27345	0.00213021	0.0156079
		0.8114	32039	123	31916	246	32162	0.00764878	0.00764854		0.9684	27331.7	29.2504	27302.5	58.5008	27361	0.00213811	0.0156658
		0.8113	32040	123	31917	246	32163	0.00764854	0.00764854		0.9681	27347.6	29.376	27318.2	58.752	27377	0.00214604	0.0157448
		0.8112	32040	124	31916	248	32164	0.00771048	0.00770067		0.9679	27363.5	29.5022	27334	59.0044	27393	0.00215399	0.0158158
		0.8111	32042	124	31918	248	32166	0.00771	0.00770067		0.9677	27379.4	29.6289	27349.7	59.2577	27409	0.00216198	0.0158619
		0.8109	32043	124	31919	248	32167	0.00770976	0.00770067		0.9674	27395.2	29.7561	27365.5	59.5122	27425	0.00217	0.0159355
		0.8108	32045	124	31921	248	32169	0.00770929	0.00770067		0.9672	27411.1	29.8839	27381.2	59.7678	27441	0.00217805	0.0160136
		0.8106	32046	124	31922	248	32170	0.00770905	0.00770067		0.9671	27427	30.0122	27397	60.0244	27457	0.00218612	0.0160582
		0.8105	32049	124	31925	248	32173	0.00770833	0.00770067		0.9667	27442.9	30.141	27412.7	60.2821	27473	0.00219423	0.0161476
		0.8104	32050	124	31926	248	32174	0.00770809	0.00770067		0.9665	27458.7	30.2704	27428.5	60.5409	27489	0.00220237	0.0162118
		0.8103	32053	124	31929	248	32177	0.00770737	0.00770067		0.9663	27474.6	30.4004	27444.2	60.8008	27505	0.00221054	0.0162827
		0.8101	32054	124	31930	248	32178	0.00770713	0.00770067		0.9662	27490.5	30.5309	27459.9	61.0618	27521	0.00221873	0.0163409
		0.81	32055	124	31931	248	32179	0.00770689	0.00770067		0.966	27506.3	30.662	27475.7	61.3239	27537	0.00222696	0.0164145
		0.8099	32057	124	31933	248	32181	0.00770641	0.00770067		0.9658	27522.2	30.7936	27491.4	61.5871	27553	0.00223522	0.0164862
		0.8098	32059	124	31935	248	32183	0.00770593	0.00770067		0.9655	27538.1	30.9257	27507.1	61.8515	27569	0.00224352	0.0165626
		0.8094	32061	124	31937	248	32185	0.00770545	0.00770067		0.9653	27553.9	31.0585	27522.9	62.1169	27585	0.00225184	0.0166504
		0.8093	32066	124	31942	248	32190	0.00770426	0.00770067		0.9652	27569.8	31.1918	27538.6	62.3835	27601	0.00226019	0.0166967
		0.8092	32067	124	31943	248	32191	0.00770402	0.00770067		0.965	27585.7	31.3256	27554.3	62.6512	27617	0.00226857	0.016763
		0.8091	32068	124	31944	248	32192	0.00770378	0.00770067		0.9648	27601.5	31.46	27570.1	62.9201	27633	0.00227699	0.0168229
		0.809	32072	124	31948	248	32196	0.00770282	0.00770067		0.9645	27617.4	31.595	27585.8	63.1901	27649	0.00228544	0.016903
		0.8089	32074	124	31950	248	32198	0.00770234	0.00770067		0.9642	27633.3	31.7306	27601.5	63.4612	27665	0.00229392	0.0169657
		0.8088	32081	124	31957	248	32205	0.00770067	0.00770067		0.9639	27649.1	31.8667	27617.3	63.7335	27681	0.00230243	0.0170353
		0.8087	32082	126	31956	252	32208	0.00782414	0.00782196		0.9636	27665	32.0034	27633	64.0069	27697	0.00231097	0.0171187
		0.8085	32083	126	31957	252	32209	0.0078239	0.00782196		0.9632	27680.9	32.1407	27648.7	64.2815	27713	0.00231954	0.0172002
		0.8083	32085	126	31959	252	32211	0.00782341	0.00782196		0.963	27696.7	32.2786	27664.4	64.5572	27729	0.00232815	0.017273
		0.8082	32086	126	31960	252	32212	0.00782317	0.00782196		0.9628	27712.6	32.4171	27680.2	64.8341	27745	0.00233679	0.0173301
		0.8081	32089	126	31963	252	32215	0.00782244	0.00782196		0.9626	27728.4	32.5561	27695.9	65.1122	27761	0.00234546	0.0174219
		0.8079	32091	126	31965	252	32217	0.00782196	0.00782196		0.9624	27744.3	32.6958	27711.6	65.3915	27777	0.00235416	0.0174956
		0.8077	32094	127	31967	254	32221	0.00788306	0.00787206		0.962	27760.2	32.836	27727.3	65.6719	27793	0.0023629	0.0175859
		0.8076	32096	127	31969	254	32223	0.00788257	0.00787206		0.9618	27776	32.9768	27743	65.9536	27809	0.00237166	0.0176323
		0.8075	32099	127	31972	254	32226	0.00788183	0.00787206		0.9616	27791.9	33.1182	27758.8	66.2364	27825	0.00238046	0.0177046
		0.8073	32101	127	31974	254	32228	0.00788135	0.00787206		0.9614	27807.7	33.2602	27774.5	66.5204	27841	0.0023893	0.0177701
		0.8072	32104	127	31977	254	32231	0.00788061	0.00787206		0.9613	27823.6	33.4028	27790.2	66.8057	27857	0.00239816	0.0178264
		0.8071	32105	127	31978	254	32232	0.00788037	0.00787206		0.961	27839.5	33.546	27805.9	67.0921	27873	0.00240706	0.0179325
		0.807	32107	127	31980	254	32234	0.00787988	0.00787206		0.9607	27855.3	33.6899	27821.6	67.3797	27889	0.002416	0.0180155
		0.8069	32111	127	31984	254	32238	0.0078789	0.00787206		0.9604	27871.2	33.8343	27837.3	67.6686	27905	0.00242496	0.0180821
		0.8067	32112	127	31985	254	32239	0.00787866	0.00787206		0.9602	27887	33.9793	27853	67.9587	27921	0.00243396	0.0181538
		0.8066	32113	127	31986	254	32240	0.00787841	0.00787206		0.9598	27902.9	34.125	27868.8	68.25	27937	0.002443	0.0182618
		0.8065	32114	127	31987	254	32241	0.00787817	0.00787206		0.9596	27918.7	34.2712	27884.5	68.5425	27953	0.00245206	0.0183148
		0.8064	32115	127	31988	254	32242	0.00787792	0.00787206		0.9591	27934.6	34.4181	27900.2	68.8363	27969	0.00246116	0.0184043
		0.8063	32120	127	31993	254	32247	0.0078767	0.00787206		0.9589	27950.4	34.5656	27915.9	69.1313	27985	0.0024703	0.0184651
		0.8062	32121	127	31994	254	32248	0.00787646	0.00787206		0.9587	27966.3	34.7138	27931.6	69.4275	28001	0.00247947	0.0185357
		0.8061	32123	127	31996	254	32250	0.00787597	0.00787206		0.9585	27982.1	34.8625	27947.3	69.7251	28017	0.00248867	0.0186239
		0.8059	32125	127	31998	254	32252	0.00787548	0.00787206		0.9583	27998	35.0119	27963	70.0238	28033	0.00249791	0.0186927
		0.8057	32127	127	32000	254	32254	0.00787499	0.00787206		0.9581	28013.8	35.1619	27978.7	70.3239	28049	0.00250718	0.0187865
		0.8056	32131	127	32004	254	32258	0.00787402	0.00787206		0.9578	28029.7	35.3126	27994.4	70.6251	28065	0.00251648	0.0188658
		0.8055	32133	127	32006	254	32260	0.00787353	0.00787206		0.9576	28045.5	35.4639	28010.1	70.9277	28081	0.00252583	0.0189255
		0.8054	32134	127	32007	254	32261	0.00787328	0.00787206		0.9573	28061.4	35.6158	28025.8	71.2316	28097	0.0025352	0.0190054
		0.8053	32139	127	32012	254	32266	0.00787206	0.00787206		0.957	28077.2	35.7683	28041.5	71.5367	28113	0.00254461	0.0191083
		0.8051	32139	128	32011	256	32267	0.0079338	0.00792373		0.9567	28093.1	35.9216	28057.2	71.8431	28129	0.00255406	0.0192092
		0.805	32140	128	32012	256	32268	0.00793356	0.00792373		0.9564	28108.9	36.0754	28072.8	72.1508	28145	0.00256354	0.0192826
		0.8049	32141	128	32013	256	32269	0.00793331	0.00792373		0.9561	28124.8	36.2299	28088.5	72.4598	28161	0.00257306	0.0193538
		0.8048	32142	128	32014	256	32270	0.00793306	0.00792373		0.9557	28140.6	36.3851	28104.2	72.7701	28177	0.00258261	0.0194201
		0.8046	32143	128	32015	256	32271	0.00793282	0.00792373		0.9554	28156.5	36.5409	28119.9	73.0818	28193	0.0025922	0.0195406
		0.8045	32146	128	32018	256	32274	0.00793208	0.00792373		0.9552	28172.3	36.6974	28135.6	73.3947	28209	0.00260182	0.0196153
		0.8044	32151	128	32023	256	32279	0.00793085	0.00792373		0.955	28188.1	36.8545	28151.3	73.709	28225	0.00261148	0.0196851
		0.8042	32152	128	32024	256	32280	0.00793061	0.00792373		0.9547	28204	37.0123	28167	74.0245	28241	0.00262117	0.0197629
		0.8041	32154	128	32026	256	32282	0.00793012	0.00792373		0.9544	28219.8	37.1707	28182.7	74.3415	28257	0.0026309	0.019828
		0.804	32155	128	32027	256	32283	0.00792987	0.00792373		0.9541	28235.7	37.3299	28198.3	74.6597	28273	0.00264067	0.019922
		0.8039	32156	128	32028	256	32284	0.00792962	0.00792373		0.9539	28251.5	37.4897	28214	74.9793	28289	0.00265048	0.0199955
		0.8038	32158	128	32030	256	32286	0.00792913	0.00792373		0.9534	28267.3	37.6501	28229.7	75.3002	28305	0.00266032	0.0200956
		0.8037	32160	128	32032	256	32288	0.00792864	0.00792373		0.953	28283.2	37.8113	28245.4	75.6225	28321	0.00267019	0.0201936
		0.8036	32164	128	32036	256	32292	0.00792766	0.00792373		0.9528	28299	37.9731	28261.1	75.9462	28337	0.00268011	0.0202787
		0.8035	32165	128	32037	256	32293	0.00792741	0.00792373		0.9527	28314.9	38.1356	28276.7	76.2712	28353	0.00269006	0.0203401
		0.8034	32170	128	32042	256	32298	0.00792619	0.00792373		0.9524	28330.7	38.2988	28292.4	76.5976	28369	0.00270005	0.0204419
		0.8033	32172	128	32044	256	32300	0.0079257	0.00792373		0.9522	28346.5	38.4627	28308.1	76.9253	28385	0.00271007	0.0205334
		0.8032	32175	128	32047	256	32303	0.00792496	0.00792373		0.9518	28362.4	38.6272	28323.7	77.2545	28401	0.00272013	0.0206064
		0.8031	32177	128	32049	256	32305	0.00792447	0.00792373		0.9516	28378.2	38.7925	28339.4	77.585	28417	0.00273023	0.0206959
		0.8029	32179	128	32051	256	32307	0.00792398	0.00792373		0.9513	28394	38.9585	28355.1	77.9169	28433	0.00274037	0.0207694
		0.8028	32180	128	32052	256	32308	0.00792373	0.00792373		0.951	28409.9	39.1251	28370.7	78.2502	28449	0.00275054	0.0208623
		0.8027	32182	129	32053	258	32311	0.0079849	0.00797428		0.9507	28425.7	39.2925	28386.4	78.585	28465	0.00276076	0.0209501
		0.8026	32183	129	32054	258	32312	0.00798465	0.00797428		0.9502	28441.5	39.4605	28402.1	78.9211	28481	0.00277101	0.0210356
		0.8025	32186	129	32057	258	32315	0.00798391	0.00797428		0.9496	28457.4	39.6293	28417.7	79.2586	28497	0.0027813	0.0211324
		0.8024	32187	129	32058	258	32316	0.00798366	0.00797428		0.9494	28473.2	39.7988	28433.4	79.5976	28513	0.00279162	0.0212158
		0.8023	32191	129	32062	258	32320	0.00798267	0.00797428		0.9489	28489	39.969	28449.1	79.938	28529	0.00280199	0.0213134
		0.8022	32192	129	32063	258	32321	0.00798243	0.00797428		0.9487	28504.9	40.1399	28464.7	80.2798	28545	0.00281239	0.0213919
		0.8021	32194	129	32065	258	32323	0.00798193	0.00797428		0.9484	28520.7	40.3115	28480.4	80.6231	28561	0.00282284	0.0214903
		0.802	32196	129	32067	258	32325	0.00798144	0.00797428		0.948	28536.5	40.4839	28496	80.9678	28577	0.00283332	0.021592
		0.8019	32204	129	32075	258	32333	0.00797946	0.00797428		0.9475	28552.3	40.657	28511.7	81.3139	28593	0.00284384	0.0216828
		0.8018	32205	129	32076	258	32334	0.00797922	0.00797428		0.9473	28568.2	40.8308	28527.3	81.6615	28609	0.0028544	0.0217712
		0.8017	32207	129	32078	258	32336	0.00797872	0.00797428		0.9469	28584	41.0053	28543	82.0106	28625	0.002865	0.0218656
		0.8016	32209	129	32080	258	32338	0.00797823	0.00797428		0.9465	28599.8	41.1806	28558.6	82.3611	28641	0.00287564	0.0219575
		0.8015	32214	129	32085	258	32343	0.007977	0.00797428		0.946	28615.6	41.3566	28574.3	82.7132	28657	0.00288632	0.0220584
		0.8013	32215	129	32086	258	32344	0.00797675	0.00797428		0.9457	28631.5	41.5333	28589.9	83.0666	28673	0.00289703	0.0221279
		0.8012	32216	129	32087	258	32345	0.0079765	0.00797428		0.9455	28647.3	41.7108	28605.6	83.4216	28689	0.00290779	0.0222122
		0.801	32224	129	32095	258	32353	0.00797453	0.00797428		0.945	28663.1	41.889	28621.2	83.7781	28705	0.00291859	0.022326
		0.8009	32225	129	32096	258	32354	0.00797428	0.00797428		0.9446	28678.9	42.068	28636.9	84.1361	28721	0.00292943	0.0224227
		0.8008	32228	130	32098	260	32358	0.00803511	0.00802915		0.9443	28694.8	42.2478	28652.5	84.4955	28737	0.0029403	0.0225051
		0.8007	32229	130	32099	260	32359	0.00803486	0.00802915		0.944	28710.6	42.4282	28668.1	84.8565	28753	0.00295122	0.0225937
		0.8004	32230	130	32100	260	32360	0.00803461	0.00802915		0.9436	28726.4	42.6095	28683.8	85.219	28769	0.00296218	0.0226796
		0.8003	32231	130	32101	260	32361	0.00803436	0.00802915		0.9432	28742.2	42.7915	28699.4	85.583	28785	0.00297318	0.0227957
		0.8002	32238	130	32108	260	32368	0.00803262	0.00802915		0.9428	28758	42.9743	28715.1	85.9486	28801	0.00298422	0.0228854
		0.8001	32239	130	32109	260	32369	0.00803238	0.00802915		0.9423	28773.8	43.1578	28730.7	86.3156	28817	0.0029953	0.0229965
		0.8	32240	130	32110	260	32370	0.00803213	0.00802915		0.9417	28789.7	43.3421	28746.3	86.6843	28833	0.00300642	0.023084
		0.7999	32245	130	32115	260	32375	0.00803089	0.00802915		0.9413	28805.5	43.5272	28761.9	87.0544	28849	0.00301759	0.0231839
		0.7998	32247	130	32117	260	32377	0.00803039	0.00802915		0.941	28821.3	43.7131	28777.6	87.4261	28865	0.00302879	0.0232811
		0.7997	32249	130	32119	260	32379	0.0080299	0.00802915		0.9406	28837.1	43.8997	28793.2	87.7994	28881	0.00304004	0.0233818
		0.7996	32251	130	32121	260	32381	0.0080294	0.00802915		0.9401	28852.9	44.0871	28808.8	88.1743	28897	0.00305133	0.0234799
		0.7995	32252	130	32122	260	32382	0.00802915	0.00802915		0.9398	28868.7	44.2753	28824.4	88.5507	28913	0.00306266	0.0235599
		0.7994	32252	131	32121	262	32383	0.00809066	0.00808542		0.9392	28884.5	44.4643	28840.1	88.9287	28929	0.00307403	0.0236772
		0.7993	32253	131	32122	262	32384	0.00809042	0.00808542		0.9389	28900.3	44.6541	28855.7	89.3083	28945	0.00308545	0.0237765
		0.7991	32255	131	32124	262	32386	0.00808992	0.00808542		0.9385	28916.2	44.8447	28871.3	89.6894	28961	0.0030969	0.0238668
		0.799	32256	131	32125	262	32387	0.00808967	0.00808542		0.9379	28932	45.0361	28886.9	90.0722	28977	0.0031084	0.0239668
		0.7988	32260	131	32129	262	32391	0.00808867	0.00808542		0.9374	28947.8	45.2283	28902.5	90.4566	28993	0.00311994	0.0240798
		0.7987	32261	131	32130	262	32392	0.00808842	0.00808542		0.9371	28963.6	45.4213	28918.2	90.8425	29009	0.00313153	0.0241744
		0.7986	32262	131	32131	262	32393	0.00808817	0.00808542		0.9368	28979.4	45.6151	28933.8	91.2301	29025	0.00314316	0.0242788
		0.7985	32263	131	32132	262	32394	0.00808792	0.00808542		0.9362	28995.2	45.8097	28949.4	91.6194	29041	0.00315483	0.0243774
		0.7984	32266	131	32135	262	32397	0.00808717	0.00808542		0.9359	29011	46.0051	28965	92.0102	29057	0.00316654	0.0244635
		0.7983	32269	131	32138	262	32400	0.00808642	0.00808542		0.9354	29026.8	46.2014	28980.6	92.4027	29073	0.0031783	0.0245852
		0.7979	32271	131	32140	262	32402	0.00808592	0.00808542		0.9351	29042.6	46.3984	28996.2	92.7968	29089	0.0031901	0.0246752
		0.7977	32273	131	32142	262	32404	0.00808542	0.00808542		0.9346	29058.4	46.5963	29011.8	93.1926	29105	0.00320195	0.024785
		0.7976	32275	132	32143	264	32407	0.00814639	0.00811284		0.9342	29074.2	46.795	29027.4	93.5901	29121	0.00321383	0.0248887
		0.7975	32277	132	32145	264	32409	0.00814589	0.00811284		0.9338	29090	46.9946	29043	93.9892	29137	0.00322577	0.02497
		0.7973	32280	132	32148	264	32412	0.00814513	0.00811284		0.9333	29105.8	47.195	29058.6	94.3899	29153	0.00323774	0.0250941
		0.7972	32282	132	32150	264	32414	0.00814463	0.00811284		0.9328	29121.6	47.3962	29074.2	94.7924	29169	0.00324977	0.0252123
		0.7971	32283	132	32151	264	32415	0.00814438	0.00811284		0.9324	29137.4	47.5983	29089.8	95.1965	29185	0.00326183	0.0253144
		0.797	32287	132	32155	264	32419	0.00814337	0.00811284		0.9319	29153.2	47.8012	29105.4	95.6024	29201	0.00327394	0.0254136
		0.7969	32290	132	32158	264	32422	0.00814262	0.00811284		0.9314	29169	48.0049	29121	96.0099	29217	0.0032861	0.0255166
		0.7968	32293	132	32161	264	32425	0.00814187	0.00811284		0.9309	29184.8	48.2096	29136.6	96.4191	29233	0.0032983	0.02564
		0.7967	32295	132	32163	264	32427	0.00814136	0.00811284		0.9305	29200.6	48.415	29152.2	96.83	29249	0.00331054	0.0257438
		0.7966	32298	132	32166	264	32430	0.00814061	0.00811284		0.9301	29216.4	48.6213	29167.8	97.2427	29265	0.00332283	0.0258547
		0.7965	32304	132	32172	264	32436	0.0081391	0.00811284		0.9297	29232.2	48.8285	29183.3	97.6571	29281	0.00333517	0.0259763
		0.7964	32306	132	32174	264	32438	0.0081386	0.00811284		0.9295	29248	49.0366	29198.9	98.0732	29297	0.00334755	0.0260576
		0.7962	32308	132	32176	264	32440	0.0081381	0.00811284		0.929	29263.8	49.2455	29214.5	98.491	29313	0.00335998	0.0261563
		0.7961	32310	132	32178	264	32442	0.0081376	0.00811284		0.9286	29279.5	49.4553	29230.1	98.9106	29329	0.00337245	0.0262689
		0.796	32314	132	32182	264	32446	0.0081366	0.00811284		0.928	29295.3	49.666	29245.7	99.332	29345	0.00338497	0.0263855
		0.7959	32317	132	32185	264	32449	0.00813584	0.00811284		0.9274	29311.1	49.8775	29261.2	99.7551	29361	0.00339754	0.0264991
		0.7958	32318	132	32186	264	32450	0.00813559	0.00811284		0.9266	29326.9	50.09	29276.8	100.18	29377	0.00341015	0.0266132
		0.7957	32320	132	32188	264	32452	0.00813509	0.00811284		0.9262	29342.7	50.3033	29292.4	100.607	29393	0.00342281	0.0267138
		0.7955	32321	132	32189	264	32453	0.00813484	0.00811284		0.9256	29358.5	50.5175	29308	101.035	29409	0.00343551	0.0268393
		0.7954	32322	132	32190	264	32454	0.00813459	0.00811284		0.9251	29374.3	50.7326	29323.5	101.465	29425	0.00344827	0.0269513
		0.7953	32323	132	32191	264	32455	0.00813434	0.00811284		0.9246	29390.1	50.9486	29339.1	101.897	29441	0.00346107	0.0270567
		0.7952	32329	132	32197	264	32461	0.00813284	0.00811284		0.9242	29405.8	51.1655	29354.7	102.331	29457	0.00347391	0.0271448
		0.795	32331	132	32199	264	32463	0.00813234	0.00811284		0.9236	29421.6	51.3833	29370.2	102.767	29473	0.00348681	0.0272686
		0.7949	32333	132	32201	264	32465	0.00813183	0.00811284		0.9229	29437.4	51.602	29385.8	103.204	29489	0.00349975	0.0273895
		0.7947	32337	132	32205	264	32469	0.00813083	0.00811284		0.9223	29453.2	51.8217	29401.4	103.643	29505	0.00351274	0.0275036
		0.7946	32338	132	32206	264	32470	0.00813058	0.00811284		0.9219	29469	52.0422	29416.9	104.084	29521	0.00352578	0.0276398
		0.7944	32342	132	32210	264	32474	0.00812958	0.00811284		0.9214	29484.7	52.2637	29432.5	104.527	29537	0.00353886	0.027719
		0.7943	32346	132	32214	264	32478	0.00812858	0.00811284		0.921	29500.5	52.4861	29448	104.972	29553	0.003552	0.027867
		0.7941	32349	132	32217	264	32481	0.00812783	0.00811284		0.9207	29516.3	52.7094	29463.6	105.419	29569	0.00356518	0.0279722
		0.794	32352	132	32220	264	32484	0.00812708	0.00811284		0.9204	29532.1	52.9336	29479.1	105.867	29585	0.00357841	0.0280887
		0.7939	32353	132	32221	264	32485	0.00812683	0.00811284		0.92	29547.8	53.1588	29494.7	106.318	29601	0.00359169	0.0281984
		0.7938	32354	132	32222	264	32486	0.00812658	0.00811284		0.9195	29563.6	53.3849	29510.2	106.77	29617	0.00360502	0.0283158
		0.7936	32357	132	32225	264	32489	0.00812583	0.00811284		0.9188	29579.4	53.612	29525.8	107.224	29633	0.0036184	0.0284447
		0.7935	32359	132	32227	264	32491	0.00812533	0.00811284		0.9184	29595.2	53.84	29541.3	107.68	29649	0.00363182	0.028552
		0.7934	32362	132	32230	264	32494	0.00812458	0.00811284		0.9178	29610.9	54.0689	29556.9	108.138	29665	0.0036453	0.0286745
		0.7933	32364	132	32232	264	32496	0.00812408	0.00811284		0.9173	29626.7	54.2988	29572.4	108.598	29681	0.00365883	0.0287976
		0.7931	32370	132	32238	264	32502	0.00812258	0.00811284		0.9167	29642.5	54.5297	29587.9	109.059	29697	0.0036724	0.0289174
		0.793	32372	132	32240	264	32504	0.00812208	0.00811284		0.9163	29658.2	54.7615	29603.5	109.523	29713	0.00368603	0.0290489
		0.7929	32374	132	32242	264	32506	0.00812158	0.00811284		0.9159	29674	54.9943	29619	109.989	29729	0.00369971	0.029166
		0.7928	32376	132	32244	264	32508	0.00812108	0.00811284		0.9154	29689.8	55.228	29634.5	110.456	29745	0.00371343	0.0292682
		0.7927	32383	132	32251	264	32515	0.00811933	0.00811284		0.9146	29705.5	55.4628	29650.1	110.926	29761	0.00372721	0.0294013
		0.7926	32384	132	32252	264	32516	0.00811908	0.00811284		0.914	29721.3	55.6985	29665.6	111.397	29777	0.00374104	0.0295235
		0.7925	32386	132	32254	264	32518	0.00811858	0.00811284		0.9135	29737.1	55.9351	29681.1	111.87	29793	0.00375492	0.0296462
		0.7924	32387	132	32255	264	32519	0.00811833	0.00811284		0.913	29752.8	56.1728	29696.7	112.346	29809	0.00376885	0.0297655
		0.7923	32389	132	32257	264	32521	0.00811783	0.00811284		0.9123	29768.6	56.4115	29712.2	112.823	29825	0.00378283	0.029893
		0.7922	32390	132	32258	264	32522	0.00811758	0.00811284		0.9115	29784.3	56.6511	29727.7	113.302	29841	0.00379686	0.0300172
		0.7921	32396	132	32264	264	32528	0.00811608	0.00811284		0.9109	29800.1	56.8917	29743.2	113.783	29857	0.00381095	0.030134
		0.792	32397	132	32265	264	32529	0.00811584	0.00811284		0.9104	29815.9	57.1334	29758.7	114.267	29873	0.00382508	0.030263
		0.7917	32398	132	32266	264	32530	0.00811559	0.00811284		0.9097	29831.6	57.376	29774.2	114.752	29889	0.00383927	0.0303926
		0.7916	32401	132	32269	264	32533	0.00811484	0.00811284		0.9092	29847.4	57.6196	29789.8	115.239	29905	0.00385351	0.0305464
		0.7915	32403	132	32271	264	32535	0.00811434	0.00811284		0.9087	29863.1	57.8643	29805.3	115.729	29921	0.00386781	0.0306493
		0.7913	32404	132	32272	264	32536	0.00811409	0.00811284		0.9082	29878.9	58.11	29820.8	116.22	29937	0.00388215	0.0307764
		0.7912	32405	132	32273	264	32537	0.00811384	0.00811284		0.9075	29894.6	58.3567	29836.3	116.713	29953	0.00389655	0.0309001
		0.7911	32409	132	32277	264	32541	0.00811284	0.00811284		0.9068	29910.4	58.6044	29851.8	117.209	29969	0.003911	0.0310282
		0.7909	32410	134	32276	268	32544	0.008235	0.00823172		0.9064	29926.1	58.8531	29867.3	117.706	29985	0.0039255	0.0311367
		0.7907	32412	134	32278	268	32546	0.0082345	0.00823172		0.9056	29941.9	59.1029	29882.8	118.206	30001	0.00394006	0.0312901
		0.7905	32414	134	32280	268	32548	0.00823399	0.00823172		0.9051	29957.6	59.3537	29898.3	118.707	30017	0.00395467	0.0313994
		0.7904	32415	134	32281	268	32549	0.00823374	0.00823172		0.9045	29973.4	59.6055	29913.8	119.211	30033	0.00396934	0.0315458
		0.7903	32419	134	32285	268	32553	0.00823273	0.00823172		0.9039	29989.1	59.8584	29929.3	119.717	30049	0.00398405	0.031697
		0.7898	32422	134	32288	268	32556	0.00823197	0.00823172		0.9036	30004.9	60.1124	29944.8	120.225	30065	0.00399883	0.0317872
		0.7896	32423	134	32289	268	32557	0.00823172	0.00823172		0.9031	30020.6	60.3674	29960.3	120.735	30081	0.00401365	0.0319188
		0.7895	32425	135	32290	270	32560	0.00829238	0.00829136		0.9025	30036.4	60.6234	29975.8	121.247	30097	0.00402853	0.0320799
		0.7894	32428	135	32293	270	32563	0.00829162	0.00829136		0.9024	30052.1	60.8805	29991.2	121.761	30113	0.00404347	0.0321712
		0.7893	32429	135	32294	270	32564	0.00829136	0.00829136		0.9019	30067.9	61.1387	30006.7	122.277	30129	0.00405846	0.0323419
		0.7892	32433	136	32297	272	32569	0.0083515	0.00834151		0.9012	30083.6	61.3979	30022.2	122.796	30145	0.00407351	0.0324925
		0.7891	32435	136	32299	272	32571	0.00835099	0.00834151		0.9006	30099.3	61.6582	30037.7	123.316	30161	0.00408861	0.0325974
		0.789	32437	136	32301	272	32573	0.00835047	0.00834151		0.9002	30115.1	61.9196	30053.2	123.839	30177	0.00410376	0.0327449
		0.7888	32438	136	32302	272	32574	0.00835022	0.00834151		0.8998	30130.8	62.1821	30068.6	124.364	30193	0.00411897	0.0328845
		0.7887	32443	136	32307	272	32579	0.00834894	0.00834151		0.8994	30146.6	62.4456	30084.1	124.891	30209	0.00413424	0.0330077
		0.7886	32445	136	32309	272	32581	0.00834842	0.00834151		0.8988	30162.3	62.7103	30099.6	125.421	30225	0.00414956	0.0331356
		0.7885	32447	136	32311	272	32583	0.00834791	0.00834151		0.8984	30178	62.976	30115	125.952	30241	0.00416494	0.033264
		0.7884	32449	136	32313	272	32585	0.0083474	0.00834151		0.8979	30193.8	63.2428	30130.5	126.486	30257	0.00418038	0.03341
		0.7883	32451	136	32315	272	32587	0.00834689	0.00834151		0.8972	30209.5	63.5108	30146	127.022	30273	0.00419587	0.0335524
		0.7881	32452	136	32316	272	32588	0.00834663	0.00834151		0.8965	30225.2	63.7798	30161.4	127.56	30289	0.00421142	0.0336996
		0.788	32454	136	32318	272	32590	0.00834612	0.00834151		0.8961	30241	64.05	30176.9	128.1	30305	0.00422702	0.0338562
		0.7879	32455	136	32319	272	32591	0.00834586	0.00834151		0.8956	30256.7	64.3212	30192.4	128.642	30321	0.00424269	0.0339697
		0.7877	32456	136	32320	272	32592	0.00834561	0.00834151		0.8949	30272.4	64.5936	30207.8	129.187	30337	0.00425841	0.0341187
		0.7874	32459	136	32323	272	32595	0.00834484	0.00834151		0.8945	30288.1	64.8671	30223.3	129.734	30353	0.00427418	0.0342507
		0.7872	32460	136	32324	272	32596	0.00834458	0.00834151		0.8938	30303.9	65.1418	30238.7	130.284	30369	0.00429002	0.0343964
		0.7871	32462	136	32326	272	32598	0.00834407	0.00834151		0.8933	30319.6	65.4175	30254.2	130.835	30385	0.00430591	0.0345338
		0.7869	32464	136	32328	272	32600	0.00834356	0.00834151		0.8928	30335.3	65.6945	30269.6	131.389	30401	0.00432186	0.0346673
		0.7868	32466	136	32330	272	32602	0.00834305	0.00834151		0.8923	30351	65.9725	30285.1	131.945	30417	0.00433787	0.0348192
		0.7867	32467	136	32331	272	32603	0.00834279	0.00834151		0.892	30366.7	66.2517	30300.5	132.503	30433	0.00435394	0.0349582
		0.7866	32470	136	32334	272	32606	0.00834202	0.00834151		0.8915	30382.5	66.5321	30315.9	133.064	30449	0.00437007	0.0351068
		0.7864	32472	136	32336	272	32608	0.00834151	0.00834151		0.8905	30398.2	66.8136	30331.4	133.627	30465	0.00438625	0.0352514
		0.7862	32472	138	32334	276	32610	0.00846366	0.00844863		0.8902	30413.9	67.0962	30346.8	134.192	30481	0.0044025	0.0354103
		0.7861	32473	138	32335	276	32611	0.0084634	0.00844863		0.8897	30429.6	67.3801	30362.2	134.76	30497	0.0044188	0.0355561
		0.7859	32474	138	32336	276	32612	0.00846314	0.00844863		0.8892	30445.3	67.6651	30377.7	135.33	30513	0.00443516	0.035675
		0.7858	32476	138	32338	276	32614	0.00846262	0.00844863		0.8884	30461	67.9512	30393.1	135.902	30529	0.00445159	0.0358311
		0.7857	32479	138	32341	276	32617	0.00846185	0.00844863		0.8878	30476.8	68.2386	30408.5	136.477	30545	0.00446807	0.0359739
		0.7854	32482	138	32344	276	32620	0.00846107	0.00844863		0.8871	30492.5	68.5271	30423.9	137.054	30561	0.00448461	0.0361312
		0.7853	32487	138	32349	276	32625	0.00845977	0.00844863		0.8864	30508.2	68.8168	30439.4	137.634	30577	0.00450121	0.0362752
		0.7852	32489	138	32351	276	32627	0.00845925	0.00844863		0.8858	30523.9	69.1077	30454.8	138.215	30593	0.00451788	0.0364384
		0.785	32491	138	32353	276	32629	0.00845873	0.00844863		0.8851	30539.6	69.3998	30470.2	138.8	30609	0.0045346	0.0365835
		0.7846	32495	138	32357	276	32633	0.0084577	0.00844863		0.8842	30555.3	69.6931	30485.6	139.386	30625	0.00455139	0.0367528
		0.7845	32501	138	32363	276	32639	0.00845614	0.00844863		0.8838	30571	69.9877	30501	139.975	30641	0.00456824	0.0368849
		0.7843	32505	138	32367	276	32643	0.00845511	0.00844863		0.8833	30586.7	70.2834	30516.4	140.567	30657	0.00458514	0.0370222
		0.7842	32506	138	32368	276	32644	0.00845485	0.00844863		0.8826	30602.4	70.5803	30531.8	141.161	30673	0.00460211	0.0371743
		0.7841	32509	138	32371	276	32647	0.00845407	0.00844863		0.8822	30618.1	70.8785	30547.2	141.757	30689	0.00461915	0.037327
		0.784	32513	138	32375	276	32651	0.00845303	0.00844863		0.8815	30633.8	71.1779	30562.6	142.356	30705	0.00463624	0.0374755
		0.7838	32515	138	32377	276	32653	0.00845252	0.00844863		0.8809	30649.5	71.4785	30578	142.957	30721	0.00465339	0.0376389
		0.7837	32517	138	32379	276	32655	0.008452	0.00844863		0.8801	30665.2	71.7803	30593.4	143.561	30737	0.00467061	0.0378079
		0.7836	32518	138	32380	276	32656	0.00845174	0.00844863		0.8793	30680.9	72.0834	30608.8	144.167	30753	0.00468789	0.0379533
		0.7835	32522	138	32384	276	32660	0.0084507	0.00844863		0.8786	30696.6	72.3877	30624.2	144.775	30769	0.00470524	0.0381042
		0.7834	32527	138	32389	276	32665	0.00844941	0.00844863		0.8778	30712.3	72.6933	30639.6	145.387	30785	0.00472264	0.0382898
		0.7832	32529	138	32391	276	32667	0.00844889	0.00844863		0.8774	30728	73.0001	30655	146	30801	0.00474011	0.0384222
		0.783	32530	138	32392	276	32668	0.00844863	0.00844863		0.8767	30743.7	73.3082	30670.4	146.616	30817	0.00475765	0.0385748
		0.7828	32532	139	32393	278	32671	0.00850908	0.00850517		0.876	30759.4	73.6176	30685.8	147.235	30833	0.00477524	0.0387378
		0.7827	32536	139	32397	278	32675	0.00850803	0.00850517		0.8751	30775.1	73.9282	30701.1	147.856	30849	0.00479291	0.0389015
		0.7826	32539	139	32400	278	32678	0.00850725	0.00850517		0.8747	30790.8	74.2401	30716.5	148.48	30865	0.00481063	0.039016
		0.7825	32540	139	32401	278	32679	0.00850699	0.00850517		0.8741	30806.4	74.5532	30731.9	149.106	30881	0.00482842	0.0392409
		0.7824	32542	139	32403	278	32681	0.00850647	0.00850517		0.874	30822.1	74.8677	30747.3	149.735	30897	0.00484628	0.0393412
		0.7822	32543	139	32404	278	32682	0.00850621	0.00850517		0.8729	30837.8	75.1834	30762.6	150.367	30913	0.00486419	0.0395476
		0.7821	32545	139	32406	278	32684	0.00850569	0.00850517		0.8719	30853.5	75.5004	30778	151.001	30929	0.00488218	0.0396943
		0.782	32547	139	32408	278	32686	0.00850517	0.00850517		0.8715	30869.2	75.8188	30793.4	151.638	30945	0.00490023	0.0398465
		0.7819	32549	140	32409	280	32689	0.00856557	0.00855354		0.8708	30884.9	76.1384	30808.7	152.277	30961	0.00491834	0.0400248
		0.7818	32553	140	32413	280	32693	0.00856452	0.00855354		0.8701	30900.5	76.4593	30824.1	152.919	30977	0.00493652	0.0401885
		0.7816	32557	140	32417	280	32697	0.00856348	0.00855354		0.8691	30916.2	76.7816	30839.4	153.563	30993	0.00495477	0.0403476
		0.7814	32558	140	32418	280	32698	0.00856321	0.00855354		0.8686	30931.9	77.1051	30854.8	154.21	31009	0.00497308	0.0405332
		0.7813	32559	140	32419	280	32699	0.00856295	0.00855354		0.8683	30947.6	77.43	30870.1	154.86	31025	0.00499146	0.0406884
		0.7811	32562	140	32422	280	32702	0.00856217	0.00855354		0.8676	30963.2	77.7562	30885.5	155.512	31041	0.00500991	0.0408546
		0.781	32564	140	32424	280	32704	0.00856164	0.00855354		0.8671	30978.9	78.0838	30900.8	156.168	31057	0.00502842	0.0410006
		0.7808	32565	140	32425	280	32705	0.00856138	0.00855354		0.8665	30994.6	78.4127	30916.2	156.825	31073	0.005047	0.041189
		0.7807	32566	140	32426	280	32706	0.00856112	0.00855354		0.8656	31010.3	78.7429	30931.5	157.486	31089	0.00506564	0.0413676
		0.7806	32569	140	32429	280	32709	0.00856034	0.00855354		0.865	31025.9	79.0745	30946.9	158.149	31105	0.00508436	0.0415206
		0.7805	32571	140	32431	280	32711	0.00855981	0.00855354		0.8644	31041.6	79.4074	30962.2	158.815	31121	0.00510314	0.0416953
		0.7803	32572	140	32432	280	32712	0.00855955	0.00855354		0.8636	31057.3	79.7417	30977.5	159.483	31137	0.00512199	0.0418494
		0.7802	32573	140	32433	280	32713	0.00855929	0.00855354		0.863	31072.9	80.0773	30992.8	160.155	31153	0.00514091	0.0420253
		0.7801	32576	140	32436	280	32716	0.0085585	0.00855354		0.8623	31088.6	80.4143	31008.2	160.829	31169	0.00515989	0.0422128
		0.78	32579	140	32439	280	32719	0.00855772	0.00855354		0.8615	31104.2	80.7527	31023.5	161.505	31185	0.00517895	0.0423848
		0.7799	32580	140	32440	280	32720	0.00855746	0.00855354		0.8606	31119.9	81.0925	31038.8	162.185	31201	0.00519807	0.0425467
		0.7797	32581	140	32441	280	32721	0.0085572	0.00855354		0.8598	31135.6	81.4337	31054.1	162.867	31217	0.00521726	0.0427417
		0.7796	32583	140	32443	280	32723	0.00855667	0.00855354		0.8592	31151.2	81.7762	31069.4	163.552	31233	0.00523653	0.0428776
		0.7794	32584	140	32444	280	32724	0.00855641	0.00855354		0.8584	31166.9	82.1201	31084.8	164.24	31249	0.00525586	0.0430795
		0.7793	32585	140	32445	280	32725	0.00855615	0.00855354		0.8575	31182.5	82.4655	31100.1	164.931	31265	0.00527526	0.0432164
		0.7791	32586	140	32446	280	32726	0.00855589	0.00855354		0.8567	31198.2	82.8122	31115.4	165.624	31281	0.00529473	0.0434198
		0.779	32592	140	32452	280	32732	0.00855432	0.00855354		0.8559	31213.8	83.1604	31130.7	166.321	31297	0.00531427	0.0436296
		0.7789	32593	140	32453	280	32733	0.00855406	0.00855354		0.8553	31229.5	83.5099	31146	167.02	31313	0.00533388	0.0437681
		0.7787	32595	140	32455	280	32735	0.00855354	0.00855354		0.8547	31245.1	83.8609	31161.3	167.722	31329	0.00535357	0.0439461
		0.7786	32595	141	32454	282	32736	0.00861437	0.00859206		0.854	31260.8	84.2133	31176.6	168.427	31345	0.00537332	0.0441303
		0.7784	32598	141	32457	282	32739	0.00861358	0.00859206		0.8533	31276.4	84.5672	31191.9	169.134	31361	0.00539314	0.044304
		0.7782	32599	141	32458	282	32740	0.00861332	0.00859206		0.8525	31292.1	84.9225	31207.2	169.845	31377	0.00541304	0.0444952
		0.7781	32601	141	32460	282	32742	0.00861279	0.00859206		0.8517	31307.7	85.2792	31222.4	170.558	31393	0.00543301	0.0446759
		0.778	32604	141	32463	282	32745	0.008612	0.00859206		0.8511	31323.4	85.6374	31237.7	171.275	31409	0.00545305	0.0448516
		0.7779	32606	141	32465	282	32747	0.00861148	0.00859206		0.8507	31339	85.997	31253	171.994	31425	0.00547316	0.045045
		0.7777	32607	141	32466	282	32748	0.00861121	0.00859206		0.8499	31354.6	86.3581	31268.3	172.716	31441	0.00549334	0.0452335
		0.7776	32609	141	32468	282	32750	0.00861069	0.00859206		0.8491	31370.3	86.7207	31283.6	173.441	31457	0.0055136	0.0454055
		0.7774	32616	141	32475	282	32757	0.00860885	0.00859206		0.8481	31385.9	87.0847	31298.8	174.169	31473	0.00553393	0.0455954
		0.7773	32619	141	32478	282	32760	0.00860806	0.00859206		0.8475	31401.5	87.4502	31314.1	174.9	31489	0.00555433	0.0457513
		0.7772	32621	141	32480	282	32762	0.00860753	0.00859206		0.8466	31417.2	87.8172	31329.4	175.634	31505	0.00557481	0.0459542
		0.7769	32625	141	32484	282	32766	0.00860648	0.00859206		0.8459	31432.8	88.1856	31344.6	176.371	31521	0.00559536	0.0461404
		0.7767	32627	141	32486	282	32768	0.00860596	0.00859206		0.8449	31448.4	88.5556	31359.9	177.111	31537	0.00561598	0.046339
		0.7766	32628	141	32487	282	32769	0.00860569	0.00859206		0.8442	31464.1	88.9271	31375.1	177.854	31553	0.00563668	0.046556
		0.7765	32629	141	32488	282	32770	0.00860543	0.00859206		0.8434	31479.7	89.3	31390.4	178.6	31569	0.00565745	0.0467032
		0.7764	32632	141	32491	282	32773	0.00860464	0.00859206		0.8427	31495.3	89.6745	31405.7	179.349	31585	0.0056783	0.0468981
		0.7762	32633	141	32492	282	32774	0.00860438	0.00859206		0.8417	31510.9	90.0505	31420.9	180.101	31601	0.00569922	0.0470819
		0.7761	32634	141	32493	282	32775	0.00860412	0.00859206		0.8408	31526.6	90.428	31436.1	180.856	31617	0.00572021	0.0472783
		0.776	32638	141	32497	282	32779	0.00860307	0.00859206		0.8399	31542.2	90.8071	31451.4	181.614	31633	0.00574129	0.0474515
		0.7759	32640	141	32499	282	32781	0.00860254	0.00859206		0.8392	31557.8	91.1876	31466.6	182.375	31649	0.00576243	0.0476493
		0.7758	32641	141	32500	282	32782	0.00860228	0.00859206		0.8383	31573.4	91.5697	31481.9	183.139	31665	0.00578366	0.0478539
		0.7756	32646	141	32505	282	32787	0.00860097	0.00859206		0.8374	31589	91.9534	31497.1	183.907	31681	0.00580495	0.0480351
		0.7755	32647	141	32506	282	32788	0.00860071	0.00859206		0.8363	31604.7	92.3386	31512.3	184.677	31697	0.00582633	0.0482656
		0.7754	32648	141	32507	282	32789	0.00860045	0.00859206		0.8355	31620.3	92.7253	31527.5	185.451	31713	0.00584778	0.0484421
		0.7753	32652	141	32511	282	32793	0.0085994	0.00859206		0.8344	31635.9	93.1137	31542.8	186.227	31729	0.00586931	0.0486376
		0.7752	32653	141	32512	282	32794	0.00859913	0.00859206		0.8333	31651.5	93.5035	31558	187.007	31745	0.00589091	0.0488154
		0.7751	32657	141	32516	282	32798	0.00859809	0.00859206		0.8326	31667.1	93.895	31573.2	187.79	31761	0.0059126	0.0490247
		0.775	32661	141	32520	282	32802	0.00859704	0.00859206		0.8321	31682.7	94.288	31588.4	188.576	31777	0.00593436	0.0491976
		0.7749	32662	141	32521	282	32803	0.00859677	0.00859206		0.831	31698.3	94.6827	31603.6	189.365	31793	0.0059562	0.049427
		0.7748	32663	141	32522	282	32804	0.00859651	0.00859206		0.83	31713.9	95.0789	31618.8	190.158	31809	0.00597811	0.0496137
		0.7747	32666	141	32525	282	32807	0.00859573	0.00859206		0.8291	31729.5	95.4767	31634	190.953	31825	0.00600011	0.0498198
		0.7746	32670	141	32529	282	32811	0.00859468	0.00859206		0.8282	31745.1	95.8761	31649.2	191.752	31841	0.00602218	0.0500268
		0.7745	32673	141	32532	282	32814	0.00859389	0.00859206		0.8275	31760.7	96.2771	31664.4	192.554	31857	0.00604433	0.0502219
		0.7744	32674	141	32533	282	32815	0.00859363	0.00859206		0.8268	31776.3	96.6797	31679.6	193.359	31873	0.00606656	0.050424
		0.7743	32676	141	32535	282	32817	0.00859311	0.00859206		0.8258	31791.9	97.084	31694.8	194.168	31889	0.00608887	0.0506205
		0.7741	32679	141	32538	282	32820	0.00859232	0.00859206		0.825	31807.5	97.4899	31710	194.98	31905	0.00611126	0.0508241
		0.774	32680	141	32539	282	32821	0.00859206	0.00859206		0.8243	31823.1	97.8974	31725.2	195.795	31921	0.00613373	0.0510157
		0.7739	32680	142	32538	284	32822	0.00865273	0.00864457		0.8236	31838.7	98.3065	31740.4	196.613	31937	0.00615628	0.0512529
		0.7738	32685	142	32543	284	32827	0.00865141	0.00864457		0.8229	31854.3	98.7173	31755.6	197.435	31953	0.00617891	0.0514459
		0.7737	32687	142	32545	284	32829	0.00865089	0.00864457		0.8222	31869.9	99.1298	31770.7	198.26	31969	0.00620162	0.051672
[truncated: 8,446 more rows]
