# Supplementary material for: Proteomics (SWATH-MS) informed by transcriptomics approach of tropical herb Persicaria minor leaves upon methyl jasmonate elicitation
Source: PeerJ. 2018 Aug 28;6:e5525. doi: 10.7717/peerj.5525 (PMC6118203; doi:10.7717/peerj.5525)
Supplement: Table S2 [file peerj-06-5525-s004.xlsx]

## Sheet: Distinct Peptide Level Data
Distinct Peptide Level Data		Confidence Threshold	Forward	Reverse	Correct	Incorrect	Total	Global FDR	q-value		Fit Confidence Threshold	Fit Forward	Fit Reverse	Fit Correct	Fit Incorrect	Fit Total	Fit Global FDR	Fit Local FDR
		1	2338	0	2338	0	2338	0	0		1	1	0	1	0	1	0	4.44538e-09
		0.9999	2695	0	2695	0	2695	0	0		1	12	0	12	0	12	0	4.44538e-09
		0.9998	2919	0	2919	0	2919	0	0		1	23	0	23	0	23	0	4.44538e-09
		0.9997	3054	0	3054	0	3054	0	0		1	34	0	34	0	34	0	4.44538e-09
		0.9996	3238	0	3238	0	3238	0	0		1	45	0	45	0	45	0	4.44538e-09
		0.9995	3355	0	3355	0	3355	0	0		1	56	0	56	0	56	0	4.44538e-09
		0.9994	3458	0	3458	0	3458	0	0		1	67	0	67	0	67	0	4.44538e-09
		0.9993	3529	0	3529	0	3529	0	0		1	78	0	78	0	78	0	4.44538e-09
		0.9992	3593	0	3593	0	3593	0	0		1	89	0	89	0	89	0	4.44538e-09
		0.9991	3641	0	3641	0	3641	0	0		1	100	0	100	0	100	0	4.44538e-09
		0.999	3687	0	3687	0	3687	0	0		1	111	0	111	0	111	0	4.44538e-09
		0.9989	3728	1	3727	2	3729	0.000536337	0.000473037		1	122	0	122	0	122	0	4.44538e-09
		0.9988	3779	1	3778	2	3780	0.000529101	0.000473037		1	133	0	133	0	133	0	4.44538e-09
		0.9987	3822	1	3821	2	3823	0.000523149	0.000473037		1	144	0	144	0	144	0	4.44538e-09
		0.9986	3868	1	3867	2	3869	0.000516929	0.000473037		1	155	0	155	0	155	0	4.44538e-09
		0.9985	3907	1	3906	2	3908	0.000511771	0.000473037		1	166	0	166	0	166	0	4.44538e-09
		0.9984	3945	1	3944	2	3946	0.000506842	0.000473037		1	177	0	177	0	177	0	4.44538e-09
		0.9983	3985	1	3984	2	3986	0.000501756	0.000473037		1	188	0	188	0	188	0	4.44538e-09
		0.9982	4021	1	4020	2	4022	0.000497265	0.000473037		1	199	0	199	0	199	0	4.44538e-09
		0.9981	4052	1	4051	2	4053	0.000493462	0.000473037		1	210	0	210	0	210	0	4.44538e-09
		0.998	4083	1	4082	2	4084	0.000489716	0.000473037		1	221	0	221	0	221	0	4.44538e-09
		0.9979	4123	1	4122	2	4124	0.000484966	0.000473037		1	232	0	232	0	232	0	4.44538e-09
		0.9978	4147	1	4146	2	4148	0.00048216	0.000473037		1	243	0	243	0	243	0	4.44538e-09
		0.9977	4162	1	4161	2	4163	0.000480423	0.000473037		1	254	0	254	0	254	0	4.44538e-09
		0.9976	4180	1	4179	2	4181	0.000478354	0.000473037		1	265	0	265	0	265	0	4.44538e-09
		0.9975	4205	1	4204	2	4206	0.000475511	0.000473037		1	276	0	276	0	276	0	4.44538e-09
		0.9974	4227	1	4226	2	4228	0.000473037	0.000473037		1	287	0	287	0	287	0	4.44538e-09
		0.9973	4261	2	4259	4	4263	0.000938306	0.000917852		1	298	0	298	0	298	0	4.44538e-09
		0.9972	4275	2	4273	4	4277	0.000935235	0.000917852		1	309	0	309	0	309	0	4.44538e-09
		0.9971	4301	2	4299	4	4303	0.000929584	0.000917852		1	320	0	320	0	320	0	4.44538e-09
		0.997	4320	2	4318	4	4322	0.000925497	0.000917852		1	331	0	331	0	331	0	4.44538e-09
		0.9969	4336	2	4334	4	4338	0.000922084	0.000917852		1	342	0	342	0	342	0	4.44538e-09
		0.9968	4356	2	4354	4	4358	0.000917852	0.000917852		1	353	0	353	0	353	0	4.44538e-09
		0.9967	4375	3	4372	6	4378	0.00137049	0.00125235		1	364	0	364	0	364	0	4.44538e-09
		0.9966	4389	3	4386	6	4392	0.00136612	0.00125235		1	375	0	375	0	375	0	4.44538e-09
		0.9965	4399	3	4396	6	4402	0.00136302	0.00125235		1	386	0	386	0	386	0	4.44538e-09
		0.9964	4421	3	4418	6	4424	0.00135624	0.00125235		1	397	0	397	0	397	0	4.44538e-09
		0.9963	4439	3	4436	6	4442	0.00135074	0.00125235		1	408	0	408	0	408	0	4.44538e-09
		0.9962	4451	3	4448	6	4454	0.0013471	0.00125235		1	419	0	419	0	419	0	4.44538e-09
		0.9961	4470	3	4467	6	4473	0.00134138	0.00125235		1	430	0	430	0	430	0	4.44538e-09
		0.996	4486	3	4483	6	4489	0.0013366	0.00125235		1	441	0	441	0	441	0	4.44538e-09
		0.9959	4507	3	4504	6	4510	0.00133038	0.00125235		1	452	0	452	0	452	0	4.44538e-09
		0.9958	4520	3	4517	6	4523	0.00132655	0.00125235		1	463	0	463	0	463	0	4.44538e-09
		0.9957	4534	3	4531	6	4537	0.00132246	0.00125235		1	474	0	474	0	474	0	4.44538e-09
		0.9956	4556	3	4553	6	4559	0.00131608	0.00125235		1	485	0	485	0	485	0	4.44538e-09
		0.9955	4568	3	4565	6	4571	0.00131262	0.00125235		1	496	0	496	0	496	0	4.44538e-09
		0.9954	4586	3	4583	6	4589	0.00130747	0.00125235		1	507	0	507	0	507	0	4.44538e-09
		0.9953	4611	3	4608	6	4614	0.00130039	0.00125235		1	518	0	518	0	518	0	4.44538e-09
		0.9952	4628	3	4625	6	4631	0.00129562	0.00125235		1	529	0	529	0	529	0	4.44538e-09
		0.9951	4643	3	4640	6	4646	0.00129143	0.00125235		1	540	0	540	0	540	0	4.44538e-09
		0.995	4653	3	4650	6	4656	0.00128866	0.00125235		1	551	0	551	0	551	0	4.44538e-09
		0.9949	4666	3	4663	6	4669	0.00128507	0.00125235		1	562	0	562	0	562	0	4.44538e-09
		0.9948	4682	3	4679	6	4685	0.00128068	0.00125235		1	573	0	573	0	573	0	4.44538e-09
		0.9947	4697	3	4694	6	4700	0.0012766	0.00125235		1	584	0	584	0	584	0	4.44538e-09
		0.9946	4712	3	4709	6	4715	0.00127253	0.00125235		1	595	0	595	0	595	0	4.44538e-09
		0.9945	4730	3	4727	6	4733	0.00126769	0.00125235		1	606	0	606	0	606	0	4.44538e-09
		0.9944	4740	3	4737	6	4743	0.00126502	0.00125235		1	617	0	617	0	617	0	4.44538e-09
		0.9943	4753	3	4750	6	4756	0.00126156	0.00125235		1	628	0	628	0	628	0	4.44538e-09
		0.9942	4766	3	4763	6	4769	0.00125813	0.00125235		1	639	0	639	0	639	0	4.44538e-09
		0.9941	4776	3	4773	6	4779	0.00125549	0.00125235		1	650	0	650	0	650	0	4.44538e-09
		0.994	4788	3	4785	6	4791	0.00125235	0.00125235		1	661	0	661	0	661	0	4.44538e-09
		0.9939	4802	4	4798	8	4806	0.00166459	0.00147384		1	672	0	672	0	672	0	4.44538e-09
		0.9938	4818	4	4814	8	4822	0.00165906	0.00147384		1	683	2.04347e-14	683	4.08695e-14	683	5.98382e-17	4.44538e-09
		0.9937	4835	4	4831	8	4839	0.00165323	0.00147384		1	694	2.04347e-14	694	4.08695e-14	694	5.88897e-17	4.44538e-09
		0.9936	4853	4	4849	8	4857	0.00164711	0.00147384		1	705	5.8385e-14	705	1.1677e-13	705	1.65631e-16	4.44538e-09
		0.9935	4866	4	4862	8	4870	0.00164271	0.00147384		1	716	9.92544e-14	716	1.98509e-13	716	2.77247e-16	4.44538e-09
		0.9934	4879	4	4875	8	4883	0.00163834	0.00147384		1	727	1.80993e-13	727	3.61987e-13	727	4.97918e-16	4.44538e-09
		0.9933	4892	4	4888	8	4896	0.00163399	0.00147384		1	738	3.24036e-13	738	6.48073e-13	738	8.78148e-16	4.44538e-09
		0.9932	4906	4	4902	8	4910	0.00162933	0.00147384		1	749	5.45899e-13	749	1.0918e-12	749	1.45768e-15	4.44538e-09
		0.9931	4915	4	4911	8	4919	0.00162635	0.00147384		1	760	8.69936e-13	760	1.73987e-12	760	2.2893e-15	4.44538e-09
		0.993	4923	4	4919	8	4927	0.00162371	0.00147384		1	771	1.41875e-12	771	2.83751e-12	771	3.6803e-15	4.44538e-09
		0.9929	4933	4	4929	8	4937	0.00162042	0.00147384		1	782	2.27117e-12	782	4.54235e-12	782	5.80863e-15	4.44538e-09
		0.9928	4948	4	4944	8	4952	0.00161551	0.00147384		1	793	3.58776e-12	793	7.17551e-12	793	9.04856e-15	4.44538e-09
		0.9927	4963	4	4959	8	4967	0.00161063	0.00147384		1	804	5.55533e-12	804	1.11107e-11	804	1.38192e-14	4.44538e-09
		0.9926	4968	4	4964	8	4972	0.00160901	0.00147384		1	815	8.53588e-12	815	1.70718e-11	815	2.09469e-14	4.44538e-09
		0.9925	4973	4	4969	8	4977	0.00160739	0.00147384		1	826	1.29556e-11	826	2.59112e-11	826	3.13695e-14	4.44538e-09
		0.9924	4984	4	4980	8	4988	0.00160385	0.00147384		1	837	1.94422e-11	837	3.88844e-11	837	4.64568e-14	4.44538e-09
		0.9923	4998	4	4994	8	5002	0.00159936	0.00147384		1	848	2.88714e-11	848	5.77427e-11	848	6.80928e-14	4.44538e-09
		0.9922	5009	4	5005	8	5013	0.00159585	0.00147384		1	859	4.24546e-11	859	8.49092e-11	859	9.88466e-14	4.44538e-09
		0.9921	5019	4	5015	8	5023	0.00159267	0.00147384		1	870	6.18384e-11	870	1.23677e-10	870	1.42157e-13	4.44538e-09
		0.992	5032	4	5028	8	5036	0.00158856	0.00147384		1	881	8.92297e-11	881	1.78459e-10	881	2.02565e-13	4.44538e-09
		0.9919	5037	4	5033	8	5041	0.00158699	0.00147384		1	892	1.27632e-10	892	2.55265e-10	892	2.86171e-13	4.44538e-09
		0.9918	5047	4	5043	8	5051	0.00158384	0.00147384		1	903	1.80976e-10	903	3.61952e-10	903	4.00832e-13	4.44538e-09
		0.9917	5058	4	5054	8	5062	0.0015804	0.00147384		1	914	2.54515e-10	914	5.09029e-10	914	5.56925e-13	4.44538e-09
		0.9916	5062	4	5058	8	5066	0.00157916	0.00147384		1	925	3.5508e-10	925	7.1016e-10	925	7.6774e-13	4.44538e-09
		0.9915	5077	4	5073	8	5081	0.00157449	0.00147384		1	936	4.91613e-10	936	9.83226e-10	936	1.05046e-12	4.44538e-09
		0.9914	5085	4	5081	8	5089	0.00157202	0.00147384		1	947	6.75593e-10	947	1.35119e-09	947	1.42681e-12	4.44538e-09
		0.9913	5096	4	5092	8	5100	0.00156863	0.00147384		1	958	9.21814e-10	958	1.84363e-09	958	1.92445e-12	4.44538e-09
		0.9912	5106	4	5102	8	5110	0.00156556	0.00147384		1	969	1.24906e-09	969	2.49812e-09	969	2.57804e-12	4.44538e-09
		0.9911	5116	4	5112	8	5120	0.0015625	0.00147384		1	980	1.68121e-09	980	3.36241e-09	980	3.43103e-12	4.44538e-09
		0.991	5126	4	5122	8	5130	0.00155945	0.00147384		1	991	2.24824e-09	991	4.49649e-09	991	4.53732e-12	4.44538e-09
		0.9909	5140	4	5136	8	5144	0.00155521	0.00147384		1	1002	2.98779e-09	1002	5.97557e-09	1002	5.96364e-12	4.44538e-09
		0.9908	5159	4	5155	8	5163	0.00154949	0.00147384		1	1013	3.94664e-09	1013	7.89329e-09	1013	7.79199e-12	4.44538e-09
		0.9907	5205	4	5201	8	5209	0.0015358	0.00147384		1	1024	5.18271e-09	1024	1.03654e-08	1024	1.01225e-11	4.44538e-09
		0.9906	5217	4	5213	8	5221	0.00153227	0.00147384		1	1035	6.76738e-09	1035	1.35348e-08	1035	1.30771e-11	4.44538e-09
		0.9905	5226	4	5222	8	5230	0.00152964	0.00147384		1	1046	8.78814e-09	1046	1.75763e-08	1046	1.68033e-11	4.44538e-09
		0.9904	5236	4	5232	8	5240	0.00152672	0.00147384		1	1057	1.13516e-08	1057	2.27033e-08	1057	2.1479e-11	4.44538e-09
		0.9903	5248	4	5244	8	5252	0.00152323	0.00147384		1	1068	1.45874e-08	1068	2.91748e-08	1068	2.73172e-11	4.44538e-09
		0.9902	5262	4	5258	8	5266	0.00151918	0.00147384		1	1079	1.86518e-08	1079	3.73036e-08	1079	3.45724e-11	4.44538e-09
		0.9901	5273	4	5269	8	5277	0.00151601	0.00147384		1	1090	2.37331e-08	1090	4.74661e-08	1090	4.35469e-11	4.44538e-09
		0.99	5286	4	5282	8	5290	0.00151229	0.00147384		1	1101	3.00566e-08	1101	6.01132e-08	1101	5.45988e-11	4.44538e-09
		0.9899	5301	4	5297	8	5305	0.00150801	0.00147384		1	1112	3.78913e-08	1112	7.57826e-08	1112	6.81498e-11	4.44538e-09
		0.9898	5306	4	5302	8	5310	0.00150659	0.00147384		1	1123	4.75566e-08	1123	9.51132e-08	1123	8.46956e-11	4.44538e-09
		0.9897	5318	4	5314	8	5322	0.00150319	0.00147384		1	1134	5.94304e-08	1134	1.18861e-07	1134	1.04816e-10	4.44538e-09
		0.9896	5324	4	5320	8	5328	0.0015015	0.00147384		1	1145	7.39583e-08	1145	1.47917e-07	1145	1.29185e-10	4.44538e-09
		0.9895	5329	4	5325	8	5333	0.00150009	0.00147384		1	1156	9.16638e-08	1156	1.83328e-07	1156	1.58588e-10	4.44538e-09
		0.9894	5335	4	5331	8	5339	0.00149841	0.00147384		1	1167	1.13159e-07	1167	2.26319e-07	1167	1.93932e-10	4.44538e-09
		0.9893	5339	4	5335	8	5343	0.00149729	0.00147384		1	1178	1.39159e-07	1178	2.78319e-07	1178	2.36264e-10	4.44538e-09
		0.9892	5342	4	5338	8	5346	0.00149645	0.00147384		1	1189	1.70494e-07	1189	3.40989e-07	1189	2.86786e-10	4.44538e-09
		0.9891	5345	4	5341	8	5349	0.00149561	0.00147384		1	1200	2.08127e-07	1200	4.16253e-07	1200	3.46878e-10	4.44538e-09
		0.989	5349	4	5345	8	5353	0.00149449	0.00147384		1	1211	2.53167e-07	1211	5.06334e-07	1211	4.18113e-10	4.44538e-09
		0.9889	5355	4	5351	8	5359	0.00149282	0.00147384		1	1222	3.06896e-07	1222	6.13792e-07	1222	5.02285e-10	4.44538e-09
		0.9887	5359	4	5355	8	5363	0.0014917	0.00147384		1	1233	3.70782e-07	1233	7.41564e-07	1233	6.01431e-10	4.44538e-09
		0.9886	5361	4	5357	8	5365	0.00149115	0.00147384		1	1244	4.46507e-07	1244	8.93013e-07	1244	7.17856e-10	4.44538e-09
		0.9885	5367	4	5363	8	5371	0.00148948	0.00147384		1	1255	5.35989e-07	1255	1.07198e-06	1255	8.54166e-10	4.44538e-09
		0.9884	5370	4	5366	8	5374	0.00148865	0.00147384		1	1266	6.41414e-07	1266	1.28283e-06	1266	1.01329e-09	4.44538e-09
		0.9883	5372	4	5368	8	5376	0.0014881	0.00147384		1	1277	7.65262e-07	1277	1.53052e-06	1277	1.19853e-09	4.44538e-09
		0.9882	5375	4	5371	8	5379	0.00148727	0.00147384		1	1288	9.10341e-07	1288	1.82068e-06	1288	1.41357e-09	4.44538e-09
		0.9881	5380	4	5376	8	5384	0.00148588	0.00147384		1	1299	1.07982e-06	1299	2.15965e-06	1299	1.66254e-09	4.44538e-09
		0.988	5385	4	5381	8	5389	0.00148451	0.00147384		1	1310	1.27728e-06	1310	2.55456e-06	1310	1.95005e-09	4.44538e-09
		0.9879	5392	4	5388	8	5396	0.00148258	0.00147384		1	1321	1.50673e-06	1321	3.01347e-06	1321	2.2812e-09	4.44538e-09
		0.9878	5395	4	5391	8	5399	0.00148176	0.00147384		1	1332	1.77268e-06	1332	3.54537e-06	1332	2.66169e-09	4.44538e-09
		0.9877	5399	4	5395	8	5403	0.00148066	0.00147384		1	1343	2.08017e-06	1343	4.16034e-06	1343	3.0978e-09	4.44538e-09
		0.9876	5405	4	5401	8	5409	0.00147902	0.00147384		1	1354	2.43482e-06	1354	4.86964e-06	1354	3.59648e-09	4.44538e-09
		0.9875	5408	4	5404	8	5412	0.0014782	0.00147384		1	1365	2.8429e-06	1365	5.68579e-06	1365	4.16541e-09	4.44538e-09
		0.9874	5413	4	5409	8	5417	0.00147683	0.00147384		1	1376	3.31137e-06	1376	6.62273e-06	1376	4.81303e-09	4.44538e-09
		0.9873	5417	4	5413	8	5421	0.00147574	0.00147384		1	1387	3.84796e-06	1387	7.69592e-06	1387	5.54861e-09	4.44538e-09
		0.9872	5422	4	5418	8	5426	0.00147438	0.00147384		1	1398	4.46123e-06	1398	8.92245e-06	1398	6.3823e-09	4.44538e-09
		0.9871	5424	4	5420	8	5428	0.00147384	0.00147384		1	1409	5.16062e-06	1409	1.03212e-05	1409	7.32522e-09	4.44538e-09
		0.987	5430	5	5425	10	5435	0.00183993	0.00182648		1	1420	5.95657e-06	1420	1.19131e-05	1420	8.38953e-09	4.44538e-09
		0.9869	5433	5	5428	10	5438	0.00183891	0.00182648		1	1431	6.86054e-06	1431	1.37211e-05	1431	9.58845e-09	4.44538e-09
		0.9868	5437	5	5432	10	5442	0.00183756	0.00182648		1	1442	7.88515e-06	1442	1.57703e-05	1442	1.09364e-08	4.44538e-09
		0.9867	5439	5	5434	10	5444	0.00183688	0.00182648		1	1453	9.04422e-06	1453	1.80884e-05	1453	1.2449e-08	4.44538e-09
		0.9866	5440	5	5435	10	5445	0.00183655	0.00182648		1	1464	1.03529e-05	1464	2.07058e-05	1464	1.41433e-08	4.44538e-09
		0.9865	5444	5	5439	10	5449	0.0018352	0.00182648		1	1475	1.18277e-05	1475	2.36555e-05	1475	1.60376e-08	4.44538e-09
		0.9864	5446	5	5441	10	5451	0.00183453	0.00182648		1	1486	1.34868e-05	1486	2.69736e-05	1486	1.81518e-08	4.44538e-09
		0.9863	5451	5	5446	10	5456	0.00183284	0.00182648		1	1497	1.53498e-05	1497	3.06996e-05	1497	2.05074e-08	4.44538e-09
		0.9862	5455	5	5450	10	5460	0.0018315	0.00182648		1	1508	1.74381e-05	1508	3.48763e-05	1508	2.31275e-08	4.44538e-09
		0.9861	5458	5	5453	10	5463	0.0018305	0.00182648		1	1519	1.9775e-05	1519	3.95501e-05	1519	2.60369e-08	4.44538e-09
		0.986	5460	5	5455	10	5465	0.00182983	0.00182648		1	1530	2.23858e-05	1530	4.47716e-05	1530	2.92625e-08	4.44538e-09
		0.9859	5462	5	5457	10	5467	0.00182916	0.00182648		1	1541	2.52977e-05	1541	5.05954e-05	1541	3.28328e-08	4.44538e-09
		0.9858	5468	5	5463	10	5473	0.00182715	0.00182648		1	1552	2.85403e-05	1552	5.70805e-05	1552	3.67787e-08	4.44538e-09
		0.9857	5470	5	5465	10	5475	0.00182648	0.00182648		1	1563	3.21455e-05	1563	6.4291e-05	1563	4.1133e-08	4.44538e-09
		0.9856	5472	6	5466	12	5478	0.00219058	0.00213295		1	1574	3.61477e-05	1574	7.22955e-05	1574	4.5931e-08	4.44538e-09
		0.9855	5475	6	5469	12	5481	0.00218938	0.00213295		1	1585	4.05841e-05	1585	8.11682e-05	1585	5.12102e-08	4.44538e-09
		0.9854	5477	6	5471	12	5483	0.00218858	0.00213295		1	1596	4.54945e-05	1596	9.09889e-05	1596	5.70106e-08	4.44538e-09
		0.9853	5479	6	5473	12	5485	0.00218778	0.00213295		1	1607	5.09217e-05	1607	0.000101843	1607	6.33748e-08	4.44538e-09
		0.9852	5481	6	5475	12	5487	0.00218699	0.00213295		1	1618	5.69117e-05	1618	0.000113823	1618	7.03482e-08	4.44538e-09
		0.9851	5484	6	5478	12	5490	0.00218579	0.00213295		1	1629	6.35137e-05	1629	0.000127027	1629	7.79788e-08	4.44538e-09
		0.985	5485	6	5479	12	5491	0.00218539	0.00213295		1	1640	7.07806e-05	1640	0.000141561	1640	8.63178e-08	4.44538e-09
		0.9849	5487	6	5481	12	5493	0.0021846	0.00213295		1	1651	7.87687e-05	1651	0.000157537	1651	9.54194e-08	4.44538e-09
		0.9848	5490	6	5484	12	5496	0.00218341	0.00213295		1	1662	8.75381e-05	1662	0.000175076	1662	1.05341e-07	4.44538e-09
		0.9847	5494	6	5488	12	5500	0.00218182	0.00213295		1	1673	9.71532e-05	1673	0.000194306	1673	1.16142e-07	4.44538e-09
		0.9846	5497	6	5491	12	5503	0.00218063	0.00213295		1	1684	0.000107682	1684	0.000215364	1684	1.27889e-07	4.44538e-09
		0.9845	5500	6	5494	12	5506	0.00217944	0.00213295		1	1695	0.000119198	1695	0.000238396	1695	1.40647e-07	4.44538e-09
		0.9844	5506	6	5500	12	5512	0.00217707	0.00213295		1	1706	0.000131778	1706	0.000263557	1706	1.54488e-07	4.44538e-09
		0.9843	5509	6	5503	12	5515	0.00217588	0.00213295		1	1717	0.000145505	1717	0.00029101	1717	1.69488e-07	4.44538e-09
		0.9842	5511	6	5505	12	5517	0.0021751	0.00213295		1	1728	0.000160466	1728	0.000320932	1728	1.85724e-07	4.44538e-09
		0.9841	5515	6	5509	12	5521	0.00217352	0.00213295		1	1739	0.000176753	1739	0.000353506	1739	2.03281e-07	4.44538e-09
		0.984	5517	6	5511	12	5523	0.00217273	0.00213295		1	1750	0.000194464	1750	0.000388929	1750	2.22245e-07	4.44538e-09
		0.9839	5520	6	5514	12	5526	0.00217155	0.00213295		1	1761	0.000213704	1761	0.000427408	1761	2.42707e-07	4.44538e-09
		0.9838	5526	6	5520	12	5532	0.0021692	0.00213295		1	1772	0.000234581	1772	0.000469162	1772	2.64764e-07	4.44538e-09
		0.9837	5528	6	5522	12	5534	0.00216841	0.00213295		1	1783	0.000257212	1783	0.000514423	1783	2.88516e-07	4.44538e-09
		0.9836	5532	6	5526	12	5538	0.00216685	0.00213295		1	1794	0.000281718	1794	0.000563436	1794	3.14067e-07	4.44538e-09
		0.9835	5538	6	5532	12	5544	0.0021645	0.00213295		1	1805	0.000308228	1805	0.000616457	1805	3.41527e-07	4.44538e-09
		0.9834	5542	6	5536	12	5548	0.00216294	0.00213295		1	1816	0.000336879	1816	0.000673758	1816	3.71012e-07	4.44538e-09
		0.9833	5545	6	5539	12	5551	0.00216177	0.00213295		1	1827	0.000367812	1827	0.000735624	1827	4.0264e-07	4.44538e-09
		0.9832	5549	6	5543	12	5555	0.00216022	0.00213295		1	1838	0.000401178	1838	0.000802356	1838	4.36538e-07	4.44538e-09
		0.9831	5554	6	5548	12	5560	0.00215827	0.00213295		1	1849	0.000437134	1849	0.000874269	1849	4.72833e-07	4.44538e-09
		0.9829	5559	6	5553	12	5565	0.00215633	0.00213295		1	1860	0.000475847	1860	0.000951694	1860	5.11664e-07	4.44538e-09
		0.9828	5561	6	5555	12	5567	0.00215556	0.00213295		1	1871	0.00051749	1871	0.00103498	1871	5.53169e-07	4.44538e-09
		0.9827	5564	6	5558	12	5570	0.0021544	0.00213295		1	1882	0.000562244	1882	0.00112449	1882	5.97497e-07	4.44538e-09
		0.9826	5565	6	5559	12	5571	0.00215401	0.00213295		1	1893	0.000610302	1893	0.0012206	1893	6.44798e-07	4.44538e-09
		0.9825	5571	6	5565	12	5577	0.00215169	0.00213295		1	1904	0.000661861	1904	0.00132372	1904	6.95232e-07	4.44538e-09
		0.9824	5575	6	5569	12	5581	0.00215015	0.00213295		1	1915	0.000717132	1915	0.00143426	1915	7.48963e-07	4.44538e-09
		0.9822	5580	6	5574	12	5586	0.00214823	0.00213295		1	1926	0.000776333	1926	0.00155267	1926	8.06161e-07	4.44538e-09
		0.9821	5582	6	5576	12	5588	0.00214746	0.00213295		1	1937	0.000839691	1937	0.00167938	1937	8.67002e-07	4.44538e-09
		0.982	5583	6	5577	12	5589	0.00214707	0.00213295		1	1948	0.000907446	1948	0.00181489	1948	9.31669e-07	4.44538e-09
		0.9819	5586	6	5580	12	5592	0.00214592	0.00213295		1	1959	0.000979844	1959	0.00195969	1959	1.00035e-06	4.44538e-09
		0.9818	5589	6	5583	12	5595	0.00214477	0.00213295		1	1970	0.00105714	1970	0.00211429	1970	1.07324e-06	4.44538e-09
		0.9817	5592	6	5586	12	5598	0.00214362	0.00213295		1	1981	0.00113962	1981	0.00227924	1981	1.15055e-06	4.44538e-09
		0.9816	5595	6	5589	12	5601	0.00214247	0.00213295		1	1992	0.00122755	1992	0.00245509	1992	1.23248e-06	4.44538e-09
		0.9815	5596	6	5590	12	5602	0.00214209	0.00213295		1	2003	0.00132122	2003	0.00264243	2003	1.31924e-06	4.44538e-09
		0.9814	5599	6	5593	12	5605	0.00214095	0.00213295		1	2014	0.00142094	2014	0.00284188	2014	1.41106e-06	4.44538e-09
		0.9813	5605	6	5599	12	5611	0.00213866	0.00213295		1	2025	0.00152702	2025	0.00305405	2025	1.50817e-06	4.44538e-09
		0.9812	5608	6	5602	12	5614	0.00213751	0.00213295		1	2036	0.0016398	2036	0.00327961	2036	1.61081e-06	4.44538e-09
		0.9811	5610	6	5604	12	5616	0.00213675	0.00213295		1	2047	0.00175961	2047	0.00351923	2047	1.71921e-06	4.44538e-09
		0.981	5613	6	5607	12	5619	0.00213561	0.00213295		1	2058	0.00188681	2058	0.00377362	2058	1.83364e-06	4.44538e-09
		0.9809	5615	6	5609	12	5621	0.00213485	0.00213295		1	2069	0.00202176	2069	0.00404352	2069	1.95434e-06	4.44538e-09
		0.9808	5616	6	5610	12	5622	0.00213447	0.00213295		1	2080	0.00216484	2080	0.00432968	2080	2.08158e-06	4.44538e-09
		0.9807	5620	6	5614	12	5626	0.00213295	0.00213295		1	2091	0.00231644	2091	0.00463289	2091	2.21563e-06	4.44538e-09
		0.9806	5620	7	5613	14	5627	0.002488	0.0024674		1	2102	0.00247698	2102	0.00495396	2102	2.35678e-06	4.44538e-09
		0.9805	5623	7	5616	14	5630	0.00248668	0.0024674		1	2113	0.00264686	2112.99	0.00529373	2113	2.50531e-06	4.44538e-09
		0.9804	5626	7	5619	14	5633	0.00248535	0.0024674		1	2124	0.00282654	2123.99	0.00565307	2124	2.66152e-06	4.44538e-09
		0.9803	5629	7	5622	14	5636	0.00248403	0.0024674		1	2135	0.00301644	2134.99	0.00603289	2135	2.82571e-06	4.44538e-09
		0.9801	5634	7	5627	14	5641	0.00248183	0.0024674		1	2146	0.00321705	2145.99	0.0064341	2146	2.99818e-06	4.44538e-09
		0.98	5636	7	5629	14	5643	0.00248095	0.0024674		1	2157	0.00342884	2156.99	0.00685768	2157	3.17927e-06	4.44538e-09
		0.9799	5638	7	5631	14	5645	0.00248007	0.0024674		1	2168	0.0036523	2167.99	0.0073046	2168	3.36928e-06	4.44538e-09
		0.9797	5644	7	5637	14	5651	0.00247744	0.0024674		1	2179	0.00388795	2178.99	0.0077759	2179	3.56856e-06	4.44538e-09
		0.9796	5647	7	5640	14	5654	0.00247612	0.0024674		1	2190	0.00413631	2189.99	0.00827262	2190	3.77745e-06	4.44538e-09
		0.9794	5650	7	5643	14	5657	0.00247481	0.0024674		1	2201	0.00439793	2200.99	0.00879586	2201	3.9963e-06	4.44538e-09
		0.9792	5654	7	5647	14	5661	0.00247306	0.0024674		1	2212	0.00467336	2211.99	0.00934672	2212	4.22546e-06	4.44538e-09
		0.9791	5657	7	5650	14	5664	0.00247175	0.0024674		1	2223	0.00496318	2222.99	0.00992636	2223	4.4653e-06	4.44538e-09
		0.979	5660	7	5653	14	5667	0.00247044	0.0024674		1	2233.99	0.00526798	2233.99	0.010536	2234	4.71619e-06	4.44538e-09
		0.9789	5667	7	5660	14	5674	0.0024674	0.0024674		1	2244.99	0.00558837	2244.99	0.0111767	2245	4.97851e-06	4.44538e-09
		0.9788	5669	8	5661	16	5677	0.00281839	0.0027972		1	2255.99	0.00592499	2255.99	0.01185	2256	5.25265e-06	4.44538e-09
		0.9787	5670	8	5662	16	5678	0.00281789	0.0027972		1	2266.99	0.00627846	2266.99	0.0125569	2267	5.53901e-06	4.44538e-09
		0.9786	5674	8	5666	16	5682	0.00281591	0.0027972		1	2277.99	0.00664947	2277.99	0.0132989	2278	5.83799e-06	4.44538e-09
		0.9785	5675	8	5667	16	5683	0.00281541	0.0027972		1	2288.99	0.00703868	2288.99	0.0140774	2289	6.15e-06	4.44538e-09
		0.9783	5680	8	5672	16	5688	0.00281294	0.0027972		1	2299.99	0.00744679	2299.99	0.0148936	2300	6.47547e-06	4.44538e-09
		0.9782	5683	8	5675	16	5691	0.00281146	0.0027972		1	2310.99	0.00787453	2310.98	0.0157491	2311	6.81482e-06	4.44538e-09
		0.978	5684	8	5676	16	5692	0.00281096	0.0027972		1	2321.99	0.00832262	2321.98	0.0166452	2322	7.16849e-06	4.44538e-09
		0.9779	5689	8	5681	16	5697	0.0028085	0.0027972		1	2332.99	0.00879182	2332.98	0.0175836	2333	7.53693e-06	4.44538e-09
		0.9777	5697	8	5689	16	5705	0.00280456	0.0027972		0.9999	2343.99	0.00928292	2343.98	0.0185658	2344	7.92058e-06	0.000176284
		0.9776	5699	8	5691	16	5707	0.00280357	0.0027972		0.9999	2354.99	0.00979669	2354.98	0.0195934	2355	8.3199e-06	0.000176284
		0.9775	5700	8	5692	16	5708	0.00280308	0.0027972		0.9999	2365.99	0.0103339	2365.98	0.0206679	2366	8.73538e-06	0.000176284
		0.9774	5701	8	5693	16	5709	0.00280259	0.0027972		0.9999	2376.99	0.0108955	2376.98	0.0217911	2377	9.16747e-06	0.000176284
		0.9773	5703	8	5695	16	5711	0.00280161	0.0027972		0.9999	2387.99	0.0114823	2387.98	0.0229646	2388	9.61666e-06	0.000176284
		0.9772	5707	8	5699	16	5715	0.00279965	0.0027972		0.9999	2398.99	0.0120951	2398.98	0.0241902	2399	1.00835e-05	0.000176284
		0.9771	5712	8	5704	16	5720	0.0027972	0.0027972		0.9999	2409.99	0.0127348	2409.97	0.0254697	2410	1.05683e-05	0.000176284
		0.977	5715	9	5706	18	5724	0.00314465	0.00312717		0.9999	2420.99	0.0134024	2420.97	0.0268049	2421	1.10718e-05	0.000176284
		0.9769	5717	9	5708	18	5726	0.00314356	0.00312717		0.9999	2431.99	0.0140988	2431.97	0.0281977	2432	1.15944e-05	0.000176284
		0.9768	5723	9	5714	18	5732	0.00314027	0.00312717		0.9999	2442.99	0.0148249	2442.97	0.0296499	2443	1.21367e-05	0.000176284
		0.9767	5726	9	5717	18	5735	0.00313862	0.00312717		0.9999	2453.98	0.0155818	2453.97	0.0311636	2454	1.26991e-05	0.000176284
		0.9766	5727	9	5718	18	5736	0.00313808	0.00312717		0.9999	2464.98	0.0163703	2464.97	0.0327406	2465	1.32822e-05	0.000176284
		0.9765	5728	9	5719	18	5737	0.00313753	0.00312717		0.9999	2475.98	0.0171916	2475.97	0.0343832	2476	1.38866e-05	0.000176284
		0.9764	5733	9	5724	18	5742	0.0031348	0.00312717		0.9999	2486.98	0.0180466	2486.96	0.0360932	2487	1.45128e-05	0.000176284
		0.9763	5735	9	5726	18	5744	0.0031337	0.00312717		0.9999	2497.98	0.0189365	2497.96	0.0378729	2498	1.51613e-05	0.000176284
		0.9762	5737	9	5728	18	5746	0.00313261	0.00312717		0.9999	2508.98	0.0198622	2508.96	0.0397245	2509	1.58328e-05	0.000176284
		0.9761	5740	9	5731	18	5749	0.00313098	0.00312717		0.9999	2519.98	0.020825	2519.96	0.04165	2520	1.65278e-05	0.000176284
		0.976	5744	9	5735	18	5753	0.0031288	0.00312717		0.9999	2530.98	0.0218259	2530.96	0.0436518	2531	1.72468e-05	0.000176284
		0.9758	5746	9	5737	18	5755	0.00312772	0.00312717		0.9999	2541.98	0.0228661	2541.95	0.0457321	2542	1.79906e-05	0.000176284
		0.9757	5747	9	5738	18	5756	0.00312717	0.00312717		0.9999	2552.98	0.0239467	2552.95	0.0478934	2553	1.87596e-05	0.000176284
		0.9756	5752	12	5740	24	5764	0.00416378	0.00415153		0.9999	2563.97	0.0250689	2563.95	0.0501379	2564	1.95546e-05	0.000176284
		0.9754	5753	12	5741	24	5765	0.00416305	0.00415153		0.9999	2574.97	0.026234	2574.95	0.0524681	2575	2.0376e-05	0.000176284
		0.9752	5755	12	5743	24	5767	0.00416161	0.00415153		0.9999	2585.97	0.0274432	2585.95	0.0548865	2586	2.12245e-05	0.000176284
		0.975	5758	12	5746	24	5770	0.00415945	0.00415153		0.9999	2596.97	0.0286978	2596.94	0.0573955	2597	2.21007e-05	0.000176284
		0.9749	5759	12	5747	24	5771	0.00415872	0.00415153		0.9999	2607.97	0.0299989	2607.94	0.0599979	2608	2.30053e-05	0.000176284
		0.9748	5762	12	5750	24	5774	0.00415656	0.00415153		0.9999	2618.97	0.031348	2618.94	0.0626961	2619	2.39389e-05	0.000176284
		0.9747	5764	12	5752	24	5776	0.00415512	0.00415153		0.9999	2629.97	0.0327464	2629.93	0.0654928	2630	2.49022e-05	0.000176284
		0.9745	5766	12	5754	24	5778	0.00415369	0.00415153		0.9999	2640.97	0.0341953	2640.93	0.0683907	2641	2.58958e-05	0.000176284
		0.9744	5769	12	5757	24	5781	0.00415153	0.00415153		0.9999	2651.96	0.0356963	2651.93	0.0713925	2652	2.69203e-05	0.000176284
		0.9743	5770	13	5757	26	5783	0.00449594	0.00448663		0.9999	2662.96	0.0372506	2662.93	0.0745012	2663	2.79764e-05	0.000176284
		0.9741	5771	13	5758	26	5784	0.00449516	0.00448663		0.9999	2673.96	0.0388597	2673.92	0.0777194	2674	2.90648e-05	0.000176284
		0.974	5773	13	5760	26	5786	0.00449361	0.00448663		0.9999	2684.96	0.040525	2684.92	0.08105	2685	3.01862e-05	0.000176284
		0.9739	5777	13	5764	26	5790	0.0044905	0.00448663		0.9998	2695.96	0.042248	2695.92	0.0844961	2696	3.13413e-05	0.000441825
		0.9738	5778	13	5765	26	5791	0.00448973	0.00448663		0.9998	2706.96	0.0440303	2706.91	0.0880605	2707	3.25307e-05	0.000441825
		0.9737	5779	13	5766	26	5792	0.00448895	0.00448663		0.9998	2717.95	0.0458732	2717.91	0.0917464	2718	3.37551e-05	0.000441825
		0.9735	5781	13	5768	26	5794	0.0044874	0.00448663		0.9998	2728.95	0.0477783	2728.9	0.0955567	2729	3.50153e-05	0.000441825
		0.9731	5782	13	5769	26	5795	0.00448663	0.00448663		0.9998	2739.95	0.0497473	2739.9	0.0994946	2740	3.63119e-05	0.000441825
		0.9729	5785	14	5771	28	5799	0.00482842	0.00475867		0.9998	2750.95	0.0517816	2750.9	0.103563	2751	3.76457e-05	0.000441825
		0.9728	5787	14	5773	28	5801	0.00482675	0.00475867		0.9998	2761.95	0.0538829	2761.89	0.107766	2762	3.90173e-05	0.000441825
		0.9727	5788	14	5774	28	5802	0.00482592	0.00475867		0.9998	2772.94	0.0560528	2772.89	0.112106	2773	4.04276e-05	0.000441825
		0.9726	5793	14	5779	28	5807	0.00482177	0.00475867		0.9998	2783.94	0.058293	2783.88	0.116586	2784	4.18772e-05	0.000441825
		0.9725	5794	14	5780	28	5808	0.00482094	0.00475867		0.9998	2794.94	0.0606052	2794.88	0.12121	2795	4.33668e-05	0.000441825
		0.9724	5795	14	5781	28	5809	0.00482011	0.00475867		0.9998	2805.94	0.0629909	2805.87	0.125982	2806	4.48973e-05	0.000441825
		0.9723	5799	14	5785	28	5813	0.00481679	0.00475867		0.9998	2816.93	0.0654521	2816.87	0.130904	2817	4.64694e-05	0.000441825
		0.9721	5802	14	5788	28	5816	0.00481431	0.00475867		0.9998	2827.93	0.0679904	2827.86	0.135981	2828	4.80837e-05	0.000441825
		0.972	5803	14	5789	28	5817	0.00481348	0.00475867		0.9998	2838.93	0.0706076	2838.86	0.141215	2839	4.97411e-05	0.000441825
		0.9719	5805	14	5791	28	5819	0.00481182	0.00475867		0.9998	2849.93	0.0733054	2849.85	0.146611	2850	5.14424e-05	0.000441825
		0.9717	5808	14	5794	28	5822	0.00480934	0.00475867		0.9998	2860.92	0.0760858	2860.85	0.152172	2861	5.31883e-05	0.000441825
		0.9716	5810	14	5796	28	5824	0.00480769	0.00475867		0.9998	2871.92	0.0789505	2871.84	0.157901	2872	5.49795e-05	0.000441825
		0.9715	5813	14	5799	28	5827	0.00480522	0.00475867		0.9998	2882.92	0.0819015	2882.84	0.163803	2883	5.68169e-05	0.000441825
		0.9714	5814	14	5800	28	5828	0.00480439	0.00475867		0.9998	2893.92	0.0849406	2893.83	0.169881	2894	5.87012e-05	0.000441825
		0.9713	5815	14	5801	28	5829	0.00480357	0.00475867		0.9998	2904.91	0.0880698	2904.82	0.17614	2905	6.06332e-05	0.000441825
		0.9712	5816	14	5802	28	5830	0.00480274	0.00475867		0.9998	2915.91	0.0912909	2915.82	0.182582	2916	6.26138e-05	0.000441825
		0.9711	5818	14	5804	28	5832	0.0048011	0.00475867		0.9997	2926.91	0.094606	2926.81	0.189212	2927	6.46436e-05	0.000711207
		0.971	5821	14	5807	28	5835	0.00479863	0.00475867		0.9997	2937.9	0.098017	2937.8	0.196034	2938	6.67236e-05	0.000711207
		0.9709	5826	14	5812	28	5840	0.00479452	0.00475867		0.9997	2948.9	0.101526	2948.8	0.203052	2949	6.88545e-05	0.000711207
		0.9707	5831	14	5817	28	5845	0.00479042	0.00475867		0.9997	2959.89	0.105135	2959.79	0.21027	2960	7.10372e-05	0.000711207
		0.9706	5834	14	5820	28	5848	0.00478796	0.00475867		0.9997	2970.89	0.108846	2970.78	0.217692	2971	7.32723e-05	0.000711207
		0.9705	5835	14	5821	28	5849	0.00478714	0.00475867		0.9997	2981.89	0.112661	2981.77	0.225322	2982	7.55609e-05	0.000711207
		0.9704	5836	14	5822	28	5850	0.00478632	0.00475867		0.9997	2992.88	0.116583	2992.77	0.233165	2993	7.79036e-05	0.000711207
		0.9702	5837	14	5823	28	5851	0.00478551	0.00475867		0.9997	3003.88	0.120613	3003.76	0.241225	3004	8.03013e-05	0.000711207
		0.97	5840	14	5826	28	5854	0.00478305	0.00475867		0.9997	3014.88	0.124753	3014.75	0.249506	3015	8.27549e-05	0.000711207
		0.9699	5841	14	5827	28	5855	0.00478224	0.00475867		0.9997	3025.87	0.129006	3025.74	0.258012	3026	8.52652e-05	0.000711207
		0.9698	5843	14	5829	28	5857	0.0047806	0.00475867		0.9997	3036.87	0.133374	3036.73	0.266749	3037	8.7833e-05	0.000711207
		0.9697	5845	14	5831	28	5859	0.00477897	0.00475867		0.9997	3047.86	0.13786	3047.72	0.27572	3048	9.04592e-05	0.000711207
		0.9696	5847	14	5833	28	5861	0.00477734	0.00475867		0.9996	3058.86	0.142465	3058.72	0.284929	3059	9.31446e-05	0.00103676
		0.9694	5848	14	5834	28	5862	0.00477653	0.00475867		0.9996	3069.85	0.147191	3069.71	0.294382	3070	9.589e-05	0.00103676
		0.9693	5850	14	5836	28	5864	0.0047749	0.00475867		0.9996	3080.85	0.152042	3080.7	0.304084	3081	9.86964e-05	0.00103676
		0.9692	5854	14	5840	28	5868	0.00477164	0.00475867		0.9996	3091.84	0.157019	3091.69	0.314038	3092	0.000101565	0.00103676
		0.9691	5856	14	5842	28	5870	0.00477002	0.00475867		0.9996	3102.84	0.162125	3102.68	0.324249	3103	0.000104495	0.00103676
		0.969	5857	14	5843	28	5871	0.0047692	0.00475867		0.9996	3113.83	0.167362	3113.67	0.334723	3114	0.00010749	0.00103676
		0.9689	5858	14	5844	28	5872	0.00476839	0.00475867		0.9996	3124.83	0.172732	3124.65	0.345464	3125	0.000110549	0.00103676
		0.9687	5860	14	5846	28	5874	0.00476677	0.00475867		0.9996	3135.82	0.178239	3135.64	0.356477	3136	0.000113673	0.00103676
		0.9686	5863	14	5849	28	5877	0.00476434	0.00475867		0.9996	3146.82	0.183884	3146.63	0.367767	3147	0.000116863	0.00103676
		0.9685	5864	14	5850	28	5878	0.00476353	0.00475867		0.9996	3157.81	0.189669	3157.62	0.379339	3158	0.00012012	0.00103676
		0.9684	5866	14	5852	28	5880	0.0047619	0.00475867		0.9996	3168.8	0.195599	3168.61	0.391197	3169	0.000123445	0.00103676
		0.9683	5867	14	5853	28	5881	0.0047611	0.00475867		0.9996	3179.8	0.201674	3179.6	0.403348	3180	0.000126839	0.00103676
		0.9682	5870	14	5856	28	5884	0.00475867	0.00475867		0.9996	3190.79	0.207898	3190.58	0.415796	3191	0.000130303	0.00103676
		0.9681	5873	15	5858	30	5888	0.00509511	0.00507442		0.9996	3201.79	0.214273	3201.57	0.428546	3202	0.000133837	0.00103676
		0.968	5876	15	5861	30	5891	0.00509251	0.00507442		0.9996	3212.78	0.220801	3212.56	0.441603	3213	0.000137443	0.00103676
		0.9679	5879	15	5864	30	5894	0.00508992	0.00507442		0.9996	3223.77	0.227487	3223.55	0.454973	3224	0.000141121	0.00103676
		0.9678	5881	15	5866	30	5896	0.0050882	0.00507442		0.9996	3234.77	0.234331	3234.53	0.468661	3235	0.000144872	0.00103676
		0.9677	5882	15	5867	30	5897	0.00508733	0.00507442		0.9995	3245.76	0.241337	3245.52	0.482673	3246	0.000148698	0.00143123
		0.9676	5885	15	5870	30	5900	0.00508475	0.00507442		0.9995	3256.75	0.248507	3256.5	0.497014	3257	0.000152599	0.00143123
		0.9674	5886	15	5871	30	5901	0.00508388	0.00507442		0.9995	3267.74	0.255844	3267.49	0.511689	3268	0.000156575	0.00143123
		0.9673	5889	15	5874	30	5904	0.0050813	0.00507442		0.9995	3278.74	0.263352	3278.47	0.526704	3279	0.000160629	0.00143123
		0.9672	5892	15	5877	30	5907	0.00507872	0.00507442		0.9995	3289.73	0.271032	3289.46	0.542064	3290	0.000164761	0.00143123
		0.9671	5894	15	5879	30	5909	0.005077	0.00507442		0.9995	3300.72	0.278888	3300.44	0.557776	3301	0.000168972	0.00143123
		0.9669	5897	15	5882	30	5912	0.00507442	0.00507442		0.9995	3311.71	0.286922	3311.43	0.573844	3312	0.000173262	0.00143123
		0.9668	5897	16	5881	32	5913	0.0054118	0.00540267		0.9995	3322.7	0.295137	3322.41	0.590275	3323	0.000177633	0.00143123
		0.9667	5901	16	5885	32	5917	0.00540815	0.00540267		0.9995	3333.7	0.303537	3333.39	0.607074	3334	0.000182086	0.00143123
		0.9666	5904	16	5888	32	5920	0.00540541	0.00540267		0.9995	3344.69	0.312124	3344.38	0.624248	3345	0.000186621	0.00143123
		0.9665	5905	16	5889	32	5921	0.00540449	0.00540267		0.9994	3355.68	0.320901	3355.36	0.641802	3356	0.00019124	0.00178021
		0.9663	5907	16	5891	32	5923	0.00540267	0.00540267		0.9994	3366.67	0.329871	3366.34	0.659742	3367	0.000195943	0.00178021
		0.9662	5910	17	5893	34	5927	0.00573646	0.00571045		0.9994	3377.66	0.339037	3377.32	0.678073	3378	0.000200732	0.00178021
		0.9661	5911	17	5894	34	5928	0.00573549	0.00571045		0.9994	3388.65	0.348402	3388.3	0.696804	3389	0.000205607	0.00178021
		0.966	5912	17	5895	34	5929	0.00573453	0.00571045		0.9994	3399.64	0.357969	3399.28	0.715938	3400	0.00021057	0.00178021
		0.9659	5914	17	5897	34	5931	0.00573259	0.00571045		0.9994	3410.63	0.367742	3410.26	0.735483	3411	0.000215621	0.00178021
		0.9657	5915	17	5898	34	5932	0.00573163	0.00571045		0.9994	3421.62	0.377722	3421.24	0.755445	3422	0.000220761	0.00178021
		0.9654	5919	17	5902	34	5936	0.00572776	0.00571045		0.9994	3432.61	0.387915	3432.22	0.77583	3433	0.000225992	0.00178021
		0.9652	5920	17	5903	34	5937	0.0057268	0.00571045		0.9994	3443.6	0.398322	3443.2	0.796644	3444	0.000231314	0.00178021
		0.9651	5922	17	5905	34	5939	0.00572487	0.00571045		0.9994	3454.59	0.408947	3454.18	0.817894	3455	0.000236728	0.00178021
		0.965	5923	17	5906	34	5940	0.00572391	0.00571045		0.9993	3465.58	0.419793	3465.16	0.839586	3466	0.000242235	0.00209618
		0.9649	5924	17	5907	34	5941	0.00572294	0.00571045		0.9993	3476.57	0.430863	3476.14	0.861727	3477	0.000247836	0.00209618
		0.9648	5927	17	5910	34	5944	0.00572005	0.00571045		0.9993	3487.56	0.442162	3487.12	0.884323	3488	0.000253533	0.00209618
		0.9646	5931	17	5914	34	5948	0.00571621	0.00571045		0.9993	3498.55	0.453691	3498.09	0.907381	3499	0.000259326	0.00209618
		0.9645	5933	17	5916	34	5950	0.00571429	0.00571045		0.9993	3509.53	0.465454	3509.07	0.930908	3510	0.000265216	0.00209618
		0.9644	5934	17	5917	34	5951	0.00571333	0.00571045		0.9993	3520.52	0.477455	3520.05	0.954911	3521	0.000271204	0.00209618
		0.9642	5936	17	5919	34	5953	0.00571141	0.00571045		0.9992	3531.51	0.489698	3531.02	0.979396	3532	0.000277292	0.00236745
		0.9641	5937	17	5920	34	5954	0.00571045	0.00571045		0.9992	3542.5	0.502185	3542	1.00437	3543	0.00028348	0.00236745
		0.964	5938	18	5920	36	5956	0.00604433	0.00603419		0.9992	3553.49	0.51492	3552.97	1.02984	3554	0.000289769	0.00236745
		0.9639	5939	18	5921	36	5957	0.00604331	0.00603419		0.9992	3564.47	0.527906	3563.94	1.05581	3565	0.000296161	0.00236745
		0.9638	5940	18	5922	36	5958	0.0060423	0.00603419		0.9992	3575.46	0.541148	3574.92	1.0823	3576	0.000302655	0.00236745
		0.9636	5941	18	5923	36	5959	0.00604128	0.00603419		0.9992	3586.45	0.554648	3585.89	1.1093	3587	0.000309255	0.00236745
		0.9634	5942	18	5924	36	5960	0.00604027	0.00603419		0.9991	3597.43	0.568411	3596.86	1.13682	3598	0.000315959	0.00261082
		0.9632	5945	18	5927	36	5963	0.00603723	0.00603419		0.9991	3608.42	0.582439	3607.84	1.16488	3609	0.00032277	0.00261082
		0.9631	5947	18	5929	36	5965	0.00603521	0.00603419		0.9991	3619.4	0.596737	3618.81	1.19347	3620	0.000329689	0.00261082
		0.963	5948	18	5930	36	5966	0.00603419	0.00603419		0.9991	3630.39	0.611308	3629.78	1.22262	3631	0.000336716	0.00261082
		0.9629	5951	19	5932	38	5970	0.00636516	0.00635239		0.999	3641.37	0.626156	3640.75	1.25231	3642	0.000343853	0.00282851
		0.9628	5956	19	5937	38	5975	0.00635983	0.00635239		0.999	3652.36	0.641285	3651.72	1.28257	3653	0.0003511	0.00282851
		0.9626	5959	19	5940	38	5978	0.00635664	0.00635239		0.999	3663.34	0.656698	3662.69	1.3134	3664	0.00035846	0.00282851
		0.9625	5960	19	5941	38	5979	0.00635558	0.00635239		0.999	3674.33	0.6724	3673.66	1.3448	3675	0.000365932	0.00282851
		0.9624	5961	19	5942	38	5980	0.00635452	0.00635239		0.999	3685.31	0.688394	3684.62	1.37679	3686	0.000373518	0.00282851
		0.9623	5963	19	5944	38	5982	0.00635239	0.00635239		0.9989	3696.3	0.704683	3695.59	1.40937	3697	0.000381219	0.00304387
		0.962	5966	20	5946	40	5986	0.00668226	0.00666667		0.9989	3707.28	0.721273	3706.56	1.44255	3708	0.000389036	0.00304387
		0.9618	5968	20	5948	40	5988	0.00668003	0.00666667		0.9989	3718.26	0.738167	3717.52	1.47633	3719	0.000396971	0.00304387
		0.9617	5969	20	5949	40	5989	0.00667891	0.00666667		0.9988	3729.24	0.755369	3728.49	1.51074	3730	0.000405024	0.00328408
		0.9616	5970	20	5950	40	5990	0.0066778	0.00666667		0.9988	3740.23	0.772883	3739.45	1.54577	3741	0.000413196	0.00328408
		0.9614	5972	20	5952	40	5992	0.00667557	0.00666667		0.9988	3751.21	0.790713	3750.42	1.58143	3752	0.000421489	0.00328408
		0.9613	5975	20	5955	40	5995	0.00667223	0.00666667		0.9988	3762.19	0.808864	3761.38	1.61773	3763	0.000429904	0.00328408
		0.9612	5976	20	5956	40	5996	0.00667111	0.00666667		0.9988	3773.17	0.827339	3772.35	1.65468	3774	0.000438441	0.00328408
		0.9611	5977	20	5957	40	5997	0.00667	0.00666667		0.9987	3784.15	0.846142	3783.31	1.69228	3785	0.000447103	0.00354057
		0.961	5978	20	5958	40	5998	0.00666889	0.00666667		0.9987	3795.13	0.865278	3794.27	1.73056	3796	0.000455889	0.00354057
		0.9609	5980	20	5960	40	6000	0.00666667	0.00666667		0.9987	3806.12	0.884751	3805.23	1.7695	3807	0.000464802	0.00354057
		0.9608	5981	21	5960	42	6002	0.00699767	0.00699184		0.9987	3817.1	0.904566	3816.19	1.80913	3818	0.000473843	0.00354057
		0.9607	5982	21	5961	42	6003	0.0069965	0.00699184		0.9986	3828.08	0.924727	3827.15	1.84945	3829	0.000483012	0.0037966
		0.9605	5983	21	5962	42	6004	0.00699534	0.00699184		0.9986	3839.05	0.945237	3838.11	1.89047	3840	0.000492311	0.0037966
		0.9604	5986	21	5965	42	6007	0.00699184	0.00699184		0.9986	3850.03	0.966102	3849.07	1.9322	3851	0.000501741	0.0037966
		0.9602	5987	22	5965	44	6009	0.00732235	0.0073187		0.9986	3861.01	0.987327	3860.03	1.97465	3862	0.000511303	0.0037966
		0.9601	5988	22	5966	44	6010	0.00732113	0.0073187		0.9985	3871.99	1.00891	3870.98	2.01783	3873	0.000520999	0.00405356
		0.9599	5989	22	5967	44	6011	0.00731991	0.0073187		0.9985	3882.97	1.03087	3881.94	2.06174	3884	0.000530829	0.00405356
		0.9598	5990	22	5968	44	6012	0.0073187	0.0073187		0.9985	3893.95	1.0532	3892.89	2.1064	3895	0.000540796	0.00405356
		0.9597	5990	23	5967	46	6013	0.00765009	0.00763739		0.9985	3904.92	1.07591	3903.85	2.15181	3906	0.000550899	0.00405356
		0.9596	5993	23	5970	46	6016	0.00764628	0.00763739		0.9984	3915.9	1.09899	3914.8	2.19799	3917	0.000561141	0.00429722
		0.9595	5994	23	5971	46	6017	0.00764501	0.00763739		0.9984	3926.88	1.12247	3925.76	2.24494	3928	0.000571522	0.00429722
		0.9593	5995	23	5972	46	6018	0.00764374	0.00763739		0.9984	3937.85	1.14634	3936.71	2.29267	3939	0.000582044	0.00429722
		0.9591	5996	23	5973	46	6019	0.00764247	0.00763739		0.9983	3948.83	1.1706	3947.66	2.3412	3950	0.000592709	0.00455498
		0.959	5997	23	5974	46	6020	0.0076412	0.00763739		0.9983	3959.8	1.19526	3958.61	2.39053	3961	0.000603517	0.00455498
		0.9589	5999	23	5976	46	6022	0.00763866	0.00763739		0.9983	3970.78	1.22034	3969.56	2.44067	3972	0.000614469	0.00455498
		0.9586	6000	23	5977	46	6023	0.00763739	0.00763739		0.9983	3981.75	1.24582	3980.51	2.49164	3983	0.000625568	0.00455498
		0.9585	6002	24	5978	48	6026	0.00796548	0.00793651		0.9982	3992.73	1.27172	3991.46	2.54343	3994	0.000636814	0.00481708
		0.9584	6003	24	5979	48	6027	0.00796416	0.00793651		0.9982	4003.7	1.29804	4002.4	2.59608	4005	0.000648209	0.00481708
		0.9583	6004	24	5980	48	6028	0.00796284	0.00793651		0.9982	4014.68	1.32478	4013.35	2.64957	4016	0.000659753	0.00481708
		0.9582	6006	24	5982	48	6030	0.0079602	0.00793651		0.9981	4025.65	1.35196	4024.3	2.70393	4027	0.000671449	0.00505742
		0.9581	6007	24	5983	48	6031	0.00795888	0.00793651		0.9981	4036.62	1.37958	4035.24	2.75916	4038	0.000683298	0.00505742
		0.9577	6010	24	5986	48	6034	0.00795492	0.00793651		0.9981	4047.59	1.40764	4046.18	2.81527	4049	0.000695301	0.00505742
		0.9576	6012	24	5988	48	6036	0.00795229	0.00793651		0.998	4058.56	1.43614	4057.13	2.87228	4060	0.000707459	0.00528781
		0.9575	6014	24	5990	48	6038	0.00794965	0.00793651		0.998	4069.53	1.4651	4068.07	2.9302	4071	0.000719775	0.00528781
		0.9574	6015	24	5991	48	6039	0.00794834	0.00793651		0.998	4080.51	1.49452	4079.01	2.98904	4082	0.000732248	0.00528781
		0.9573	6017	24	5993	48	6041	0.0079457	0.00793651		0.9979	4091.48	1.5244	4089.95	3.0488	4093	0.000744881	0.00556138
		0.9572	6018	24	5994	48	6042	0.00794439	0.00793651		0.9979	4102.45	1.55475	4100.89	3.1095	4104	0.000757676	0.00556138
		0.9571	6020	24	5996	48	6044	0.00794176	0.00793651		0.9979	4113.41	1.58558	4111.83	3.17115	4115	0.000770633	0.00556138
		0.957	6023	24	5999	48	6047	0.00793782	0.00793651		0.9978	4124.38	1.61688	4122.77	3.23377	4126	0.000783754	0.00581717
		0.9569	6024	24	6000	48	6048	0.00793651	0.00793651		0.9978	4135.35	1.64868	4133.7	3.29736	4137	0.00079704	0.00581717
		0.9568	6025	25	6000	50	6050	0.00826446	0.00812876		0.9978	4146.32	1.68096	4144.64	3.36193	4148	0.000810494	0.00581717
		0.9567	6028	25	6003	50	6053	0.00826037	0.00812876		0.9977	4157.29	1.71375	4155.57	3.4275	4159	0.000824116	0.00597744
		0.9564	6031	25	6006	50	6056	0.00825627	0.00812876		0.9976	4168.25	1.74704	4166.51	3.49408	4170	0.000837908	0.00611571
		0.9562	6033	25	6008	50	6058	0.00825355	0.00812876		0.9976	4179.22	1.78084	4177.44	3.56168	4181	0.000851872	0.00611571
		0.9561	6035	25	6010	50	6060	0.00825083	0.00812876		0.9975	4190.18	1.81515	4188.37	3.63031	4192	0.000866009	0.00629961
		0.9557	6037	25	6012	50	6062	0.0082481	0.00812876		0.9975	4201.15	1.84999	4199.3	3.69999	4203	0.00088032	0.00629961
		0.9555	6039	25	6014	50	6064	0.00824538	0.00812876		0.9974	4212.11	1.88536	4210.23	3.77072	4214	0.000894808	0.00650553
		0.9554	6042	25	6017	50	6067	0.00824131	0.00812876		0.9974	4223.08	1.92126	4221.16	3.84253	4225	0.000909474	0.00650553
		0.9553	6043	25	6018	50	6068	0.00823995	0.00812876		0.9973	4234.04	1.95771	4232.08	3.91542	4236	0.000924319	0.00676234
		0.9552	6044	25	6019	50	6069	0.00823859	0.00812876		0.9973	4245.01	1.9947	4243.01	3.9894	4247	0.000939346	0.00676234
		0.9551	6046	25	6021	50	6071	0.00823588	0.00812876		0.9973	4255.97	2.03225	4253.94	4.06449	4258	0.000954555	0.00676234
		0.955	6049	25	6024	50	6074	0.00823181	0.00812876		0.9972	4266.93	2.07035	4264.86	4.14071	4269	0.000969948	0.00698946
		0.9548	6050	25	6025	50	6075	0.00823045	0.00812876		0.9971	4277.89	2.10903	4275.78	4.21806	4280	0.000985528	0.00717933
		0.9547	6054	25	6029	50	6079	0.00822504	0.00812876		0.9971	4288.85	2.14828	4286.7	4.29656	4291	0.0010013	0.00717933
		0.9546	6055	25	6030	50	6080	0.00822368	0.00812876		0.9971	4299.81	2.18811	4297.62	4.37622	4302	0.00101725	0.00717933
		0.9544	6058	25	6033	50	6083	0.00821963	0.00812876		0.997	4310.77	2.22853	4308.54	4.45706	4313	0.0010334	0.00739785
		0.9543	6060	25	6035	50	6085	0.00821693	0.00812876		0.9969	4321.73	2.26954	4319.46	4.53909	4324	0.00104974	0.00757148
		0.9541	6061	25	6036	50	6086	0.00821558	0.00812876		0.9969	4332.69	2.31116	4330.38	4.62232	4335	0.00106628	0.00757148
		0.954	6063	25	6038	50	6088	0.00821288	0.00812876		0.9968	4343.65	2.35338	4341.29	4.70677	4346	0.00108301	0.0077535
		0.9539	6066	25	6041	50	6091	0.00820883	0.00812876		0.9968	4354.6	2.39623	4352.21	4.79245	4357	0.00109994	0.0077535
		0.9538	6067	25	6042	50	6092	0.00820749	0.00812876		0.9967	4365.56	2.43969	4363.12	4.87938	4368	0.00111707	0.00795989
		0.9537	6069	25	6044	50	6094	0.00820479	0.00812876		0.9966	4376.52	2.48379	4374.03	4.96757	4379	0.00113441	0.00813882
		0.9536	6070	25	6045	50	6095	0.00820345	0.00812876		0.9966	4387.47	2.52852	4384.94	5.05704	4390	0.00115195	0.00813882
		0.9533	6074	25	6049	50	6099	0.00819807	0.00812876		0.9965	4398.43	2.5739	4395.85	5.1478	4401	0.00116969	0.00826709
		0.9532	6075	25	6050	50	6100	0.00819672	0.00812876		0.9964	4409.38	2.61994	4406.76	5.23987	4412	0.00118764	0.00844071
		0.9531	6076	25	6051	50	6101	0.00819538	0.00812876		0.9964	4420.33	2.66663	4417.67	5.33326	4423	0.0012058	0.00844071
		0.953	6077	25	6052	50	6102	0.00819403	0.00812876		0.9963	4431.29	2.714	4428.57	5.42799	4434	0.00122418	0.00866195
		0.9528	6081	25	6056	50	6106	0.00818867	0.00812876		0.9962	4442.24	2.76204	4439.48	5.52408	4445	0.00124276	0.00883101
		0.9527	6084	25	6059	50	6109	0.00818465	0.00812876		0.9961	4453.19	2.81077	4450.38	5.62153	4456	0.00126157	0.00900859
		0.9525	6087	25	6062	50	6112	0.00818063	0.00812876		0.9961	4464.14	2.86019	4461.28	5.72038	4467	0.00128059	0.00900859
		0.9524	6092	25	6067	50	6117	0.00817394	0.00812876		0.996	4475.09	2.91031	4472.18	5.82062	4478	0.00129983	0.00921265
		0.9523	6094	25	6069	50	6119	0.00817127	0.00812876		0.996	4486.04	2.96114	4483.08	5.92228	4489	0.00131929	0.00921265
		0.9522	6096	25	6071	50	6121	0.0081686	0.00812876		0.9959	4496.99	3.01269	4493.97	6.02538	4500	0.00133897	0.00943258
		0.952	6097	25	6072	50	6122	0.00816727	0.00812876		0.9958	4507.94	3.06497	4504.87	6.12994	4511	0.00135889	0.00963855
		0.9518	6098	25	6073	50	6123	0.00816593	0.00812876		0.9958	4518.88	3.11798	4515.76	6.23596	4522	0.00137903	0.00963855
		0.9517	6099	25	6074	50	6124	0.0081646	0.00812876		0.9957	4529.83	3.17174	4526.66	6.34348	4533	0.0013994	0.00980482
		0.9516	6100	25	6075	50	6125	0.00816327	0.00812876		0.9956	4540.77	3.22625	4537.55	6.45249	4544	0.00142	0.0100303
		0.9513	6102	25	6077	50	6127	0.0081606	0.00812876		0.9956	4551.72	3.28152	4548.44	6.56304	4555	0.00144084	0.0100303
		0.9512	6103	25	6078	50	6128	0.00815927	0.00812876		0.9955	4562.66	3.33756	4559.32	6.67512	4566	0.00146192	0.0102473
		0.951	6106	25	6081	50	6131	0.00815528	0.00812876		0.9954	4573.61	3.39438	4570.21	6.78877	4577	0.00148324	0.0104421
		0.9509	6107	25	6082	50	6132	0.00815395	0.00812876		0.9954	4584.55	3.452	4581.1	6.90399	4588	0.00150479	0.0104421
		0.9507	6108	25	6083	50	6133	0.00815262	0.00812876		0.9953	4595.49	3.51041	4591.98	7.02081	4599	0.0015266	0.0107268
		0.9506	6109	25	6084	50	6134	0.00815129	0.00812876		0.9953	4606.43	3.56963	4602.86	7.13925	4610	0.00154864	0.0107268
		0.9503	6110	25	6085	50	6135	0.00814996	0.00812876		0.9952	4617.37	3.62966	4613.74	7.25933	4621	0.00157094	0.0110114
		0.9501	6112	25	6087	50	6137	0.0081473	0.00812876		0.9951	4628.31	3.69053	4624.62	7.38106	4632	0.00159349	0.0112326
		0.95	6113	25	6088	50	6138	0.00814598	0.00812876		0.9951	4639.25	3.75223	4635.5	7.50447	4643	0.0016163	0.0112326
		0.9496	6115	25	6090	50	6140	0.00814332	0.00812876		0.995	4650.19	3.81478	4646.37	7.62957	4654	0.00163936	0.0114081
		0.9495	6116	25	6091	50	6141	0.008142	0.00812876		0.9949	4661.12	3.87819	4657.24	7.75639	4665	0.00166268	0.0115717
		0.9494	6118	25	6093	50	6143	0.00813935	0.00812876		0.9948	4672.06	3.94247	4668.12	7.88494	4676	0.00168626	0.0117809
		0.9492	6120	25	6095	50	6145	0.0081367	0.00812876		0.9947	4682.99	4.00763	4678.98	8.01525	4687	0.0017101	0.0120081
		0.9491	6121	25	6096	50	6146	0.00813537	0.00812876		0.9947	4693.93	4.07367	4689.85	8.14734	4698	0.00173422	0.0120081
		0.949	6122	25	6097	50	6147	0.00813405	0.00812876		0.9946	4704.86	4.14062	4700.72	8.28123	4709	0.0017586	0.0122318
		0.9488	6125	25	6100	50	6150	0.00813008	0.00812876		0.9945	4715.79	4.20847	4711.58	8.41695	4720	0.00178325	0.012482
		0.9487	6126	25	6101	50	6151	0.00812876	0.00812876		0.9945	4726.72	4.27725	4722.45	8.5545	4731	0.00180818	0.012482
		0.9486	6127	26	6101	52	6153	0.00845116	0.00842924		0.9944	4737.65	4.34696	4733.31	8.69392	4742	0.00183339	0.0126979
		0.9485	6129	26	6103	52	6155	0.00844842	0.00842924		0.9943	4748.58	4.41762	4744.16	8.83523	4753	0.00185887	0.0128777
		0.9484	6131	26	6105	52	6157	0.00844567	0.00842924		0.9942	4759.51	4.48923	4755.02	8.97845	4764	0.00188465	0.0130837
		0.9483	6132	26	6106	52	6158	0.0084443	0.00842924		0.9941	4770.44	4.5618	4765.88	9.12361	4775	0.0019107	0.0132684
		0.948	6134	26	6108	52	6160	0.00844156	0.00842924		0.994	4781.36	4.63536	4776.73	9.27072	4786	0.00193705	0.0134473
		0.9479	6135	26	6109	52	6161	0.00844019	0.00842924		0.9939	4792.29	4.70991	4787.58	9.41982	4797	0.00196369	0.0136698
		0.9477	6136	26	6110	52	6162	0.00843882	0.00842924		0.9938	4803.21	4.78546	4798.43	9.57092	4808	0.00199062	0.0139294
		0.9475	6138	26	6112	52	6164	0.00843608	0.00842924		0.9938	4814.14	4.86203	4809.28	9.72405	4819	0.00201786	0.0139294
		0.9474	6141	26	6115	52	6167	0.00843198	0.00842924		0.9937	4825.06	4.93962	4820.12	9.87924	4830	0.00204539	0.0142106
		0.9473	6143	26	6117	52	6169	0.00842924	0.00842924		0.9936	4835.98	5.01825	4830.96	10.0365	4841	0.00207323	0.0145145
		0.9471	6143	27	6116	54	6170	0.00875203	0.00875203		0.9936	4846.9	5.09794	4841.8	10.1959	4852	0.00210138	0.0145145
		0.9469	6148	28	6120	56	6176	0.00906736	0.0090308		0.9935	4857.82	5.17869	4852.64	10.3574	4863	0.00212983	0.0147886
		0.9468	6151	28	6123	56	6179	0.00906296	0.0090308		0.9934	4868.74	5.26052	4863.48	10.521	4874	0.0021586	0.0150222
		0.9467	6152	28	6124	56	6180	0.00906149	0.0090308		0.9933	4879.66	5.34344	4874.31	10.6869	4885	0.00218769	0.0152591
		0.9466	6153	28	6125	56	6181	0.00906002	0.0090308		0.9933	4890.57	5.42747	4885.15	10.8549	4896	0.0022171	0.0152591
		0.9462	6155	28	6127	56	6183	0.00905709	0.0090308		0.9932	4901.49	5.51261	4895.97	11.0252	4907	0.00224684	0.0155089
		0.9461	6157	28	6129	56	6185	0.00905416	0.0090308		0.9931	4912.4	5.59889	4906.8	11.1978	4918	0.0022769	0.0157246
		0.946	6159	28	6131	56	6187	0.00905124	0.0090308		0.9929	4923.31	5.68632	4917.63	11.3726	4929	0.00230729	0.0160581
		0.9457	6160	28	6132	56	6188	0.00904977	0.0090308		0.9928	4934.23	5.7749	4928.45	11.5498	4940	0.00233802	0.0163004
		0.9456	6161	28	6133	56	6189	0.00904831	0.0090308		0.9928	4945.14	5.86466	4939.27	11.7293	4951	0.00236908	0.0163004
		0.9455	6163	28	6135	56	6191	0.00904539	0.0090308		0.9927	4956.04	5.95561	4950.09	11.9112	4962	0.00240049	0.0165957
		0.9453	6165	28	6137	56	6193	0.00904247	0.0090308		0.9925	4966.95	6.04776	4960.9	12.0955	4973	0.00243224	0.0168959
		0.9452	6166	28	6138	56	6194	0.00904101	0.0090308		0.9924	4977.86	6.14114	4971.72	12.2823	4984	0.00246434	0.0170581
		0.9451	6168	28	6140	56	6196	0.00903809	0.0090308		0.9923	4988.76	6.23575	4982.53	12.4715	4995	0.0024968	0.0173145
		0.945	6169	28	6141	56	6197	0.00903663	0.0090308		0.9922	4999.67	6.3316	4993.34	12.6632	5006	0.00252961	0.0175745
		0.9449	6171	28	6143	56	6199	0.00903372	0.0090308		0.9921	5010.57	6.42873	5004.14	12.8575	5017	0.00256278	0.0177958
		0.9448	6172	28	6144	56	6200	0.00903226	0.0090308		0.992	5021.47	6.52713	5014.95	13.0543	5028	0.00259631	0.0180411
		0.9447	6173	28	6145	56	6201	0.0090308	0.0090308		0.9919	5032.37	6.62683	5025.75	13.2537	5039	0.00263022	0.0182354
		0.9445	6174	29	6145	58	6203	0.00935031	0.00931577		0.9918	5043.27	6.72784	5036.54	13.4557	5050	0.00266449	0.0183987
		0.9444	6176	29	6147	58	6205	0.0093473	0.00931577		0.9917	5054.17	6.83019	5047.34	13.6604	5061	0.00269914	0.0186298
		0.9443	6177	29	6148	58	6206	0.00934579	0.00931577		0.9915	5065.07	6.93387	5058.13	13.8677	5072	0.00273418	0.0190098
		0.9442	6178	29	6149	58	6207	0.00934429	0.00931577		0.9914	5075.96	7.03893	5068.92	14.0779	5083	0.0027696	0.019271
		0.944	6179	29	6150	58	6208	0.00934278	0.00931577		0.9913	5086.85	7.14536	5079.71	14.2907	5094	0.0028054	0.0194894
		0.9437	6181	29	6152	58	6210	0.00933977	0.00931577		0.9912	5097.75	7.25319	5090.49	14.5064	5105	0.0028416	0.0197336
		0.9436	6183	29	6154	58	6212	0.00933677	0.00931577		0.9911	5108.64	7.36243	5101.28	14.7249	5116	0.0028782	0.0199688
		0.9434	6184	29	6155	58	6213	0.00933526	0.00931577		0.991	5119.53	7.47311	5112.05	14.9462	5127	0.0029152	0.0202067
		0.9433	6186	29	6157	58	6215	0.00933226	0.00931577		0.9909	5130.41	7.58524	5122.83	15.1705	5138	0.0029526	0.0204958
		0.9429	6189	29	6160	58	6218	0.00932776	0.00931577		0.9908	5141.3	7.69884	5133.6	15.3977	5149	0.00299042	0.0208999
		0.9428	6191	29	6162	58	6220	0.00932476	0.00931577		0.9908	5152.19	7.81393	5144.37	15.6279	5160	0.00302865	0.0208999
		0.9427	6192	29	6163	58	6221	0.00932326	0.00931577		0.9907	5163.07	7.93052	5155.14	15.861	5171	0.00306731	0.0217184
		0.9425	6193	29	6164	58	6222	0.00932176	0.00931577		0.9907	5173.95	8.04864	5165.9	16.0973	5182	0.00310638	0.0217184
		0.9424	6194	29	6165	58	6223	0.00932026	0.00931577		0.9907	5184.83	8.1683	5176.66	16.3366	5193	0.00314589	0.0217184
		0.9423	6195	29	6166	58	6224	0.00931877	0.00931577		0.9907	5195.71	8.28953	5187.42	16.5791	5204	0.00318583	0.0217184
		0.9419	6196	29	6167	58	6225	0.00931727	0.00931577		0.9906	5206.59	8.41234	5198.18	16.8247	5215	0.00322621	0.022475
		0.9417	6197	29	6168	58	6226	0.00931577	0.00931577		0.9905	5217.46	8.53676	5208.93	17.0735	5226	0.00326703	0.0227552
		0.9416	6197	30	6167	60	6227	0.00963546	0.00957854		0.9904	5228.34	8.66281	5219.67	17.3256	5237	0.00330831	0.0230117
		0.9413	6198	30	6168	60	6228	0.00963391	0.00957854		0.9903	5239.21	8.7905	5230.42	17.581	5248	0.00335004	0.0233122
		0.941	6199	30	6169	60	6229	0.00963236	0.00957854		0.9902	5250.08	8.91985	5241.16	17.8397	5259	0.00339222	0.0236722
		0.9409	6200	30	6170	60	6230	0.00963082	0.00957854		0.9901	5260.95	9.0509	5251.9	18.1018	5270	0.00343488	0.0240236
		0.9408	6201	30	6171	60	6231	0.00962927	0.00957854		0.99	5271.82	9.18365	5262.63	18.3673	5281	0.003478	0.0243657
		0.9407	6203	30	6173	60	6233	0.00962618	0.00957854		0.9899	5282.68	9.31814	5273.36	18.6363	5292	0.00352159	0.0247709
		0.9405	6204	30	6174	60	6234	0.00962464	0.00957854		0.9899	5293.55	9.45438	5284.09	18.9088	5303	0.00356567	0.0247709
		0.9404	6206	30	6176	60	6236	0.00962155	0.00957854		0.9897	5304.41	9.5924	5294.82	19.1848	5314	0.00361024	0.0253165
		0.9403	6208	30	6178	60	6238	0.00961847	0.00957854		0.9896	5315.27	9.73221	5305.54	19.4644	5325	0.00365529	0.0255862
		0.9402	6210	30	6180	60	6240	0.00961538	0.00957854		0.9894	5326.13	9.87385	5316.25	19.7477	5336	0.00370084	0.0259197
		0.9399	6212	30	6182	60	6242	0.0096123	0.00957854		0.9891	5336.98	10.0173	5326.97	20.0347	5347	0.0037469	0.0262729
		0.9398	6215	30	6185	60	6245	0.00960769	0.00957854		0.9889	5347.84	10.1627	5337.67	20.3254	5358	0.00379347	0.0265371
		0.9396	6216	30	6186	60	6246	0.00960615	0.00957854		0.9885	5358.69	10.3099	5348.38	20.6199	5369	0.00384054	0.0269144
		0.9395	6218	30	6188	60	6248	0.00960307	0.00957854		0.9881	5369.54	10.4591	5359.08	20.9182	5380	0.00388814	0.0273454
		0.9394	6219	30	6189	60	6249	0.00960154	0.00957854		0.9879	5380.39	10.6102	5369.78	21.2204	5391	0.00393627	0.0277015
		0.9393	6221	30	6191	60	6251	0.00959846	0.00957854		0.9877	5391.24	10.7633	5380.47	21.5266	5402	0.00398493	0.0279799
		0.9392	6222	30	6192	60	6252	0.00959693	0.00957854		0.9874	5402.08	10.9184	5391.16	21.8367	5413	0.00403413	0.0284277
		0.9391	6223	30	6193	60	6253	0.00959539	0.00957854		0.9872	5412.92	11.0755	5401.85	22.1509	5424	0.00408387	0.0287302
		0.939	6224	30	6194	60	6254	0.00959386	0.00957854		0.987	5423.77	11.2346	5412.53	22.4692	5435	0.00413417	0.0290018
		0.9388	6226	30	6196	60	6256	0.00959079	0.00957854		0.9865	5434.6	11.3958	5423.21	22.7916	5446	0.00418502	0.0295353
		0.9387	6228	30	6198	60	6258	0.00958773	0.00957854		0.9862	5445.44	11.5591	5433.88	23.1182	5457	0.00423643	0.0299198
		0.9386	6230	30	6200	60	6260	0.00958466	0.00957854		0.9858	5456.28	11.7245	5444.55	23.4491	5468	0.00428842	0.030345
		0.9383	6234	30	6204	60	6264	0.00957854	0.00957854		0.9855	5467.11	11.8921	5455.22	23.7843	5479	0.00434099	0.0306859
		0.9382	6234	31	6203	62	6265	0.00989625	0.00989309		0.9851	5477.94	12.0619	5465.88	24.1238	5490	0.00439413	0.0310123
		0.9381	6235	31	6204	62	6266	0.00989467	0.00989309		0.9846	5488.77	12.2339	5476.53	24.4678	5501	0.00444787	0.03149
		0.938	6236	31	6205	62	6267	0.00989309	0.00989309		0.9844	5499.59	12.4081	5487.18	24.8162	5512	0.00450221	0.0317689
		0.9378	6237	32	6205	64	6269	0.010209	0.0101814		0.984	5510.42	12.5846	5497.83	25.1692	5523	0.00455715	0.0322582
		0.9377	6239	32	6207	64	6271	0.0102057	0.0101814		0.9837	5521.24	12.7634	5508.47	25.5267	5534	0.00461271	0.0326782
		0.9376	6240	32	6208	64	6272	0.0102041	0.0101814		0.9834	5532.06	12.9445	5519.11	25.8889	5545	0.00466888	0.0331815
		0.9374	6242	32	6210	64	6274	0.0102008	0.0101814		0.9831	5542.87	13.1279	5529.74	26.2559	5556	0.00472568	0.0336332
		0.9373	6243	32	6211	64	6275	0.0101992	0.0101814		0.9828	5553.69	13.3138	5540.37	26.6276	5567	0.00478311	0.033971
		0.9372	6244	32	6212	64	6276	0.0101976	0.0101814		0.9824	5564.5	13.5021	5551	27.0041	5578	0.00484119	0.0344943
		0.937	6245	32	6213	64	6277	0.010196	0.0101814		0.982	5575.31	13.6928	5561.61	27.3856	5589	0.00489991	0.0348818
		0.9369	6248	32	6216	64	6280	0.0101911	0.0101814		0.9816	5586.11	13.886	5572.23	27.772	5600	0.00495929	0.0353359
		0.9368	6250	32	6218	64	6282	0.0101878	0.0101814		0.9813	5596.92	14.0817	5582.84	28.1635	5611	0.00501933	0.0356908
		0.9367	6252	32	6220	64	6284	0.0101846	0.0101814		0.9808	5607.72	14.28	5593.44	28.56	5622	0.00508004	0.0362619
		0.9365	6253	32	6221	64	6285	0.010183	0.0101814		0.9804	5618.52	14.4809	5604.04	28.9617	5633	0.00514144	0.0366909
		0.9359	6254	32	6222	64	6286	0.0101814	0.0101814		0.9799	5629.32	14.6843	5614.63	29.3687	5644	0.00520352	0.0372342
		0.9357	6254	33	6221	66	6287	0.0104979	0.0104828		0.9794	5640.11	14.8904	5625.22	29.7809	5655	0.00526629	0.0377412
		0.9355	6255	33	6222	66	6288	0.0104962	0.0104828		0.979	5650.9	15.0993	5635.8	30.1985	5666	0.00532977	0.0381877
		0.9354	6257	33	6224	66	6290	0.0104928	0.0104828		0.9788	5661.69	15.3108	5646.38	30.6215	5677	0.00539397	0.0386395
		0.9352	6260	33	6227	66	6293	0.0104878	0.0104828		0.9783	5672.47	15.525	5656.95	31.0501	5688	0.00545888	0.0390966
		0.9351	6261	33	6228	66	6294	0.0104862	0.0104828		0.9777	5683.26	15.7421	5667.52	31.4842	5699	0.00552452	0.0398159
		0.935	6263	33	6230	66	6296	0.0104828	0.0104828		0.9773	5694.04	15.962	5678.08	31.924	5710	0.00559089	0.0402396
		0.9349	6263	34	6229	68	6297	0.0107988	0.0107561		0.977	5704.82	16.1848	5688.63	32.3695	5721	0.00565802	0.0408116
		0.9348	6265	34	6231	68	6299	0.0107954	0.0107561		0.9768	5715.59	16.4104	5699.18	32.8208	5732	0.0057259	0.041149
		0.9345	6268	34	6234	68	6302	0.0107902	0.0107561		0.9763	5726.36	16.639	5709.72	33.278	5743	0.00579454	0.0418323
		0.9343	6269	34	6235	68	6303	0.0107885	0.0107561		0.9758	5737.13	16.8706	5720.26	33.7412	5754	0.00586395	0.0423771
		0.934	6272	34	6238	68	6306	0.0107834	0.0107561		0.9754	5747.89	17.1052	5730.79	34.2103	5765	0.00593415	0.0429037
		0.9339	6273	34	6239	68	6307	0.0107817	0.0107561		0.9747	5758.66	17.3428	5741.31	34.6856	5776	0.00600513	0.0434369
		0.9338	6274	34	6240	68	6308	0.01078	0.0107561		0.9739	5769.42	17.5836	5751.83	35.1671	5787	0.00607692	0.0441062
		0.9336	6275	34	6241	68	6309	0.0107783	0.0107561		0.9729	5780.17	17.8274	5762.35	35.6549	5798	0.00614951	0.0445756
		0.9335	6277	34	6243	68	6311	0.0107748	0.0107561		0.9724	5790.93	18.0745	5772.85	36.149	5809	0.00622292	0.0451827
		0.9333	6278	34	6244	68	6312	0.0107731	0.0107561		0.9717	5801.68	18.3247	5783.35	36.6495	5820	0.00629716	0.0458249
		0.9331	6279	34	6245	68	6313	0.0107714	0.0107561		0.9711	5812.42	18.5783	5793.84	37.1565	5831	0.00637224	0.0463943
		0.933	6280	34	6246	68	6314	0.0107697	0.0107561		0.9707	5823.16	18.8351	5804.33	37.6702	5842	0.00644817	0.0470261
		0.9328	6281	34	6247	68	6315	0.010768	0.0107561		0.97	5833.9	19.0953	5814.81	38.1905	5853	0.00652495	0.0475824
		0.9326	6282	34	6248	68	6316	0.0107663	0.0107561		0.9693	5844.64	19.3588	5825.28	38.7176	5864	0.0066026	0.0481736
		0.9325	6283	34	6249	68	6317	0.0107646	0.0107561		0.9686	5855.37	19.6258	5835.75	39.2516	5875	0.00668113	0.0488869
		0.9324	6284	34	6250	68	6318	0.0107629	0.0107561		0.9681	5866.1	19.8963	5846.21	39.7926	5886	0.00676054	0.0494942
		0.9323	6285	34	6251	68	6319	0.0107612	0.0107561		0.9677	5876.83	20.1703	5856.66	40.3405	5897	0.00684086	0.0501089
		0.9321	6286	34	6252	68	6320	0.0107595	0.0107561		0.9671	5887.55	20.4478	5867.1	40.8956	5908	0.00692208	0.0507909
		0.932	6287	34	6253	68	6321	0.0107578	0.0107561		0.9666	5898.27	20.729	5877.54	41.458	5919	0.00700422	0.0514217
		0.9319	6288	34	6254	68	6322	0.0107561	0.0107561		0.9659	5908.99	21.0138	5887.97	42.0276	5930	0.00708729	0.0521214
		0.9313	6290	35	6255	70	6325	0.0110672	0.0109856		0.9649	5919.7	21.3023	5898.4	42.6047	5941	0.00717129	0.0527685
		0.931	6293	35	6258	70	6328	0.0110619	0.0109856		0.9642	5930.41	21.5946	5908.81	43.1892	5952	0.00725625	0.0534863
		0.9306	6294	35	6259	70	6329	0.0110602	0.0109856		0.9632	5941.11	21.8907	5919.22	43.7814	5963	0.00734218	0.0540865
		0.9305	6296	35	6261	70	6331	0.0110567	0.0109856		0.9628	5951.81	22.1906	5929.62	44.3813	5974	0.00742907	0.0547898
		0.9304	6297	35	6262	70	6332	0.011055	0.0109856		0.962	5962.51	22.4945	5940.01	44.9889	5985	0.00751695	0.0555347
		0.9303	6298	35	6263	70	6333	0.0110532	0.0109856		0.9612	5973.2	22.8022	5950.4	45.6045	5996	0.00760582	0.0562895
		0.9298	6299	35	6264	70	6334	0.0110515	0.0109856		0.9604	5983.89	23.114	5960.77	46.2281	6007	0.0076957	0.0569541
		0.9297	6300	35	6265	70	6335	0.0110497	0.0109856		0.9593	5994.57	23.4299	5971.14	46.8597	6018	0.00778659	0.0577618
		0.9296	6302	35	6267	70	6337	0.0110462	0.0109856		0.9582	6005.25	23.7498	5981.5	47.4996	6029	0.00787852	0.0585463
		0.9294	6303	35	6268	70	6338	0.0110445	0.0109856		0.9573	6015.93	24.0739	5991.85	48.1478	6040	0.00797149	0.0593064
		0.9293	6305	35	6270	70	6340	0.011041	0.0109856		0.9567	6026.6	24.4022	6002.2	48.8044	6051	0.00806551	0.0601114
		0.929	6306	35	6271	70	6341	0.0110393	0.0109856		0.9557	6037.27	24.7347	6012.53	49.4695	6062	0.00816059	0.0607844
		0.9287	6307	35	6272	70	6342	0.0110375	0.0109856		0.955	6047.93	25.0716	6022.86	50.1432	6073	0.00825675	0.0616089
		0.9286	6309	35	6274	70	6344	0.011034	0.0109856		0.9543	6058.59	25.4129	6033.17	50.8257	6084	0.008354	0.0624443
		0.9284	6310	35	6275	70	6345	0.0110323	0.0109856		0.9536	6069.24	25.7585	6043.48	51.517	6095	0.00845235	0.0632166
		0.9283	6311	35	6276	70	6346	0.0110306	0.0109856		0.9528	6079.89	26.1087	6053.78	52.2173	6106	0.00855181	0.0639233
		0.9282	6312	35	6277	70	6347	0.0110288	0.0109856		0.9524	6090.54	26.4633	6064.07	52.9267	6117	0.00865239	0.0647133
		0.9279	6314	35	6279	70	6349	0.0110254	0.0109856		0.9512	6101.18	26.8226	6074.35	53.6452	6128	0.00875412	0.0657044
		0.9278	6315	35	6280	70	6350	0.0110236	0.0109856		0.9496	6111.81	27.1865	6084.63	54.3731	6139	0.00885699	0.0665934
		0.9276	6316	35	6281	70	6351	0.0110219	0.0109856		0.9488	6122.44	27.5552	6094.89	55.1103	6150	0.00896103	0.0673364
		0.9274	6318	35	6283	70	6353	0.0110184	0.0109856		0.9479	6133.07	27.9286	6105.14	55.8571	6161	0.00906624	0.0682863
		0.9269	6319	35	6284	70	6354	0.0110167	0.0109856		0.9469	6143.69	28.3068	6115.39	56.6135	6172	0.00917264	0.0692895
		0.9266	6320	35	6285	70	6355	0.0110149	0.0109856		0.9462	6154.31	28.6899	6125.62	57.3797	6183	0.00928024	0.0700204
		0.9265	6321	35	6286	70	6356	0.0110132	0.0109856		0.9452	6164.92	29.0779	6135.84	58.1558	6194	0.00938906	0.0709651
		0.9264	6322	35	6287	70	6357	0.0110115	0.0109856		0.9444	6175.53	29.471	6146.06	58.9419	6205	0.0094991	0.0718383
		0.9262	6323	35	6288	70	6358	0.0110098	0.0109856		0.9429	6186.13	29.8691	6156.26	59.7381	6216	0.00961038	0.072891
		0.926	6324	35	6289	70	6359	0.011008	0.0109856		0.9416	6196.73	30.2723	6166.46	60.5446	6227	0.00972292	0.0737436
		0.9259	6325	35	6290	70	6360	0.0110063	0.0109856		0.9403	6207.32	30.6807	6176.64	61.3615	6238	0.00983673	0.074649
		0.9258	6327	35	6292	70	6362	0.0110028	0.0109856		0.9394	6217.91	31.0944	6186.81	62.1889	6249	0.00995181	0.0756526
		0.9256	6328	35	6293	70	6363	0.0110011	0.0109856		0.9386	6228.49	31.5134	6196.97	63.0269	6260	0.0100682	0.07658
		0.9255	6329	35	6294	70	6364	0.0109994	0.0109856		0.9377	6239.06	31.9378	6207.12	63.8756	6271	0.0101859	0.077563
		0.9253	6330	35	6295	70	6365	0.0109976	0.0109856		0.9368	6249.63	32.3676	6217.26	64.7353	6282	0.0103049	0.0785577
		0.9252	6331	35	6296	70	6366	0.0109959	0.0109856		0.9352	6260.2	32.803	6227.39	65.6059	6293	0.0104252	0.0795183
		0.9251	6334	35	6299	70	6369	0.0109907	0.0109856		0.934	6270.76	33.2439	6237.51	66.4878	6304	0.0105469	0.0807227
		0.9249	6335	35	6300	70	6370	0.010989	0.0109856		0.9328	6281.31	33.6904	6247.62	67.3809	6315	0.01067	0.0816607
		0.9246	6336	35	6301	70	6371	0.0109873	0.0109856		0.931	6291.86	34.1427	6257.71	68.2854	6326	0.0107944	0.0827995
		0.9243	6337	35	6302	70	6372	0.0109856	0.0109856		0.9296	6302.4	34.6007	6267.8	69.2014	6337	0.0109202	0.0837114
		0.9242	6337	36	6301	72	6373	0.0112977	0.0112606		0.9279	6312.94	35.0646	6277.87	70.1292	6348	0.0110474	0.0848764
		0.9238	6338	36	6302	72	6374	0.0112959	0.0112606		0.926	6323.47	35.5344	6287.93	71.0688	6359	0.0111761	0.0859079
		0.9237	6339	36	6303	72	6375	0.0112941	0.0112606		0.9249	6333.99	36.0101	6297.98	72.0203	6370	0.0113062	0.0870008
		0.9236	6340	36	6304	72	6376	0.0112923	0.0112606		0.9224	6344.51	36.492	6308.02	72.9839	6381	0.0114377	0.0880558
		0.9232	6341	36	6305	72	6377	0.0112906	0.0112606		0.9214	6355.02	36.9799	6318.04	73.9598	6392	0.0115707	0.0891224
		0.923	6342	36	6306	72	6378	0.0112888	0.0112606		0.9203	6365.53	37.474	6328.05	74.948	6403	0.0117051	0.0903556
		0.9227	6343	36	6307	72	6379	0.011287	0.0112606		0.9182	6376.03	37.9744	6338.05	75.9488	6414	0.0118411	0.0915518
		0.9224	6345	36	6309	72	6381	0.0112835	0.0112606		0.9173	6386.52	38.4811	6348.04	76.9622	6425	0.0119786	0.0926563
		0.9223	6346	36	6310	72	6382	0.0112817	0.0112606		0.9158	6397.01	38.9942	6358.01	77.9885	6436	0.0121175	0.0938262
		0.9222	6347	36	6311	72	6383	0.01128	0.0112606		0.9139	6407.49	39.5138	6367.97	79.0276	6447	0.012258	0.0950632
		0.9221	6349	36	6313	72	6385	0.0112764	0.0112606		0.9117	6417.96	40.0399	6377.92	80.0799	6458	0.0124001	0.0962053
		0.9219	6351	36	6315	72	6387	0.0112729	0.0112606		0.9102	6428.43	40.5727	6387.85	81.1454	6469	0.0125437	0.0974147
		0.9218	6352	36	6316	72	6388	0.0112711	0.0112606		0.9089	6438.89	41.1121	6397.78	82.2243	6480	0.0126889	0.0985258
		0.9215	6353	36	6317	72	6389	0.0112694	0.0112606		0.908	6449.34	41.6583	6407.68	83.3167	6491	0.0128357	0.0998172
		0.9214	6356	36	6320	72	6392	0.0112641	0.0112606		0.9061	6459.79	42.2114	6417.58	84.4228	6502	0.0129841	0.101123
		0.9213	6358	36	6322	72	6394	0.0112606	0.0112606		0.9046	6470.23	42.7714	6427.46	85.5427	6513	0.0131341	0.102386
		0.9209	6358	37	6321	74	6395	0.0115715	0.0115661		0.9036	6480.66	43.3383	6437.32	86.6766	6524	0.0132858	0.103605
		0.9206	6361	37	6324	74	6398	0.0115661	0.0115661		0.9022	6491.09	43.9123	6447.18	87.8246	6535	0.0134391	0.105013
		0.9205	6363	38	6325	76	6401	0.0118731	0.011838		0.9007	6501.51	44.4935	6457.01	88.9869	6546	0.0135941	0.106258
		0.9204	6364	38	6326	76	6402	0.0118713	0.011838		0.8998	6511.92	45.0818	6466.84	90.1637	6557	0.0137508	0.107636
		0.9203	6365	38	6327	76	6403	0.0118694	0.011838		0.8983	6522.32	45.6775	6476.65	91.355	6568	0.0139091	0.108907
		0.9201	6366	38	6328	76	6404	0.0118676	0.011838		0.8966	6532.72	46.2805	6486.44	92.561	6579	0.0140692	0.110253
		0.9197	6367	38	6329	76	6405	0.0118657	0.011838		0.8951	6543.11	46.891	6496.22	93.782	6590	0.0142309	0.11155
		0.9195	6368	38	6330	76	6406	0.0118639	0.011838		0.894	6553.49	47.509	6505.98	95.0179	6601	0.0143945	0.112986
		0.9194	6369	38	6331	76	6407	0.011862	0.011838		0.8921	6563.87	48.1345	6515.73	96.2691	6612	0.0145598	0.114437
		0.9191	6370	38	6332	76	6408	0.0118602	0.011838		0.8905	6574.23	48.7678	6525.46	97.5356	6623	0.0147268	0.115775
		0.9189	6371	38	6333	76	6409	0.0118583	0.011838		0.8892	6584.59	49.4088	6535.18	98.8176	6634	0.0148956	0.117061
		0.9188	6372	38	6334	76	6410	0.0118565	0.011838		0.8875	6594.94	50.0576	6544.88	100.115	6645	0.0150663	0.11862
		0.9187	6374	38	6336	76	6412	0.0118528	0.011838		0.8854	6605.29	50.7144	6554.57	101.429	6656	0.0152387	0.12013
		0.9184	6375	38	6337	76	6413	0.0118509	0.011838		0.8833	6615.62	51.3791	6564.24	102.758	6667	0.015413	0.121589
		0.9182	6377	38	6339	76	6415	0.0118472	0.011838		0.882	6625.95	52.0519	6573.9	104.104	6678	0.0155891	0.122994
		0.9181	6379	38	6341	76	6417	0.0118435	0.011838		0.8801	6636.27	52.7328	6583.53	105.466	6689	0.015767	0.124413
		0.9178	6380	38	6342	76	6418	0.0118417	0.011838		0.8783	6646.58	53.4219	6593.16	106.844	6700	0.0159468	0.125913
		0.9175	6382	38	6344	76	6420	0.011838	0.011838		0.8763	6656.88	54.1194	6602.76	108.239	6711	0.0161286	0.127565
		0.9174	6384	39	6345	78	6423	0.0121439	0.0121363		0.8741	6667.17	54.8252	6612.35	109.65	6722	0.0163122	0.128955
		0.9173	6387	39	6348	78	6426	0.0121382	0.0121363		0.8717	6677.46	55.5394	6621.92	111.079	6733	0.0164977	0.130568
		0.9172	6388	39	6349	78	6427	0.0121363	0.0121363		0.8691	6687.74	56.2622	6631.48	112.524	6744	0.0166851	0.132125
		0.9171	6388	40	6348	80	6428	0.0124456	0.0124012		0.866	6698.01	56.9936	6641.01	113.987	6755	0.0168745	0.133697
		0.9164	6389	40	6349	80	6429	0.0124436	0.0124012		0.8641	6708.27	57.7337	6650.53	115.467	6766	0.0170658	0.135282
		0.9163	6391	40	6351	80	6431	0.0124397	0.0124012		0.8608	6718.52	58.4825	6660.03	116.965	6777	0.0172591	0.136882
		0.9162	6392	40	6352	80	6432	0.0124378	0.0124012		0.8576	6728.76	59.2402	6669.52	118.48	6788	0.0174544	0.138496
		0.9161	6393	40	6353	80	6433	0.0124359	0.0124012		0.856	6738.99	60.0068	6678.99	120.014	6799	0.0176517	0.139976
		0.916	6394	40	6354	80	6434	0.0124339	0.0124012		0.8547	6749.22	60.7824	6688.44	121.565	6810	0.0178509	0.141691
		0.9159	6395	40	6355	80	6435	0.012432	0.0124012		0.8524	6759.43	61.5671	6697.87	123.134	6821	0.0180522	0.143423
		0.9158	6396	40	6356	80	6436	0.0124301	0.0124012		0.8497	6769.64	62.3609	6707.28	124.722	6832	0.0182555	0.145093
		0.9154	6397	40	6357	80	6437	0.0124281	0.0124012		0.8477	6779.84	63.164	6716.67	126.328	6843	0.0184609	0.146777
		0.9152	6398	40	6358	80	6438	0.0124262	0.0124012		0.8456	6790.02	63.9764	6726.05	127.953	6854	0.0186683	0.148397
		0.9149	6400	40	6360	80	6440	0.0124224	0.0124012		0.8421	6800.2	64.7981	6735.4	129.596	6865	0.0188778	0.150265
		0.9148	6401	40	6361	80	6441	0.0124204	0.0124012		0.8404	6810.37	65.6293	6744.74	131.259	6876	0.0190894	0.151912
		0.9147	6403	40	6363	80	6443	0.0124166	0.0124012		0.8382	6820.53	66.47	6754.06	132.94	6887	0.019303	0.153572
		0.9143	6404	40	6364	80	6444	0.0124146	0.0124012		0.8351	6830.68	67.3204	6763.36	134.641	6898	0.0195188	0.155404
		0.914	6406	40	6366	80	6446	0.0124108	0.0124012		0.8322	6840.82	68.1804	6772.64	136.361	6909	0.0197367	0.15709
		0.9139	6408	40	6368	80	6448	0.0124069	0.0124012		0.8301	6850.95	69.0502	6781.9	138.1	6920	0.0199567	0.159032
		0.9135	6410	40	6370	80	6450	0.0124031	0.0124012		0.8276	6861.07	69.9298	6791.14	139.86	6931	0.0201788	0.160744
		0.9132	6411	40	6371	80	6451	0.0124012	0.0124012		0.8258	6871.18	70.8193	6800.36	141.639	6942	0.0204031	0.162551
		0.9131	6411	41	6370	82	6452	0.0127092	0.0127053		0.824	6881.28	71.7188	6809.56	143.438	6953	0.0206296	0.164371
		0.9129	6412	41	6371	82	6453	0.0127073	0.0127053		0.8217	6891.37	72.6283	6818.74	145.257	6964	0.0208582	0.166288
		0.9127	6413	41	6372	82	6454	0.0127053	0.0127053		0.8185	6901.45	73.5479	6827.9	147.096	6975	0.021089	0.167966
		0.9121	6413	42	6371	84	6455	0.0130132	0.0130071		0.8167	6911.52	74.4778	6837.04	148.956	6986	0.021322	0.169909
		0.9119	6415	42	6373	84	6457	0.0130091	0.0130071		0.8136	6921.58	75.4179	6846.16	150.836	6997	0.0215572	0.17178
		0.9117	6416	42	6374	84	6458	0.0130071	0.0130071		0.812	6931.63	76.3683	6855.26	152.737	7008	0.0217946	0.173665
		0.9114	6417	43	6374	86	6460	0.0133127	0.0133086		0.8094	6941.67	77.3292	6864.34	154.658	7019	0.0220342	0.175562
		0.911	6418	43	6375	86	6461	0.0133106	0.0133086		0.8077	6951.7	78.3005	6873.4	156.601	7030	0.0222761	0.177471
		0.9109	6419	43	6376	86	6462	0.0133086	0.0133086		0.8053	6961.72	79.2823	6882.44	158.565	7041	0.0225202	0.179305
		0.9108	6420	44	6376	88	6464	0.0136139	0.0135991		0.8027	6971.73	80.2748	6891.45	160.55	7052	0.0227665	0.181502
		0.9106	6422	44	6378	88	6466	0.0136097	0.0135991		0.8015	6981.72	81.2779	6900.44	162.556	7063	0.0230151	0.183449
		0.9105	6423	44	6379	88	6467	0.0136075	0.0135991		0.799	6991.71	82.2918	6909.42	164.584	7074	0.023266	0.185228
		0.9103	6424	44	6380	88	6468	0.0136054	0.0135991		0.797	7001.68	83.3164	6918.37	166.633	7085	0.0235191	0.187197
		0.9102	6425	44	6381	88	6469	0.0136033	0.0135991		0.7941	7011.65	84.352	6927.3	168.704	7096	0.0237745	0.189178
		0.9098	6426	44	6382	88	6470	0.0136012	0.0135991		0.7923	7021.6	85.3984	6936.2	170.797	7107	0.0240322	0.19126
		0.9097	6427	44	6383	88	6471	0.0135991	0.0135991		0.7909	7031.54	86.4558	6945.09	172.912	7118	0.0242922	0.193172
		0.9093	6429	45	6384	90	6474	0.0139018	0.0139018		0.7886	7041.48	87.5243	6953.95	175.049	7129	0.0245544	0.195278
		0.9092	6429	46	6383	92	6475	0.0142085	0.0141953		0.7859	7051.4	88.6039	6962.79	177.208	7140	0.024819	0.197211
		0.9091	6430	46	6384	92	6476	0.0142063	0.0141953		0.7835	7061.31	89.6947	6971.61	179.389	7151	0.0250859	0.199246
		0.909	6431	46	6385	92	6477	0.0142041	0.0141953		0.7796	7071.2	90.7967	6980.41	181.593	7162	0.0253551	0.201291
		0.9089	6434	46	6388	92	6480	0.0141975	0.0141953		0.7777	7081.09	91.9099	6989.18	183.82	7173	0.0256266	0.203347
		0.9088	6435	46	6389	92	6481	0.0141953	0.0141953		0.7751	7090.97	93.0345	6997.93	186.069	7184	0.0259005	0.205319
		0.9087	6436	47	6389	94	6483	0.0144995	0.014495		0.7725	7100.83	94.1705	7006.66	188.341	7195	0.0261767	0.207488
		0.9085	6437	47	6390	94	6484	0.0144972	0.014495		0.7706	7110.68	95.318	7015.36	190.636	7206	0.0264552	0.209574
		0.9084	6438	47	6391	94	6485	0.014495	0.014495		0.7681	7120.52	96.4769	7024.05	192.954	7217	0.026736	0.211668
		0.9083	6438	48	6390	96	6486	0.0148011	0.0147897		0.7656	7130.35	97.6474	7032.71	195.295	7228	0.0270192	0.213772
		0.9082	6440	48	6392	96	6488	0.0147965	0.0147897		0.7615	7140.17	98.8294	7041.34	197.659	7239	0.0273047	0.215788
		0.9081	6441	48	6393	96	6489	0.0147943	0.0147897		0.7581	7149.98	100.023	7049.95	200.046	7250	0.0275926	0.218102
		0.908	6443	48	6395	96	6491	0.0147897	0.0147897		0.7568	7159.77	101.229	7058.54	202.457	7261	0.0278828	0.220329
		0.9076	6443	49	6394	98	6492	0.0150955	0.0150515		0.7535	7169.55	102.446	7067.11	204.891	7272	0.0281754	0.222273
		0.9075	6444	49	6395	98	6493	0.0150932	0.0150515		0.7511	7179.33	103.675	7075.65	207.349	7283	0.0284703	0.224419
		0.9072	6446	49	6397	98	6495	0.0150885	0.0150515		0.7483	7189.08	104.915	7084.17	209.831	7294	0.0287676	0.226573
		0.9069	6447	49	6398	98	6496	0.0150862	0.0150515		0.7461	7198.83	106.168	7092.66	212.336	7305	0.0290672	0.228636
		0.9067	6449	49	6400	98	6498	0.0150816	0.0150515		0.7445	7208.57	107.433	7101.13	214.865	7316	0.0293692	0.230903
		0.9064	6451	49	6402	98	6500	0.0150769	0.0150515		0.7418	7218.29	108.709	7109.58	217.418	7327	0.0296736	0.233178
		0.9062	6452	49	6403	98	6501	0.0150746	0.0150515		0.7381	7228	109.998	7118	219.995	7338	0.0299803	0.235262
		0.9061	6453	49	6404	98	6502	0.0150723	0.0150515		0.7351	7237.7	111.298	7126.4	222.596	7349	0.0302893	0.237451
		0.906	6454	49	6405	98	6503	0.01507	0.0150515		0.7317	7247.39	112.611	7134.78	225.221	7360	0.0306007	0.239646
		0.9058	6455	49	6406	98	6504	0.0150677	0.0150515		0.728	7257.06	113.935	7143.13	227.871	7371	0.0309145	0.241848
		0.9055	6458	49	6409	98	6507	0.0150607	0.0150515		0.7253	7266.73	115.272	7151.46	230.544	7382	0.0312306	0.244055
		0.9054	6459	49	6410	98	6508	0.0150584	0.0150515		0.7232	7276.38	116.621	7159.76	233.242	7393	0.031549	0.246267
		0.9051	6460	49	6411	98	6509	0.0150561	0.0150515		0.7208	7286.02	117.982	7168.04	235.964	7404	0.0318698	0.248687
		0.905	6462	49	6413	98	6511	0.0150515	0.0150515		0.7187	7295.64	119.355	7176.29	238.711	7415	0.032193	0.250708
		0.9048	6462	50	6412	100	6512	0.0153563	0.0153563		0.714	7305.26	120.741	7184.52	241.482	7426	0.0325185	0.252835
		0.9046	6462	51	6411	102	6513	0.015661	0.0156346		0.7113	7314.86	122.139	7192.72	244.278	7437	0.0328463	0.255067
		0.9045	6463	51	6412	102	6514	0.0156586	0.0156346		0.7084	7324.45	123.549	7200.9	247.098	7448	0.0331764	0.257405
		0.9044	6464	51	6413	102	6515	0.0156562	0.0156346		0.7051	7334.03	124.971	7209.06	249.943	7459	0.0335089	0.259645
		0.9043	6466	51	6415	102	6517	0.0156514	0.0156346		0.702	7343.59	126.406	7217.19	252.813	7470	0.0338437	0.261889
		0.9041	6467	51	6416	102	6518	0.015649	0.0156346		0.6994	7353.15	127.853	7225.29	255.707	7481	0.0341808	0.264137
		0.904	6469	51	6418	102	6520	0.0156442	0.0156346		0.6977	7362.69	129.313	7233.37	258.626	7492	0.0345203	0.26649
		0.9038	6470	51	6419	102	6521	0.0156418	0.0156346		0.6946	7372.22	130.785	7241.43	261.57	7503	0.034862	0.268641
		0.9037	6471	51	6420	102	6522	0.0156394	0.0156346		0.6924	7381.73	132.269	7249.46	264.538	7514	0.035206	0.270897
		0.9036	6473	51	6422	102	6524	0.0156346	0.0156346		0.6886	7391.23	133.766	7257.47	267.532	7525	0.0355524	0.273156
		0.9033	6473	52	6421	104	6525	0.0159387	0.0159094		0.6868	7400.73	135.275	7265.45	270.55	7536	0.035901	0.275313
		0.9031	6474	52	6422	104	6526	0.0159363	0.0159094		0.6847	7410.2	136.797	7273.41	273.593	7547	0.0362519	0.277679
		0.903	6476	52	6424	104	6528	0.0159314	0.0159094		0.6812	7419.67	138.331	7281.34	276.661	7558	0.0366051	0.280045
		0.9029	6477	52	6425	104	6529	0.0159289	0.0159094		0.6785	7429.12	139.877	7289.25	279.754	7569	0.0369605	0.282208
		0.9026	6478	52	6426	104	6530	0.0159265	0.0159094		0.6761	7438.56	141.436	7297.13	282.872	7580	0.0373182	0.284474
		0.9024	6480	52	6428	104	6532	0.0159216	0.0159094		0.6727	7447.99	143.007	7304.99	286.015	7591	0.0376781	0.286844
		0.9023	6482	52	6430	104	6534	0.0159167	0.0159094		0.6705	7457.41	144.591	7312.82	289.182	7602	0.0380403	0.289009
		0.9022	6484	52	6432	104	6536	0.0159119	0.0159094		0.6672	7466.81	146.188	7320.62	292.375	7613	0.0384047	0.291277
		0.9021	6485	52	6433	104	6537	0.0159094	0.0159094		0.6636	7476.2	147.796	7328.41	295.593	7624	0.0387714	0.293544
		0.9019	6485	53	6432	106	6538	0.0162129	0.016203		0.6602	7485.58	149.418	7336.16	298.835	7635	0.0391402	0.295812
		0.9015	6486	53	6433	106	6539	0.0162104	0.016203		0.6571	7494.95	151.051	7343.9	302.103	7646	0.0395112	0.298079
		0.9014	6487	53	6434	106	6540	0.016208	0.016203		0.6538	7504.3	152.698	7351.6	305.395	7657	0.0398845	0.300449
		0.9012	6489	53	6436	106	6542	0.016203	0.016203		0.6521	7513.64	154.356	7359.29	308.713	7668	0.0402599	0.302714
		0.9011	6489	54	6435	108	6543	0.0165062	0.016486		0.651	7522.97	156.028	7366.94	312.055	7679	0.0406375	0.304875
		0.9009	6490	54	6436	108	6544	0.0165037	0.016486		0.6484	7532.29	157.711	7374.58	315.422	7690	0.0410172	0.307138
		0.9008	6491	54	6437	108	6545	0.0165011	0.016486		0.6458	7541.59	159.407	7382.19	318.814	7701	0.0413991	0.309399
		0.9007	6492	54	6438	108	6546	0.0164986	0.016486		0.6439	7550.88	161.116	7389.77	322.231	7712	0.0417831	0.311658
		0.9005	6495	54	6441	108	6549	0.0164911	0.016486		0.6415	7560.16	162.837	7397.33	325.673	7723	0.0421693	0.313813
		0.9004	6497	54	6443	108	6551	0.016486	0.016486		0.6383	7569.43	164.57	7404.86	329.14	7734	0.0425575	0.31617
		0.9002	6497	55	6442	110	6552	0.0167888	0.0167555		0.6362	7578.68	166.316	7412.37	332.631	7745	0.0429479	0.318422
		0.9001	6498	55	6443	110	6553	0.0167862	0.0167555		0.6335	7587.93	168.074	7419.85	336.147	7756	0.0433403	0.320671
		0.9	6501	55	6446	110	6556	0.0167785	0.0167555		0.6304	7597.16	169.844	7427.31	339.688	7767	0.0437348	0.322917
		0.8998	6503	55	6448	110	6558	0.0167734	0.0167555		0.6283	7606.37	171.627	7434.75	343.254	7778	0.0441314	0.32516
		0.8994	6505	55	6450	110	6560	0.0167683	0.0167555		0.6256	7615.58	173.422	7442.16	346.844	7789	0.04453	0.327501
		0.8992	6506	55	6451	110	6561	0.0167657	0.0167555		0.6246	7624.77	175.229	7449.54	350.459	7800	0.0449306	0.329635
		0.8989	6507	55	6452	110	6562	0.0167632	0.0167555		0.6224	7633.95	177.049	7456.9	354.098	7811	0.0453333	0.331867
		0.8987	6510	55	6455	110	6565	0.0167555	0.0167555		0.6187	7643.12	178.881	7464.24	357.762	7822	0.0457379	0.334095
		0.8984	6510	56	6454	112	6566	0.0170576	0.0169748		0.6174	7652.27	180.725	7471.55	361.45	7833	0.0461446	0.336319
		0.8983	6513	56	6457	112	6569	0.0170498	0.0169748		0.6148	7661.42	182.582	7478.84	365.163	7844	0.0465532	0.338538
		0.8982	6515	56	6459	112	6571	0.0170446	0.0169748		0.6122	7670.55	184.45	7486.1	368.9	7855	0.0469638	0.340652
		0.8976	6517	56	6461	112	6573	0.0170394	0.0169748		0.6083	7679.67	186.331	7493.34	372.662	7866	0.0473763	0.343063
		0.8974	6519	56	6463	112	6575	0.0170342	0.0169748		0.606	7688.78	188.224	7500.55	376.448	7877	0.0477908	0.345168
		0.8972	6520	56	6464	112	6576	0.0170316	0.0169748		0.6034	7697.87	190.129	7507.74	380.258	7888	0.0482071	0.347467
		0.897	6522	56	6466	112	6578	0.0170265	0.0169748		0.6003	7706.95	192.046	7514.91	384.092	7899	0.0486254	0.349562
		0.8966	6523	56	6467	112	6579	0.0170239	0.0169748		0.5978	7716.02	193.975	7522.05	387.95	7910	0.0490456	0.351751
		0.8965	6525	56	6469	112	6581	0.0170187	0.0169748		0.5949	7725.08	195.916	7529.17	391.833	7921	0.0494676	0.353935
		0.8964	6526	56	6470	112	6582	0.0170161	0.0169748		0.5925	7734.13	197.87	7536.26	395.739	7932	0.0498915	0.356014
		0.8962	6527	56	6471	112	6583	0.0170135	0.0169748		0.5899	7743.17	199.835	7543.33	399.669	7943	0.0503172	0.358186
		0.8956	6528	56	6472	112	6584	0.0170109	0.0169748		0.5871	7752.19	201.812	7550.38	403.623	7954	0.0507447	0.36045
		0.8955	6529	56	6473	112	6585	0.0170084	0.0169748		0.5848	7761.2	203.801	7557.4	407.601	7965	0.0511741	0.362708
		0.8954	6531	56	6475	112	6587	0.0170032	0.0169748		0.5825	7770.2	205.802	7564.4	411.603	7976	0.0516052	0.364763
		0.8952	6532	56	6476	112	6588	0.0170006	0.0169748		0.5794	7779.19	207.814	7571.37	415.628	7987	0.0520381	0.366911
		0.8951	6534	56	6478	112	6590	0.0169954	0.0169748		0.578	7788.16	209.839	7578.32	419.677	7998	0.0524728	0.368954
		0.895	6536	56	6480	112	6592	0.0169903	0.0169748		0.5758	7797.13	211.875	7585.25	423.75	8009	0.0529092	0.371185
		0.8949	6537	56	6481	112	6593	0.0169877	0.0169748		0.5741	7806.08	213.923	7592.15	427.845	8020	0.0533473	0.373119
		0.8947	6539	56	6483	112	6595	0.0169826	0.0169748		0.5712	7815.02	215.982	7599.04	431.965	8031	0.0537871	0.375432
		0.8946	6541	56	6485	112	6597	0.0169774	0.0169748		0.5691	7823.95	218.053	7605.89	436.107	8042	0.0542287	0.37745
		0.8945	6542	56	6486	112	6598	0.0169748	0.0169748		0.5661	7832.86	220.136	7612.73	440.273	8053	0.0546719	0.379748
		0.8944	6542	57	6485	114	6599	0.0172753	0.0172623		0.5646	7841.77	222.231	7619.54	444.461	8064	0.0551167	0.381751
		0.8943	6543	57	6486	114	6600	0.0172727	0.0172623		0.5611	7850.66	224.337	7626.33	448.673	8075	0.0555632	0.383843
		0.894	6544	57	6487	114	6601	0.0172701	0.0172623		0.5593	7859.55	226.454	7633.09	452.908	8086	0.0560114	0.385833
		0.8938	6545	57	6488	114	6602	0.0172675	0.0172623		0.5566	7868.42	228.583	7639.83	457.166	8097	0.0564611	0.388005
		0.8937	6546	57	6489	114	6603	0.0172649	0.0172623		0.5545	7877.28	230.723	7646.55	461.446	8108	0.0569125	0.390075
		0.8934	6547	57	6490	114	6604	0.0172623	0.0172623		0.5515	7886.13	232.875	7653.25	465.749	8119	0.0573654	0.392044
		0.8931	6548	58	6490	116	6606	0.0175598	0.0175545		0.5486	7894.96	235.038	7659.92	470.075	8130	0.0578198	0.394379
		0.8927	6550	58	6492	116	6608	0.0175545	0.0175545		0.5474	7903.79	237.212	7666.58	474.424	8141	0.0582758	0.396239
		0.8925	6550	59	6491	118	6609	0.0178544	0.0178517		0.5441	7912.6	239.397	7673.21	478.795	8152	0.0587334	0.398279
		0.8923	6551	59	6492	118	6610	0.0178517	0.0178517		0.5417	7921.41	241.594	7679.81	483.188	8163	0.0591924	0.400218
		0.8922	6551	60	6491	120	6611	0.0181516	0.0180832		0.5398	7930.2	243.802	7686.4	487.603	8174	0.059653	0.402426
		0.8921	6553	60	6493	120	6613	0.0181461	0.0180832		0.5363	7938.98	246.021	7692.96	492.041	8185	0.060115	0.404351
		0.892	6555	60	6495	120	6615	0.0181406	0.0180832		0.5341	7947.75	248.251	7699.5	496.501	8196	0.0605785	0.406359
		0.8919	6557	60	6497	120	6617	0.0181351	0.0180832		0.531	7956.51	250.491	7706.02	500.983	8207	0.0610434	0.408359
		0.8918	6558	60	6498	120	6618	0.0181324	0.0180832		0.5289	7965.26	252.743	7712.51	505.487	8218	0.0615097	0.410352
		0.8915	6559	60	6499	120	6619	0.0181296	0.0180832		0.5262	7973.99	255.006	7718.99	510.013	8229	0.0619775	0.412246
		0.8913	6560	60	6500	120	6620	0.0181269	0.0180832		0.5241	7982.72	257.28	7725.44	514.56	8240	0.0624466	0.414133
		0.8908	6561	60	6501	120	6621	0.0181242	0.0180832		0.5223	7991.44	259.565	7731.87	519.13	8251	0.0629172	0.416192
		0.8906	6562	60	6502	120	6622	0.0181214	0.0180832		0.5203	8000.14	261.86	7738.28	523.72	8262	0.0633891	0.418064
		0.8905	6563	60	6503	120	6623	0.0181187	0.0180832		0.518	8008.83	264.166	7744.67	528.333	8273	0.0638623	0.420106
		0.8903	6564	60	6504	120	6624	0.0181159	0.0180832		0.5147	8017.52	266.483	7751.03	532.967	8284	0.0643369	0.422139
		0.8902	6566	60	6506	120	6626	0.0181105	0.0180832		0.5132	8026.19	268.811	7757.38	537.622	8295	0.0648127	0.424075
		0.8897	6569	60	6509	120	6629	0.0181023	0.0180832		0.5118	8034.85	271.149	7763.7	542.298	8306	0.0652899	0.425916
		0.8894	6570	60	6510	120	6630	0.0180995	0.0180832		0.5106	8043.5	273.498	7770	546.996	8317	0.0657684	0.427924
		0.8893	6571	60	6511	120	6631	0.0180968	0.0180832		0.5087	8052.14	275.857	7776.29	551.714	8328	0.0662481	0.429837
		0.8892	6574	60	6514	120	6634	0.0180886	0.0180832		0.5064	8060.77	278.227	7782.55	556.454	8339	0.0667291	0.431742
		0.889	6575	60	6515	120	6635	0.0180859	0.0180832		0.5051	8069.39	280.607	7788.79	561.215	8350	0.0672113	0.433724
		0.8889	6576	60	6516	120	6636	0.0180832	0.0180832		0.5029	8078	282.998	7795	565.996	8361	0.0676948	0.435527
		0.8887	6576	61	6515	122	6637	0.0183818	0.0183597		0.4998	8086.6	285.399	7801.2	570.798	8372	0.0681794	0.437322
		0.8886	6577	61	6516	122	6638	0.018379	0.0183597		0.4979	8095.19	287.81	7807.38	575.621	8383	0.0686652	0.43928
		0.8885	6578	61	6517	122	6639	0.0183763	0.0183597		0.4965	8103.77	290.232	7813.54	580.464	8394	0.0691523	0.44106
		0.8884	6579	61	6518	122	6640	0.0183735	0.0183597		0.4954	8112.34	292.664	7819.67	585.328	8405	0.0696404	0.443002
		0.8883	6580	61	6519	122	6641	0.0183707	0.0183597		0.4938	8120.89	295.106	7825.79	590.212	8416	0.0701297	0.444851
		0.8881	6582	61	6521	122	6643	0.0183652	0.0183597		0.4919	8129.44	297.558	7831.88	595.116	8427	0.0706202	0.446776
		0.8878	6583	61	6522	122	6644	0.0183624	0.0183597		0.4908	8137.98	300.02	7837.96	600.041	8438	0.0711117	0.448443
		0.8875	6584	61	6523	122	6645	0.0183597	0.0183597		0.489	8146.51	302.493	7844.01	604.986	8449	0.0716044	0.450352
		0.8872	6585	62	6523	124	6647	0.018655	0.0186326		0.4879	8155.02	304.975	7850.05	609.95	8460	0.0720982	0.452252
		0.8871	6586	62	6524	124	6648	0.0186522	0.0186326		0.4855	8163.53	307.468	7856.06	614.935	8471	0.072593	0.454063
		0.8869	6588	62	6526	124	6650	0.0186466	0.0186326		0.4842	8172.03	309.97	7862.06	619.94	8482	0.0730889	0.455783
		0.8867	6589	62	6527	124	6651	0.0186438	0.0186326		0.4819	8180.52	312.482	7868.04	624.964	8493	0.0735858	0.457579
		0.8866	6590	62	6528	124	6652	0.018641	0.0186326		0.4808	8189	315.004	7873.99	630.008	8504	0.0740838	0.459204
		0.8862	6591	62	6529	124	6653	0.0186382	0.0186326		0.4789	8197.46	317.536	7879.93	635.072	8515	0.0745827	0.461228
		0.886	6592	62	6530	124	6654	0.0186354	0.0186326		0.4773	8205.92	320.078	7885.84	640.155	8526	0.0750827	0.462759
		0.8858	6593	62	6531	124	6655	0.0186326	0.0186326		0.4753	8214.37	322.629	7891.74	645.258	8537	0.0755837	0.464605
		0.8854	6594	63	6531	126	6657	0.0189274	0.0188736		0.4739	8222.81	325.19	7897.62	650.38	8548	0.0760856	0.466364
		0.8852	6595	63	6532	126	6658	0.0189246	0.0188736		0.4703	8231.24	327.761	7903.48	655.521	8559	0.0765886	0.468195
		0.885	6596	63	6533	126	6659	0.0189218	0.0188736		0.4685	8239.66	330.341	7909.32	660.682	8570	0.0770924	0.46978
		0.8843	6597	63	6534	126	6660	0.0189189	0.0188736		0.4664	8248.07	332.931	7915.14	665.862	8581	0.0775972	0.471596
		0.8842	6599	63	6536	126	6662	0.0189132	0.0188736		0.4635	8256.47	335.53	7920.94	671.061	8592	0.078103	0.473405
		0.8841	6600	63	6537	126	6663	0.0189104	0.0188736		0.4613	8264.86	338.139	7926.72	676.278	8603	0.0786096	0.475049
		0.8837	6601	63	6538	126	6664	0.0189076	0.0188736		0.4599	8273.24	340.758	7932.48	681.515	8614	0.0791172	0.476687
		0.8836	6602	63	6539	126	6665	0.0189047	0.0188736		0.4576	8281.61	343.385	7938.23	686.771	8625	0.0796256	0.478629
		0.8835	6603	63	6540	126	6666	0.0189019	0.0188736		0.4558	8289.98	346.022	7943.96	692.045	8636	0.0801349	0.480177
		0.8833	6605	63	6542	126	6668	0.0188962	0.0188736		0.4541	8298.33	348.669	7949.66	697.338	8647	0.0806451	0.481949
		0.8832	6606	63	6543	126	6669	0.0188934	0.0188736		0.4519	8306.68	351.325	7955.35	702.649	8658	0.0811561	0.483637
		0.8831	6607	63	6544	126	6670	0.0188906	0.0188736		0.4498	8315.01	353.99	7961.02	707.98	8669	0.081668	0.485319
		0.8827	6608	63	6545	126	6671	0.0188877	0.0188736		0.4478	8323.34	356.664	7966.67	713.328	8680	0.0821807	0.486994
		0.8825	6609	63	6546	126	6672	0.0188849	0.0188736		0.4457	8331.65	359.348	7972.3	718.695	8691	0.0826942	0.488739
		0.8824	6611	63	6548	126	6674	0.0188792	0.0188736		0.4429	8339.96	362.04	7977.92	724.08	8702	0.0832085	0.490325
		0.8823	6612	63	6549	126	6675	0.0188764	0.0188736		0.4413	8348.26	364.742	7983.52	729.484	8713	0.0837236	0.491981
		0.8822	6613	63	6550	126	6676	0.0188736	0.0188736		0.4401	8356.55	367.453	7989.09	734.906	8724	0.0842395	0.493706
		0.882	6615	64	6551	128	6679	0.0191645	0.0191159		0.4379	8364.83	370.173	7994.65	740.345	8735	0.0847562	0.495274
		0.8819	6616	64	6552	128	6680	0.0191617	0.0191159		0.4361	8373.1	372.902	8000.2	745.803	8746	0.0852736	0.496911
		0.8817	6617	64	6553	128	6681	0.0191588	0.0191159		0.4343	8381.36	375.64	8005.72	751.279	8757	0.0857918	0.498691
		0.8812	6618	64	6554	128	6682	0.0191559	0.0191159		0.4323	8389.61	378.386	8011.23	756.773	8768	0.0863108	0.500168
		0.8811	6620	64	6556	128	6684	0.0191502	0.0191159		0.4307	8397.86	381.142	8016.72	762.284	8779	0.0868304	0.501713
		0.881	6621	64	6557	128	6685	0.0191473	0.0191159		0.4291	8406.09	383.907	8022.19	767.814	8790	0.0873508	0.5034
		0.8809	6622	64	6558	128	6686	0.0191445	0.0191159		0.4272	8414.32	386.68	8027.64	773.361	8801	0.0878719	0.505008
		0.8805	6623	64	6559	128	6687	0.0191416	0.0191159		0.4245	8422.54	389.463	8033.07	778.925	8812	0.0883937	0.506464
		0.8801	6625	64	6561	128	6689	0.0191359	0.0191159		0.4235	8430.75	392.254	8038.49	784.508	8823	0.0889162	0.508061
		0.8796	6626	64	6562	128	6690	0.019133	0.0191159		0.4215	8438.95	395.054	8043.89	790.108	8834	0.0894394	0.509796
		0.8795	6629	64	6565	128	6693	0.0191245	0.0191159		0.4196	8447.14	397.862	8049.28	795.725	8845	0.0899632	0.511453
		0.8793	6630	64	6566	128	6694	0.0191216	0.0191159		0.4176	8455.32	400.68	8054.64	801.36	8856	0.0904877	0.512889
		0.8792	6632	64	6568	128	6696	0.0191159	0.0191159		0.4161	8463.49	403.506	8059.99	807.012	8867	0.0910129	0.514534
		0.8789	6632	65	6567	130	6697	0.0194117	0.019285		0.4148	8471.66	406.34	8065.32	812.681	8878	0.0915387	0.516103
		0.8786	6633	65	6568	130	6698	0.0194088	0.019285		0.4134	8479.82	409.184	8070.63	818.367	8889	0.0920652	0.517596
		0.8783	6635	65	6570	130	6700	0.019403	0.019285		0.4119	8487.96	412.036	8075.93	824.071	8900	0.0925922	0.519154
		0.8782	6637	65	6572	130	6702	0.0193972	0.019285		0.4104	8496.1	414.896	8081.21	829.792	8911	0.0931199	0.520778
		0.8778	6638	65	6573	130	6703	0.0193943	0.019285		0.4088	8504.24	417.765	8086.47	835.53	8922	0.0936482	0.522327
		0.8777	6641	65	6576	130	6706	0.0193856	0.019285		0.407	8512.36	420.642	8091.72	841.285	8933	0.0941772	0.52387
		0.8774	6642	65	6577	130	6707	0.0193827	0.019285		0.4055	8520.47	423.528	8096.94	847.056	8944	0.0947067	0.525478
		0.8773	6643	65	6578	130	6708	0.0193798	0.019285		0.4037	8528.58	426.423	8102.15	852.845	8955	0.0952367	0.526942
		0.8768	6644	65	6579	130	6709	0.019377	0.019285		0.4018	8536.67	429.325	8107.35	858.651	8966	0.0957674	0.52847
		0.8767	6645	65	6580	130	6710	0.0193741	0.019285		0.4	8544.76	432.236	8112.53	864.473	8977	0.0962986	0.529994
		0.8763	6647	65	6582	130	6712	0.0193683	0.019285		0.3979	8552.84	435.156	8117.69	870.312	8988	0.0968304	0.531514
		0.876	6649	65	6584	130	6714	0.0193625	0.019285		0.3968	8560.92	438.084	8122.83	876.168	8999	0.0973628	0.533029
		0.8756	6650	65	6585	130	6715	0.0193596	0.019285		0.3957	8568.98	441.02	8127.96	882.04	9010	0.0978957	0.534539
		0.8753	6651	65	6586	130	6716	0.0193568	0.019285		0.3939	8577.04	443.965	8133.07	887.929	9021	0.0984291	0.535976
		0.875	6652	65	6587	130	6717	0.0193539	0.019285		0.3925	8585.08	446.917	8138.17	893.835	9032	0.0989631	0.537546
		0.8749	6653	65	6588	130	6718	0.019351	0.019285		0.3912	8593.12	449.878	8143.24	899.757	9043	0.0994976	0.538975
		0.8746	6654	65	6589	130	6719	0.0193481	0.019285		0.3899	8601.15	452.847	8148.31	905.695	9054	0.100033	0.540401
		0.8745	6655	65	6590	130	6720	0.0193452	0.019285		0.3887	8609.18	455.825	8153.35	911.65	9065	0.100568	0.542025
		0.8741	6657	65	6592	130	6722	0.0193395	0.019285		0.3868	8617.19	458.811	8158.38	917.621	9076	0.101104	0.54351
		0.8739	6658	65	6593	130	6723	0.0193366	0.019285		0.385	8625.2	461.804	8163.39	923.608	9087	0.101641	0.54499
		0.8736	6659	65	6594	130	6724	0.0193337	0.019285		0.3829	8633.19	464.806	8168.39	929.612	9098	0.102178	0.546534
		0.8735	6660	65	6595	130	6725	0.0193309	0.019285		0.3815	8641.18	467.816	8173.37	935.632	9109	0.102715	0.54794
		0.8734	6662	65	6597	130	6727	0.0193251	0.019285		0.3797	8649.17	470.834	8178.33	941.668	9120	0.103253	0.549408
		0.8733	6663	65	6598	130	6728	0.0193222	0.019285		0.3779	8657.14	473.86	8183.28	947.721	9131	0.103792	0.550873
		0.8732	6664	65	6599	130	6729	0.0193194	0.019285		0.3768	8665.11	476.895	8188.21	953.789	9142	0.10433	0.552268
		0.873	6665	65	6600	130	6730	0.0193165	0.019285		0.3751	8673.06	479.937	8193.13	959.873	9153	0.10487	0.553924
		0.8723	6666	65	6601	130	6731	0.0193136	0.019285		0.3737	8681.01	482.987	8198.03	965.974	9164	0.10541	0.555246
		0.8718	6667	65	6602	130	6732	0.0193108	0.019285		0.3727	8688.95	486.045	8202.91	972.09	9175	0.10595	0.55663
		0.8717	6668	65	6603	130	6733	0.0193079	0.019285		0.3713	8696.89	489.111	8207.78	978.223	9186	0.106491	0.558208
		0.8715	6669	65	6604	130	6734	0.019305	0.019285		0.37	8704.81	492.185	8212.63	984.371	9197	0.107032	0.559586
		0.8714	6670	65	6605	130	6735	0.0193022	0.019285		0.3678	8712.73	495.267	8217.47	990.535	9208	0.107573	0.561026
		0.871	6672	65	6607	130	6737	0.0192964	0.019285		0.3662	8720.64	498.357	8222.29	996.715	9219	0.108115	0.562462
		0.8709	6673	65	6608	130	6738	0.0192936	0.019285		0.3645	8728.54	501.455	8227.09	1002.91	9230	0.108658	0.56383
		0.8706	6674	65	6609	130	6739	0.0192907	0.019285		0.3629	8736.44	504.561	8231.88	1009.12	9241	0.109201	0.565195
		0.8705	6675	65	6610	130	6740	0.0192878	0.019285		0.3618	8744.33	507.675	8236.65	1015.35	9252	0.109744	0.566816
		0.8701	6676	65	6611	130	6741	0.019285	0.019285		0.3599	8752.2	510.796	8241.41	1021.59	9263	0.110287	0.56824
		0.8697	6676	66	6610	132	6742	0.0195788	0.0195759		0.3589	8760.07	513.925	8246.15	1027.85	9274	0.110831	0.569595
		0.8694	6677	66	6611	132	6743	0.0195759	0.0195759		0.358	8767.94	517.062	8250.88	1034.12	9285	0.111376	0.570948
		0.8691	6677	67	6610	134	6744	0.0198695	0.0198049		0.3569	8775.79	520.207	8255.59	1040.41	9296	0.111921	0.572427
		0.8688	6678	67	6611	134	6745	0.0198666	0.0198049		0.3556	8783.64	523.36	8260.28	1046.72	9307	0.112466	0.573902
		0.8686	6680	67	6613	134	6747	0.0198607	0.0198049		0.3543	8791.48	526.52	8264.96	1053.04	9318	0.113011	0.575246
		0.8684	6682	67	6615	134	6749	0.0198548	0.0198049		0.353	8799.31	529.688	8269.62	1059.38	9329	0.113557	0.576652
		0.8678	6683	67	6616	134	6750	0.0198519	0.0198049		0.3516	8807.14	532.864	8274.27	1065.73	9340	0.114104	0.577991
		0.867	6684	67	6617	134	6751	0.0198489	0.0198049		0.3502	8814.95	536.047	8278.91	1072.09	9351	0.11465	0.579454
		0.8668	6685	67	6618	134	6752	0.019846	0.0198049		0.3488	8822.76	539.239	8283.52	1078.48	9362	0.115197	0.580915
		0.8667	6686	67	6619	134	6753	0.019843	0.0198049		0.3477	8830.56	542.437	8288.13	1084.87	9373	0.115745	0.582246
		0.8665	6687	67	6620	134	6754	0.0198401	0.0198049		0.3463	8838.36	545.644	8292.71	1091.29	9384	0.116292	0.583637
		0.866	6688	67	6621	134	6755	0.0198372	0.0198049		0.345	8846.14	548.858	8297.28	1097.72	9395	0.11684	0.585026
		0.8659	6689	67	6622	134	6756	0.0198342	0.0198049		0.3436	8853.92	552.08	8301.84	1104.16	9406	0.117389	0.586476
		0.8656	6690	67	6623	134	6757	0.0198313	0.0198049		0.3427	8861.69	555.309	8306.38	1110.62	9417	0.117938	0.587797
		0.8654	6692	67	6625	134	6759	0.0198254	0.0198049		0.3415	8869.45	558.546	8310.91	1117.09	9428	0.118487	0.589178
		0.8652	6693	67	6626	134	6760	0.0198225	0.0198049		0.3399	8877.21	561.791	8315.42	1123.58	9439	0.119036	0.590557
		0.865	6694	67	6627	134	6761	0.0198196	0.0198049		0.3386	8884.96	565.043	8319.91	1130.09	9450	0.119586	0.591934
		0.8647	6695	67	6628	134	6762	0.0198166	0.0198049		0.3377	8892.7	568.303	8324.39	1136.61	9461	0.120136	0.593245
		0.8646	6696	67	6629	134	6763	0.0198137	0.0198049		0.3359	8900.43	571.57	8328.86	1143.14	9472	0.120686	0.594804
		0.8645	6698	67	6631	134	6765	0.0198078	0.0198049		0.335	8908.15	574.845	8333.31	1149.69	9483	0.121237	0.596049
		0.8641	6699	67	6632	134	6766	0.0198049	0.0198049		0.3339	8915.87	578.127	8337.75	1156.25	9494	0.121788	0.597478
		0.864	6700	68	6632	136	6768	0.0200946	0.0200649		0.3325	8923.58	581.417	8342.17	1162.83	9505	0.122339	0.598843
		0.8634	6701	68	6633	136	6769	0.0200916	0.0200649		0.3316	8931.29	584.715	8346.57	1169.43	9516	0.122891	0.600082
		0.8633	6702	68	6634	136	6770	0.0200886	0.0200649		0.3308	8938.98	588.02	8350.96	1176.04	9527	0.123443	0.601381
		0.863	6703	68	6635	136	6771	0.0200857	0.0200649		0.3297	8946.67	591.332	8355.34	1182.66	9538	0.123995	0.602863
		0.8622	6704	68	6636	136	6772	0.0200827	0.0200649		0.3286	8954.35	594.652	8359.7	1189.3	9549	0.124547	0.604219
		0.8621	6705	68	6637	136	6773	0.0200797	0.0200649		0.3276	8962.02	597.979	8364.04	1195.96	9560	0.1251	0.605635
		0.8614	6706	68	6638	136	6774	0.0200768	0.0200649		0.3265	8969.69	601.314	8368.37	1202.63	9571	0.125653	0.606926
		0.8612	6707	68	6639	136	6775	0.0200738	0.0200649		0.3252	8977.34	604.656	8372.69	1209.31	9582	0.126207	0.608153
		0.8611	6708	68	6640	136	6776	0.0200708	0.0200649		0.3241	8984.99	608.005	8376.99	1216.01	9593	0.12676	0.609624
		0.8608	6709	68	6641	136	6777	0.0200679	0.0200649		0.323	8992.64	611.362	8381.28	1222.72	9604	0.127314	0.610909
		0.8598	6710	68	6642	136	6778	0.0200649	0.0200649		0.3217	9000.27	614.727	8385.55	1229.45	9615	0.127868	0.612314
		0.8596	6711	69	6642	138	6780	0.020354	0.020348		0.3199	9007.9	618.099	8389.8	1236.2	9626	0.128423	0.613779
		0.8592	6713	69	6644	138	6782	0.020348	0.020348		0.3189	9015.52	621.478	8394.04	1242.96	9637	0.128977	0.614997
		0.8591	6713	70	6643	140	6783	0.0206398	0.0206398		0.3175	9023.14	624.864	8398.27	1249.73	9648	0.129532	0.616397
		0.8587	6714	71	6643	142	6785	0.0209285	0.0209285		0.3165	9030.74	628.258	8402.48	1256.52	9659	0.130088	0.617612
		0.8586	6714	72	6642	144	6786	0.0212202	0.0212139		0.3146	9038.34	631.659	8406.68	1263.32	9670	0.130643	0.618947
		0.8584	6715	72	6643	144	6787	0.021217	0.0212139		0.3133	9045.93	635.068	8410.86	1270.14	9681	0.131199	0.620341
		0.8576	6716	72	6644	144	6788	0.0212139	0.0212139		0.3125	9053.52	638.484	8415.03	1276.97	9692	0.131755	0.621672
		0.8575	6717	73	6644	146	6790	0.0215022	0.021499		0.3115	9061.09	641.907	8419.19	1283.81	9703	0.132311	0.623123
		0.857	6718	73	6645	146	6791	0.021499	0.021499		0.3107	9068.66	645.337	8423.33	1290.67	9714	0.132867	0.62439
		0.8569	6718	74	6644	148	6792	0.0217903	0.0217327		0.3095	9076.22	648.775	8427.45	1297.55	9725	0.133424	0.625656
		0.8567	6720	74	6646	148	6794	0.0217839	0.0217327		0.3082	9083.78	652.22	8431.56	1304.44	9736	0.133981	0.626981
		0.8565	6721	74	6647	148	6795	0.0217807	0.0217327		0.3067	9091.33	655.673	8435.65	1311.35	9747	0.134538	0.628304
		0.8561	6722	74	6648	148	6796	0.0217775	0.0217327		0.3057	9098.87	659.132	8439.74	1318.26	9758	0.135096	0.629685
		0.856	6725	74	6651	148	6799	0.0217679	0.0217327		0.3043	9106.4	662.599	8443.8	1325.2	9769	0.135653	0.630945
		0.8557	6726	74	6652	148	6800	0.0217647	0.0217327		0.3033	9113.93	666.073	8447.85	1332.15	9780	0.136211	0.632143
		0.8555	6727	74	6653	148	6801	0.0217615	0.0217327		0.3024	9121.45	669.555	8451.89	1339.11	9791	0.136769	0.63358
		0.8554	6728	74	6654	148	6802	0.0217583	0.0217327		0.3016	9128.96	673.043	8455.91	1346.09	9802	0.137328	0.635015
		0.8552	6729	74	6655	148	6803	0.0217551	0.0217327		0.301	9136.46	676.539	8459.92	1353.08	9813	0.137886	0.636209
		0.855	6731	74	6657	148	6805	0.0217487	0.0217327		0.3003	9143.96	680.042	8463.92	1360.08	9824	0.138445	0.637401
		0.8549	6733	74	6659	148	6807	0.0217423	0.0217327		0.2992	9151.45	683.553	8467.89	1367.11	9835	0.139004	0.638831
		0.8548	6734	74	6660	148	6808	0.0217391	0.0217327		0.2985	9158.93	687.07	8471.86	1374.14	9846	0.139563	0.64014
		0.8547	6736	74	6662	148	6810	0.0217327	0.0217327		0.2973	9166.41	690.595	8475.81	1381.19	9857	0.140123	0.641389
		0.8543	6736	75	6661	150	6811	0.0220232	0.0219523		0.2964	9173.87	694.127	8479.75	1388.25	9868	0.140682	0.642814
		0.8541	6737	75	6662	150	6812	0.02202	0.0219523		0.2953	9181.33	697.666	8483.67	1395.33	9879	0.141242	0.644059
		0.8538	6738	75	6663	150	6813	0.0220167	0.0219523		0.2947	9188.79	701.212	8487.58	1402.42	9890	0.141802	0.645303
		0.8533	6739	75	6664	150	6814	0.0220135	0.0219523		0.2937	9196.23	704.765	8491.47	1409.53	9901	0.142362	0.646665
		0.853	6741	75	6666	150	6816	0.022007	0.0219523		0.2926	9203.67	708.326	8495.35	1416.65	9912	0.142923	0.647965
		0.8528	6742	75	6667	150	6817	0.0220038	0.0219523		0.2918	9211.11	711.894	8499.21	1423.79	9923	0.143484	0.649265
		0.8527	6743	75	6668	150	6818	0.0220006	0.0219523		0.291	9218.53	715.468	8503.06	1430.94	9934	0.144044	0.650622
		0.8526	6744	75	6669	150	6819	0.0219974	0.0219523		0.2904	9225.95	719.05	8506.9	1438.1	9945	0.144605	0.6518
		0.8525	6745	75	6670	150	6820	0.0219941	0.0219523		0.2897	9233.36	722.64	8510.72	1445.28	9956	0.145167	0.653096
		0.8524	6746	75	6671	150	6821	0.0219909	0.0219523		0.2885	9240.76	726.236	8514.53	1452.47	9967	0.145728	0.654507
		0.8519	6747	75	6672	150	6822	0.0219877	0.0219523		0.2877	9248.16	729.839	8518.32	1459.68	9978	0.14629	0.6558
		0.8512	6748	75	6673	150	6823	0.0219845	0.0219523		0.2868	9255.55	733.45	8522.1	1466.9	9989	0.146851	0.657033
		0.8511	6749	75	6674	150	6824	0.0219812	0.0219523		0.2862	9262.93	737.067	8525.87	1474.13	10000	0.147413	0.658381
		0.8508	6751	75	6676	150	6826	0.0219748	0.0219523		0.2856	9270.31	740.692	8529.62	1481.38	10011	0.147976	0.65967
		0.8507	6754	75	6679	150	6829	0.0219651	0.0219523		0.285	9277.68	744.323	8533.35	1488.65	10022	0.148538	0.660958
		0.8504	6755	75	6680	150	6830	0.0219619	0.0219523		0.2843	9285.04	747.962	8537.08	1495.92	10033	0.1491	0.662127
		0.8498	6756	75	6681	150	6831	0.0219587	0.0219523		0.283	9292.39	751.608	8540.78	1503.22	10044	0.149663	0.663471
		0.8497	6757	75	6682	150	6832	0.0219555	0.0219523		0.2817	9299.74	755.261	8544.48	1510.52	10055	0.150226	0.664872
		0.8495	6758	75	6683	150	6833	0.0219523	0.0219523		0.281	9307.08	758.921	8548.16	1517.84	10066	0.150789	0.666038
		0.8494	6759	76	6683	152	6835	0.0222385	0.0222352		0.28	9314.41	762.588	8551.82	1525.18	10077	0.151352	0.667378
		0.8489	6760	76	6684	152	6836	0.0222352	0.0222352		0.2791	9321.74	766.262	8555.48	1532.52	10088	0.151916	0.668542
		0.8488	6760	77	6683	154	6837	0.0225245	0.0224752		0.2781	9329.06	769.943	8559.11	1539.89	10099	0.152479	0.669937
		0.8487	6761	77	6684	154	6838	0.0225212	0.0224752		0.2769	9336.37	773.632	8562.74	1547.26	10110	0.153043	0.671157
		0.8483	6762	77	6685	154	6839	0.0225179	0.0224752		0.276	9343.67	777.327	8566.35	1554.65	10121	0.153607	0.672376
		0.8481	6764	77	6687	154	6841	0.0225113	0.0224752		0.2753	9350.97	781.029	8569.94	1562.06	10132	0.154171	0.67371
		0.8478	6765	77	6688	154	6842	0.022508	0.0224752		0.2747	9358.26	784.738	8573.52	1569.48	10143	0.154735	0.675043
		0.8477	6766	77	6689	154	6843	0.0225047	0.0224752		0.2736	9365.55	788.454	8577.09	1576.91	10154	0.155299	0.676258
		0.8476	6767	77	6690	154	6844	0.0225015	0.0224752		0.2725	9372.82	792.178	8580.64	1584.36	10165	0.155864	0.677473
		0.8475	6768	77	6691	154	6845	0.0224982	0.0224752		0.2719	9380.09	795.908	8584.18	1591.82	10176	0.156428	0.678802
		0.8474	6769	77	6692	154	6846	0.0224949	0.0224752		0.2709	9387.35	799.645	8587.71	1599.29	10187	0.156993	0.68013
		0.847	6770	77	6693	154	6847	0.0224916	0.0224752		0.2703	9394.61	803.389	8591.22	1606.78	10198	0.157558	0.681341
		0.8468	6771	77	6694	154	6848	0.0224883	0.0224752		0.2696	9401.86	807.141	8594.72	1614.28	10209	0.158123	0.682552
		0.8466	6772	77	6695	154	6849	0.022485	0.0224752		0.2688	9409.1	810.899	8598.2	1621.8	10220	0.158689	0.683876
		0.8464	6773	77	6696	154	6850	0.0224818	0.0224752		0.2681	9416.34	814.664	8601.67	1629.33	10231	0.159254	0.685084
		0.8459	6774	77	6697	154	6851	0.0224785	0.0224752		0.2673	9423.56	818.436	8605.13	1636.87	10242	0.15982	0.686407
		0.8458	6775	77	6698	154	6852	0.0224752	0.0224752		0.2667	9430.79	822.215	8608.57	1644.43	10253	0.160385	0.687613
		0.8456	6776	78	6698	156	6854	0.0227604	0.0227604		0.2661	9438	826.001	8612	1652	10264	0.160951	0.688876
		0.8454	6777	79	6698	158	6856	0.0230455	0.0230186		0.2653	9445.21	829.794	8615.41	1659.59	10275	0.161517	0.690309
		0.8451	6778	79	6699	158	6857	0.0230421	0.0230186		0.2644	9452.41	833.594	8618.81	1667.19	10286	0.162083	0.691455
		0.8444	6779	79	6700	158	6858	0.0230388	0.0230186		0.2634	9459.6	837.4	8622.2	1674.8	10297	0.162649	0.692829
		0.8442	6780	79	6701	158	6859	0.0230354	0.0230186		0.2627	9466.79	841.214	8625.57	1682.43	10308	0.163216	0.693973
		0.8441	6781	79	6702	158	6860	0.0230321	0.0230186		0.2613	9473.97	845.035	8628.93	1690.07	10319	0.163782	0.69523
		0.8434	6782	79	6703	158	6861	0.0230287	0.0230186		0.2603	9481.14	848.862	8632.28	1697.72	10330	0.164349	0.696544
		0.8424	6783	79	6704	158	6862	0.0230254	0.0230186		0.2593	9488.3	852.697	8635.61	1705.39	10341	0.164916	0.697742
		0.8423	6784	79	6705	158	6863	0.023022	0.0230186		0.2588	9495.46	856.538	8638.92	1713.08	10352	0.165483	0.698939
		0.8422	6785	79	6706	158	6864	0.0230186	0.0230186		0.2578	9502.61	860.386	8642.23	1720.77	10363	0.16605	0.700193
		0.8421	6786	80	6706	160	6866	0.0233032	0.023212		0.2572	9509.76	864.241	8645.52	1728.48	10374	0.166617	0.701445
		0.842	6788	80	6708	160	6868	0.0232964	0.023212		0.2565	9516.9	868.103	8648.79	1736.21	10385	0.167184	0.702753
		0.8419	6789	80	6709	160	6869	0.0232931	0.023212		0.2559	9524.03	871.972	8652.06	1743.94	10396	0.167752	0.703946
		0.8416	6790	80	6710	160	6870	0.0232897	0.023212		0.2549	9531.15	875.848	8655.3	1751.7	10407	0.168319	0.705253
		0.8411	6792	80	6712	160	6872	0.0232829	0.023212		0.2536	9538.27	879.731	8658.54	1759.46	10418	0.168887	0.706444
		0.841	6794	80	6714	160	6874	0.0232761	0.023212		0.2529	9545.38	883.62	8661.76	1767.24	10429	0.169454	0.707578
		0.8408	6795	80	6715	160	6875	0.0232727	0.023212		0.2523	9552.48	887.517	8664.97	1775.03	10440	0.170022	0.708994
		0.8404	6796	80	6716	160	6876	0.0232693	0.023212		0.2515	9559.58	891.42	8668.16	1782.84	10451	0.17059	0.710296
		0.8399	6797	80	6717	160	6877	0.023266	0.023212		0.2504	9566.67	895.33	8671.34	1790.66	10462	0.171158	0.71154
		0.8398	6798	80	6718	160	6878	0.0232626	0.023212		0.2498	9573.75	899.247	8674.51	1798.49	10473	0.171727	0.712727
		0.8397	6799	80	6719	160	6879	0.0232592	0.023212		0.2492	9580.83	903.17	8677.66	1806.34	10484	0.172295	0.71397
		0.8392	6800	80	6720	160	6880	0.0232558	0.023212		0.2481	9587.9	907.101	8680.8	1814.2	10495	0.172863	0.715211
		0.839	6801	80	6721	160	6881	0.0232524	0.023212		0.2468	9594.96	911.038	8683.92	1822.08	10506	0.173432	0.716508
		0.8389	6802	80	6722	160	6882	0.0232491	0.023212		0.246	9602.02	914.983	8687.03	1829.97	10517	0.174001	0.717578
		0.8388	6804	80	6724	160	6884	0.0232423	0.023212		0.2441	9609.07	918.934	8690.13	1837.87	10528	0.174569	0.719042
		0.8384	6805	80	6725	160	6885	0.0232389	0.023212		0.2433	9616.11	922.891	8693.22	1845.78	10539	0.175138	0.720167
		0.8382	6807	80	6727	160	6887	0.0232322	0.023212		0.2423	9623.14	926.856	8696.29	1853.71	10550	0.175707	0.721403
		0.8381	6808	80	6728	160	6888	0.0232288	0.023212		0.2412	9630.17	930.828	8699.34	1861.66	10561	0.176276	0.722695
		0.8376	6809	80	6729	160	6889	0.0232254	0.023212		0.2402	9637.19	934.806	8702.39	1869.61	10572	0.176846	0.723817
		0.8374	6811	80	6731	160	6891	0.0232187	0.023212		0.2394	9644.21	938.791	8705.42	1877.58	10583	0.177415	0.725163
		0.8372	6812	80	6732	160	6892	0.0232153	0.023212		0.2387	9651.22	942.783	8708.43	1885.57	10594	0.177984	0.726339
		0.8365	6813	80	6733	160	6893	0.023212	0.023212		0.2375	9658.22	946.781	8711.44	1893.56	10605	0.178554	0.727571
		0.8362	6813	81	6732	162	6894	0.0234987	0.0234477		0.237	9665.21	950.786	8714.43	1901.57	10616	0.179123	0.728802
		0.8357	6814	81	6733	162	6895	0.0234953	0.0234477		0.2356	9672.2	954.798	8717.4	1909.6	10627	0.179693	0.730087
		0.8353	6815	81	6734	162	6896	0.0234919	0.0234477		0.2351	9679.18	958.817	8720.37	1917.63	10638	0.180263	0.731316
		0.8352	6816	81	6735	162	6897	0.0234885	0.0234477		0.2344	9686.16	962.843	8723.31	1925.69	10649	0.180833	0.732488
		0.8351	6817	81	6736	162	6898	0.0234851	0.0234477		0.2336	9693.12	966.875	8726.25	1933.75	10660	0.181403	0.733771
		0.8349	6818	81	6737	162	6899	0.0234817	0.0234477		0.2329	9700.09	970.914	8729.17	1941.83	10671	0.181973	0.73483
		0.8344	6819	81	6738	162	6900	0.0234783	0.0234477		0.2321	9707.04	974.96	8732.08	1949.92	10682	0.182543	0.735888
		0.8341	6820	81	6739	162	6901	0.0234749	0.0234477		0.2315	9713.99	979.013	8734.97	1958.03	10693	0.183113	0.73739
		0.8339	6821	81	6740	162	6902	0.0234715	0.0234477		0.2308	9720.93	983.072	8737.86	1966.14	10704	0.183683	0.738613
		0.8337	6822	81	6741	162	6903	0.0234681	0.0234477		0.2297	9727.86	987.138	8740.72	1974.28	10715	0.184254	0.739891
		0.8336	6823	81	6742	162	6904	0.0234647	0.0234477		0.2291	9734.79	991.211	8743.58	1982.42	10726	0.184824	0.741057
		0.8335	6824	81	6743	162	6905	0.0234613	0.0234477		0.2285	9741.71	995.29	8746.42	1990.58	10737	0.185395	0.742166
		0.833	6825	81	6744	162	6906	0.0234579	0.0234477		0.2274	9748.62	999.377	8749.25	1998.75	10748	0.185965	0.743441
		0.8326	6826	81	6745	162	6907	0.0234545	0.0234477		0.2267	9755.53	1003.47	8752.06	2006.94	10759	0.186536	0.744715
		0.8322	6828	81	6747	162	6909	0.0234477	0.0234477		0.2261	9762.43	1007.57	8754.86	2015.14	10770	0.187107	0.745988
		0.8321	6828	82	6746	164	6910	0.0237337	0.0237234		0.2256	9769.32	1011.68	8757.65	2023.35	10781	0.187677	0.747204
		0.8315	6829	82	6747	164	6911	0.0237303	0.0237234		0.2252	9776.21	1015.79	8760.42	2031.58	10792	0.188248	0.748254
		0.8314	6830	82	6748	164	6912	0.0237269	0.0237234		0.2238	9783.09	1019.91	8763.18	2039.82	10803	0.188819	0.749524
		0.8311	6831	82	6749	164	6913	0.0237234	0.0237234		0.2231	9789.97	1024.03	8765.93	2048.07	10814	0.18939	0.750738
		0.8308	6831	83	6748	166	6914	0.0240093	0.0238164		0.2222	9796.83	1028.17	8768.67	2056.33	10825	0.189962	0.752006
		0.8306	6833	83	6750	166	6916	0.0240023	0.0238164		0.2214	9803.69	1032.31	8771.39	2064.61	10836	0.190533	0.753273
		0.8305	6835	83	6752	166	6918	0.0239954	0.0238164		0.221	9810.55	1036.45	8774.09	2072.91	10847	0.191104	0.754208
		0.8302	6836	83	6753	166	6919	0.0239919	0.0238164		0.2204	9817.39	1040.61	8776.79	2081.21	10858	0.191676	0.755529
		0.8301	6838	83	6755	166	6921	0.023985	0.0238164		0.2198	9824.23	1044.77	8779.47	2089.53	10869	0.192247	0.756903
		0.8299	6839	83	6756	166	6922	0.0239815	0.0238164		0.2193	9831.07	1048.93	8782.14	2097.86	10880	0.192818	0.758111
		0.8298	6840	83	6757	166	6923	0.023978	0.0238164		0.2185	9837.89	1053.11	8784.79	2106.21	10891	0.19339	0.759208
		0.829	6841	83	6758	166	6924	0.0239746	0.0238164		0.2179	9844.72	1057.28	8787.43	2114.57	10902	0.193962	0.760359
		0.8287	6842	83	6759	166	6925	0.0239711	0.0238164		0.2172	9851.53	1061.47	8790.06	2122.94	10913	0.194533	0.761729
		0.8283	6844	83	6761	166	6927	0.0239642	0.0238164		0.2167	9858.34	1065.66	8792.67	2131.33	10924	0.195105	0.762934
		0.8282	6845	83	6762	166	6928	0.0239607	0.0238164		0.2162	9865.14	1069.86	8795.27	2139.73	10935	0.195677	0.764137
		0.8278	6846	83	6763	166	6929	0.0239573	0.0238164		0.2156	9871.93	1074.07	8797.86	2148.14	10946	0.196249	0.765285
		0.8277	6847	83	6764	166	6930	0.0239538	0.0238164		0.2149	9878.72	1078.28	8800.44	2156.56	10957	0.196821	0.766486
		0.8276	6848	83	6765	166	6931	0.0239504	0.0238164		0.2142	9885.5	1082.5	8803	2165	10968	0.197393	0.767687
		0.8273	6849	83	6766	166	6932	0.0239469	0.0238164		0.2138	9892.27	1086.73	8805.55	2173.45	10979	0.197965	0.768723
		0.8271	6851	83	6768	166	6934	0.02394	0.0238164		0.2129	9899.04	1090.96	8808.08	2181.92	10990	0.198537	0.770085
		0.827	6852	83	6769	166	6935	0.0239366	0.0238164		0.2121	9905.8	1095.2	8810.6	2190.4	11001	0.199109	0.771174
		0.8267	6853	83	6770	166	6936	0.0239331	0.0238164		0.2116	9912.56	1099.44	8813.11	2198.89	11012	0.199681	0.772535
		0.8265	6854	83	6771	166	6937	0.0239297	0.0238164		0.211	9919.3	1103.7	8815.61	2207.39	11023	0.200253	0.773622
		0.8264	6856	83	6773	166	6939	0.0239228	0.0238164		0.2103	9926.04	1107.96	8818.09	2215.91	11034	0.200826	0.774817
		0.8262	6857	83	6774	166	6940	0.0239193	0.0238164		0.209	9932.78	1112.22	8820.56	2224.44	11045	0.201398	0.776119
		0.8259	6858	83	6775	166	6941	0.0239159	0.0238164		0.2084	9939.51	1116.49	8823.01	2232.99	11056	0.20197	0.777313
		0.8258	6859	83	6776	166	6942	0.0239124	0.0238164		0.2079	9946.23	1120.77	8825.46	2241.54	11067	0.202543	0.778505
		0.8256	6860	83	6777	166	6943	0.023909	0.0238164		0.2069	9952.94	1125.06	8827.89	2250.11	11078	0.203115	0.779696
		0.8255	6862	83	6779	166	6945	0.0239021	0.0238164		0.2064	9959.65	1129.35	8830.3	2258.7	11089	0.203688	0.780832
		0.8253	6864	83	6781	166	6947	0.0238952	0.0238164		0.2055	9966.35	1133.65	8832.71	2267.29	11100	0.204261	0.782022
		0.8252	6865	83	6782	166	6948	0.0238918	0.0238164		0.2047	9973.05	1137.95	8835.1	2275.9	11111	0.204833	0.78321
		0.8249	6866	83	6783	166	6949	0.0238883	0.0238164		0.2036	9979.74	1142.26	8837.48	2284.52	11122	0.205406	0.784344
		0.8248	6867	83	6784	166	6950	0.0238849	0.0238164		0.2031	9986.42	1146.58	8839.84	2293.16	11133	0.205979	0.785584
		0.8241	6869	83	6786	166	6952	0.023878	0.0238164		0.2025	9993.1	1150.9	8842.19	2301.81	11144	0.206551	0.78677
		0.824	6870	83	6787	166	6953	0.0238746	0.0238164		0.2017	9999.77	1155.23	8844.53	2310.47	11155	0.207124	0.787955
		0.8237	6872	83	6789	166	6955	0.0238677	0.0238164		0.2011	10006.4	1159.57	8846.86	2319.14	11166	0.207697	0.789085
		0.8236	6874	83	6791	166	6957	0.0238609	0.0238164		0.2003	10013.1	1163.92	8849.17	2327.83	11177	0.20827	0.790429
		0.8233	6875	83	6792	166	6958	0.0238574	0.0238164		0.2	10019.7	1168.27	8851.47	2336.53	11188	0.208843	0.791557
		0.8232	6876	83	6793	166	6959	0.023854	0.0238164		0.1995	10026.4	1172.62	8853.75	2345.25	11199	0.209416	0.792684
		0.8231	6877	83	6794	166	6960	0.0238506	0.0238164		0.1988	10033	1176.99	8856.03	2353.97	11210	0.209989	0.793864
		0.8226	6879	83	6796	166	6962	0.0238437	0.0238164		0.1978	10039.6	1181.36	8858.29	2362.71	11221	0.210562	0.795043
		0.8219	6880	83	6797	166	6963	0.0238403	0.0238164		0.1972	10046.3	1185.73	8860.54	2371.46	11232	0.211135	0.796114
		0.8217	6882	83	6799	166	6965	0.0238335	0.0238164		0.1964	10052.9	1190.12	8862.77	2380.23	11243	0.211708	0.797399
		0.8212	6883	83	6800	166	6966	0.02383	0.0238164		0.1956	10059.5	1194.5	8864.99	2389.01	11254	0.212281	0.798575
		0.8203	6884	83	6801	166	6967	0.0238266	0.0238164		0.1952	10066.1	1198.9	8867.2	2397.8	11265	0.212854	0.79959
		0.8201	6885	83	6802	166	6968	0.0238232	0.0238164		0.1947	10072.7	1203.3	8869.4	2406.6	11276	0.213427	0.800818
		0.8195	6886	83	6803	166	6969	0.0238198	0.0238164		0.1941	10079.3	1207.71	8871.58	2415.42	11287	0.214	0.801992
		0.8193	6887	83	6804	166	6970	0.0238164	0.0238164		0.1934	10085.9	1212.13	8873.75	2424.25	11298	0.214574	0.803217
		0.8189	6887	84	6803	168	6971	0.0240998	0.0240481		0.1925	10092.5	1216.55	8875.91	2433.09	11309	0.215147	0.804442
		0.8188	6888	84	6804	168	6972	0.0240964	0.0240481		0.1917	10099	1220.98	8878.05	2441.95	11320	0.21572	0.80556
		0.8187	6889	84	6805	168	6973	0.0240929	0.0240481		0.1908	10105.6	1225.41	8880.18	2450.82	11331	0.216293	0.806783
		0.8185	6891	84	6807	168	6975	0.024086	0.0240481		0.1902	10112.1	1229.85	8882.3	2459.7	11342	0.216867	0.808005
		0.818	6892	84	6808	168	6976	0.0240826	0.0240481		0.1892	10118.7	1234.3	8884.4	2468.6	11353	0.21744	0.809119
		0.8179	6894	84	6810	168	6978	0.0240757	0.0240481		0.1879	10125.2	1238.75	8886.5	2477.5	11364	0.218013	0.810286
		0.8178	6895	84	6811	168	6979	0.0240722	0.0240481		0.1858	10131.8	1243.21	8888.58	2486.42	11375	0.218587	0.811346
		0.8177	6896	84	6812	168	6980	0.0240688	0.0240481		0.185	10138.3	1247.68	8890.64	2495.36	11386	0.21916	0.812617
		0.8176	6897	84	6813	168	6981	0.0240653	0.0240481		0.1836	10144.8	1252.15	8892.7	2504.3	11397	0.219733	0.813781
		0.8172	6898	84	6814	168	6982	0.0240619	0.0240481		0.1824	10151.4	1256.63	8894.74	2513.26	11408	0.220307	0.814997
		0.8171	6899	84	6815	168	6983	0.0240584	0.0240481		0.1816	10157.9	1261.12	8896.77	2522.23	11419	0.22088	0.816053
		0.8169	6901	84	6817	168	6985	0.0240515	0.0240481		0.1805	10164.4	1265.61	8898.78	2531.22	11430	0.221454	0.817109
		0.8167	6902	84	6818	168	6986	0.0240481	0.0240481		0.1798	10170.9	1270.11	8900.79	2540.21	11441	0.222027	0.818428
		0.8163	6902	85	6817	170	6987	0.0243309	0.0242996		0.1779	10177.4	1274.61	8902.78	2549.22	11452	0.222601	0.819534
		0.8158	6903	85	6818	170	6988	0.0243274	0.0242996		0.1762	10183.9	1279.12	8904.76	2558.24	11463	0.223174	0.820745
		0.8152	6904	85	6819	170	6989	0.0243239	0.0242996		0.1751	10190.4	1283.64	8906.72	2567.28	11474	0.223748	0.821903
		0.8151	6905	85	6820	170	6990	0.0243205	0.0242996		0.1741	10196.8	1288.16	8908.67	2576.33	11485	0.224321	0.823007
		0.8145	6906	85	6821	170	6991	0.024317	0.0242996		0.1733	10203.3	1292.69	8910.61	2585.39	11496	0.224895	0.824215
		0.8143	6907	85	6822	170	6992	0.0243135	0.0242996		0.1721	10209.8	1297.23	8912.54	2594.46	11507	0.225468	0.825422
		0.8142	6909	85	6824	170	6994	0.0243065	0.0242996		0.1708	10216.2	1301.77	8914.45	2603.55	11518	0.226042	0.82668
		0.8141	6910	85	6825	170	6995	0.0243031	0.0242996		0.1698	10222.7	1306.32	8916.35	2612.65	11529	0.226615	0.827676
		0.8139	6911	85	6826	170	6996	0.0242996	0.0242996		0.1688	10229.1	1310.88	8918.24	2621.76	11540	0.227189	0.828827
		0.8136	6911	86	6825	172	6997	0.024582	0.024582		0.1683	10235.6	1315.44	8920.12	2630.88	11551	0.227762	0.829926
		0.8133	6911	87	6824	174	6998	0.0248642	0.0248642		0.1675	10242	1320.01	8921.98	2640.02	11562	0.228336	0.831128
		0.8131	6912	88	6824	176	7000	0.0251429	0.0251034		0.1665	10248.4	1324.58	8923.83	2649.17	11573	0.228909	0.832277
		0.8129	6914	88	6826	176	7002	0.0251357	0.0251034		0.1662	10254.8	1329.16	8925.67	2658.33	11584	0.229483	0.840915
		0.8128	6915	88	6827	176	7003	0.0251321	0.0251034		0.1662	10261.2	1333.75	8927.5	2667.5	11595	0.230056	0.840915
		0.8126	6916	88	6828	176	7004	0.0251285	0.0251034		0.1662	10267.7	1338.35	8929.31	2676.69	11606	0.23063	0.840915
		0.8125	6918	88	6830	176	7006	0.0251213	0.0251034		0.1662	10274.1	1342.95	8931.11	2685.89	11617	0.231203	0.840915
		0.8121	6919	88	6831	176	7007	0.0251177	0.0251034		0.1662	10280.4	1347.55	8932.9	2695.1	11628	0.231777	0.840915
		0.812	6920	88	6832	176	7008	0.0251142	0.0251034		0.1662	10286.8	1352.16	8934.67	2704.33	11639	0.232351	0.840915
		0.8118	6921	88	6833	176	7009	0.0251106	0.0251034		0.1662	10293.2	1356.78	8936.43	2713.57	11650	0.232924	0.840915
		0.8117	6923	88	6835	176	7011	0.0251034	0.0251034		0.1662	10299.6	1361.41	8938.18	2722.82	11661	0.233498	0.840915
		0.8115	6923	89	6834	178	7012	0.0253851	0.0253381		0.1662	10306	1366.04	8939.92	2732.08	11672	0.234071	0.840915
		0.8113	6924	89	6835	178	7013	0.0253814	0.0253381		0.1662	10312.3	1370.68	8941.65	2741.35	11683	0.234645	0.840915
		0.8108	6925	89	6836	178	7014	0.0253778	0.0253381		0.1662	10318.7	1375.32	8943.36	2750.64	11694	0.235218	0.840915
		0.8105	6926	89	6837	178	7015	0.0253742	0.0253381		0.1662	10325	1379.97	8945.06	2759.94	11705	0.235792	0.840915
		0.8104	6927	89	6838	178	7016	0.0253706	0.0253381		0.1662	10331.4	1384.63	8946.75	2769.25	11716	0.236365	0.840915
		0.8101	6928	89	6839	178	7017	0.025367	0.0253381		0.1662	10337.7	1389.29	8948.42	2778.58	11727	0.236939	0.840915
		0.8099	6929	89	6840	178	7018	0.0253634	0.0253381		0.1654	10344	1393.96	8950.08	2787.92	11738	0.237512	0.849395
		0.8094	6930	89	6841	178	7019	0.0253597	0.0253381		0.1643	10350.4	1398.63	8951.73	2797.27	11749	0.238086	0.850477
		0.8093	6933	89	6844	178	7022	0.0253489	0.0253381		0.1632	10356.7	1403.31	8953.37	2806.63	11760	0.238659	0.851662
		0.8091	6934	89	6845	178	7023	0.0253453	0.0253381		0.1622	10363	1408	8955	2816	11771	0.239232	0.852742
		0.809	6935	89	6846	178	7024	0.0253417	0.0253381		0.1611	10369.3	1412.7	8956.61	2825.39	11782	0.239806	0.853924
		0.8089	6936	89	6847	178	7025	0.0253381	0.0253381		0.1599	10375.6	1417.4	8958.21	2834.79	11793	0.240379	0.855054
		0.8087	6936	90	6846	180	7026	0.0256191	0.0256118		0.1591	10381.9	1422.1	8959.8	2844.2	11804	0.240953	0.856285
		0.8082	6937	90	6847	180	7027	0.0256155	0.0256118		0.1579	10388.2	1426.81	8961.37	2853.63	11815	0.241526	0.857259
		0.8081	6938	90	6848	180	7028	0.0256118	0.0256118		0.1567	10394.5	1431.53	8962.93	2863.07	11826	0.242099	0.858386
		0.8077	6940	91	6849	182	7031	0.0258854	0.0258486		0.1555	10400.7	1436.26	8964.48	2872.52	11837	0.242673	0.859563
		0.8076	6941	91	6850	182	7032	0.0258817	0.0258486		0.1541	10407	1440.99	8966.02	2881.98	11848	0.243246	0.860739
		0.807	6942	91	6851	182	7033	0.025878	0.0258486		0.1533	10413.3	1445.73	8967.55	2891.45	11859	0.243819	0.861863
		0.8069	6944	91	6853	182	7035	0.0258706	0.0258486		0.1521	10419.5	1450.47	8969.06	2900.94	11870	0.244392	0.862986
		0.8065	6945	91	6854	182	7036	0.025867	0.0258486		0.1507	10425.8	1455.22	8970.56	2910.44	11881	0.244966	0.864057
		0.8063	6946	91	6855	182	7037	0.0258633	0.0258486		0.1493	10432	1459.97	8972.05	2919.95	11892	0.245539	0.865178
		0.8057	6947	91	6856	182	7038	0.0258596	0.0258486		0.1483	10438.3	1464.74	8973.53	2929.47	11903	0.246112	0.866299
		0.8055	6948	91	6857	182	7039	0.0258559	0.0258486		0.1476	10444.5	1469.5	8974.99	2939.01	11914	0.246685	0.867418
		0.8053	6950	91	6859	182	7041	0.0258486	0.0258486		0.1463	10450.7	1474.28	8976.44	2948.56	11925	0.247258	0.868536
		0.8051	6950	92	6858	184	7042	0.0261289	0.0260956		0.1457	10456.9	1479.06	8977.88	2958.12	11936	0.247832	0.869653
		0.804	6951	92	6859	184	7043	0.0261252	0.0260956		0.1449	10463.2	1483.85	8979.31	2967.69	11947	0.248405	0.87082
		0.8037	6952	92	6860	184	7044	0.0261215	0.0260956		0.1437	10469.4	1488.64	8980.72	2977.28	11958	0.248978	0.871885
		0.8036	6955	92	6863	184	7047	0.0261104	0.0260956		0.1428	10475.6	1493.44	8982.13	2986.87	11969	0.249551	0.873
		0.8034	6957	92	6865	184	7049	0.026103	0.0260956		0.1421	10481.8	1498.24	8983.52	2996.48	11980	0.250124	0.874113
		0.8033	6958	92	6866	184	7050	0.0260993	0.0260956		0.1411	10487.9	1503.05	8984.9	3006.1	11991	0.250697	0.875276
		0.8032	6959	92	6867	184	7051	0.0260956	0.0260956		0.14	10494.1	1507.87	8986.26	3015.74	12002	0.25127	0.876388
		0.8027	6961	93	6868	186	7054	0.026368	0.0263232		0.1389	10500.3	1512.69	8987.61	3025.39	12013	0.251843	0.877549
		0.8023	6962	93	6869	186	7055	0.0263643	0.0263232		0.1382	10506.5	1517.52	8988.96	3035.04	12024	0.252416	0.878507
		0.8022	6963	93	6870	186	7056	0.0263605	0.0263232		0.1373	10512.6	1522.36	8990.29	3044.71	12035	0.252988	0.879666
		0.802	6964	93	6871	186	7057	0.0263568	0.0263232		0.1364	10518.8	1527.2	8991.6	3054.4	12046	0.253561	0.880723
		0.8019	6966	93	6873	186	7059	0.0263493	0.0263232		0.1354	10525	1532.05	8992.91	3064.09	12057	0.254134	0.88188
		0.8018	6967	93	6874	186	7060	0.0263456	0.0263232		0.1341	10531.1	1536.9	8994.2	3073.8	12068	0.254707	0.883036
		0.8017	6968	93	6875	186	7061	0.0263419	0.0263232		0.1333	10537.2	1541.76	8995.48	3083.52	12079	0.255279	0.884041
		0.8016	6969	93	6876	186	7062	0.0263381	0.0263232		0.1324	10543.4	1546.63	8996.75	3093.25	12090	0.255852	0.885195
		0.8015	6972	93	6879	186	7065	0.026327	0.0263232		0.1315	10549.5	1551.5	8998	3103	12101	0.256425	0.886247
		0.801	6973	93	6880	186	7066	0.0263232	0.0263232		0.1307	10555.6	1556.38	8999.25	3112.75	12112	0.256997	0.887449
		0.8008	6973	94	6879	188	7067	0.0266025	0.0265612		0.1297	10561.7	1561.26	9000.48	3122.52	12123	0.25757	0.8885
		0.8002	6975	94	6881	188	7069	0.026595	0.0265612		0.1289	10567.9	1566.15	9001.7	3132.3	12134	0.258142	0.8896
		0.7999	6976	94	6882	188	7070	0.0265912	0.0265612		0.1282	10574	1571.05	9002.91	3142.09	12145	0.258715	0.890799
		0.7997	6977	94	6883	188	7071	0.0265875	0.0265612		0.1277	10580.1	1575.95	9004.1	3151.9	12156	0.259287	0.891797
		0.7995	6978	94	6884	188	7072	0.0265837	0.0265612		0.1269	10586.1	1580.86	9005.29	3161.71	12167	0.25986	0.892944
		0.7991	6979	94	6885	188	7073	0.02658	0.0265612		0.126	10592.2	1585.77	9006.46	3171.54	12178	0.260432	0.89404
		0.799	6980	94	6886	188	7074	0.0265762	0.0265612		0.1253	10598.3	1590.69	9007.62	3181.38	12189	0.261004	0.895086
		0.7988	6982	94	6888	188	7076	0.0265687	0.0265612		0.1244	10604.4	1595.62	9008.77	3191.23	12200	0.261576	0.89618
		0.7984	6983	94	6889	188	7077	0.0265649	0.0265612		0.1238	10610.5	1600.55	9009.9	3201.1	12211	0.262149	0.897223
		0.7979	6984	94	6890	188	7078	0.0265612	0.0265612		0.1231	10616.5	1605.49	9011.03	3210.97	12222	0.262721	0.898316
		0.7976	6986	95	6891	190	7081	0.0268324	0.0267004		0.1223	10622.6	1610.43	9012.14	3220.86	12233	0.263293	0.899357
		0.7975	6987	95	6892	190	7082	0.0268286	0.0267004		0.1215	10628.6	1615.38	9013.24	3230.76	12244	0.263865	0.900497
		0.7972	6988	95	6893	190	7083	0.0268248	0.0267004		0.1207	10634.7	1620.34	9014.32	3240.68	12255	0.264437	0.901537
		0.7971	6989	95	6894	190	7084	0.026821	0.0267004		0.1197	10640.7	1625.3	9015.4	3250.6	12266	0.265009	0.902626
		0.797	6990	95	6895	190	7085	0.0268172	0.0267004		0.1187	10646.7	1630.27	9016.46	3260.54	12277	0.265581	0.903812
		0.7968	6991	95	6896	190	7086	0.0268134	0.0267004		0.1181	10652.8	1635.24	9017.51	3270.49	12288	0.266153	0.904849
		0.7961	6992	95	6897	190	7087	0.0268097	0.0267004		0.1172	10658.8	1640.22	9018.55	3280.45	12299	0.266725	0.905984
		0.796	6994	95	6899	190	7089	0.0268021	0.0267004		0.1159	10664.8	1645.21	9019.58	3290.42	12310	0.267296	0.907069
		0.7954	6995	95	6900	190	7090	0.0267983	0.0267004		0.115	10670.8	1650.2	9020.6	3300.4	12321	0.267868	0.908202
		0.7953	6996	95	6901	190	7091	0.0267945	0.0267004		0.1137	10676.8	1655.2	9021.6	3310.4	12332	0.26844	0.909235
		0.7952	6997	95	6902	190	7092	0.0267908	0.0267004		0.113	10682.8	1660.2	9022.59	3320.41	12343	0.269011	0.910267
		0.7947	6998	95	6903	190	7093	0.026787	0.0267004		0.1122	10688.8	1665.21	9023.57	3330.43	12354	0.269583	0.911397
		0.7946	6999	95	6904	190	7094	0.0267832	0.0267004		0.1115	10694.8	1670.23	9024.54	3340.46	12365	0.270154	0.912428
		0.7943	7000	95	6905	190	7095	0.0267794	0.0267004		0.1107	10700.7	1675.25	9025.5	3350.5	12376	0.270726	0.913556
		0.7941	7001	95	6906	190	7096	0.0267756	0.0267004		0.11	10706.7	1680.28	9026.44	3360.56	12387	0.271297	0.914634
		0.794	7002	95	6907	190	7097	0.0267719	0.0267004		0.1087	10712.7	1685.31	9027.37	3370.63	12398	0.271868	0.915759
		0.7939	7003	95	6908	190	7098	0.0267681	0.0267004		0.1078	10718.6	1690.35	9028.3	3380.7	12409	0.27244	0.916933
		0.7936	7004	95	6909	190	7099	0.0267643	0.0267004		0.1071	10724.6	1695.4	9029.2	3390.8	12420	0.273011	0.917763
		0.7935	7006	95	6911	190	7101	0.0267568	0.0267004		0.1061	10730.6	1700.45	9030.1	3400.9	12431	0.273582	0.918935
		0.7934	7007	95	6912	190	7102	0.026753	0.0267004		0.1051	10736.5	1705.51	9030.99	3411.01	12442	0.274153	0.919911
		0.7931	7009	95	6914	190	7104	0.0267455	0.0267004		0.1046	10742.4	1710.57	9031.86	3421.14	12453	0.274724	0.921177
		0.7927	7010	95	6915	190	7105	0.0267417	0.0267004		0.1039	10748.4	1715.64	9032.72	3431.28	12464	0.275295	0.922248
		0.7924	7011	95	6916	190	7106	0.026738	0.0267004		0.1031	10754.3	1720.71	9033.57	3441.43	12475	0.275866	0.92327
		0.7923	7013	95	6918	190	7108	0.0267304	0.0267004		0.102	10760.2	1725.8	9034.41	3451.59	12486	0.276437	0.924339
		0.7921	7016	95	6921	190	7111	0.0267192	0.0267004		0.1012	10766.1	1730.88	9035.24	3461.76	12497	0.277008	0.92531
		0.7916	7018	95	6923	190	7113	0.0267117	0.0267004		0.1007	10772	1735.97	9036.05	3471.95	12508	0.277578	0.926329
		0.7915	7019	95	6924	190	7114	0.0267079	0.0267004		0.09973	10777.9	1741.07	9036.85	3482.15	12519	0.278149	0.927492
		0.7913	7020	95	6925	190	7115	0.0267041	0.0267004		0.09857	10783.8	1746.18	9037.65	3492.35	12530	0.278719	0.928557
		0.7911	7021	95	6926	190	7116	0.0267004	0.0267004		0.09762	10789.7	1751.29	9038.42	3502.58	12541	0.27929	0.929621
		0.7909	7022	97	6925	194	7119	0.027251	0.0271823		0.09597	10795.6	1756.4	9039.19	3512.81	12552	0.27986	0.930733
		0.7905	7023	97	6926	194	7120	0.0272472	0.0271823		0.09474	10801.5	1761.53	9039.95	3523.05	12563	0.280431	0.931747
		0.7903	7025	97	6928	194	7122	0.0272395	0.0271823		0.09306	10807.3	1766.65	9040.69	3533.31	12574	0.281001	0.932808
		0.7898	7026	97	6929	194	7123	0.0272357	0.0271823		0.09126	10813.2	1771.79	9041.43	3543.57	12585	0.281571	0.933869
		0.7894	7027	97	6930	194	7124	0.0272319	0.0271823		0.08993	10819.1	1776.93	9042.15	3553.85	12596	0.282141	0.934928
		0.7891	7029	97	6932	194	7126	0.0272242	0.0271823		0.08878	10824.9	1782.07	9042.86	3564.14	12607	0.282712	0.935987
		0.7888	7030	97	6933	194	7127	0.0272204	0.0271823		0.08686	10830.8	1787.22	9043.55	3574.45	12618	0.283282	0.937044
		0.7887	7031	97	6934	194	7128	0.0272166	0.0271823		0.08578	10836.6	1792.38	9044.24	3584.76	12629	0.283851	0.938101
		0.7886	7033	97	6936	194	7130	0.027209	0.0271823		0.08416	10842.5	1797.54	9044.91	3595.09	12640	0.284421	0.939157
		0.7885	7034	97	6937	194	7131	0.0272052	0.0271823		0.08278	10848.3	1802.71	9045.58	3605.42	12651	0.284991	0.940211
		0.7884	7035	97	6938	194	7132	0.0272013	0.0271823		0.08105	10854.1	1807.89	9046.23	3615.77	12662	0.285561	0.941265
		0.7883	7036	97	6939	194	7133	0.0271975	0.0271823		0.0796	10859.9	1813.07	9046.87	3626.13	12673	0.28613	0.942318
		0.7881	7037	97	6940	194	7134	0.0271937	0.0271823		0.07858	10865.7	1818.25	9047.5	3636.5	12684	0.2867	0.943417
		0.7879	7038	97	6941	194	7135	0.0271899	0.0271823		0.07693	10871.6	1823.44	9048.11	3646.89	12695	0.28727	0.94442
		0.7869	7039	97	6942	194	7136	0.0271861	0.0271823		0.07513	10877.4	1828.64	9048.72	3657.28	12706	0.287839	0.94547
		0.7868	7040	97	6943	194	7137	0.0271823	0.0271823		0.07314	10883.2	1833.84	9049.31	3667.69	12717	0.288408	0.946519
		0.7862	7040	99	6941	198	7139	0.027735	0.0276884		0.07123	10888.9	1839.05	9049.89	3678.11	12728	0.288978	0.947567
		0.7859	7041	99	6942	198	7140	0.0277311	0.0276884		0.06996	10894.7	1844.27	9050.46	3688.54	12739	0.289547	0.948614
		0.7858	7042	99	6943	198	7141	0.0277272	0.0276884		0.06871	10900.5	1849.49	9051.02	3698.98	12750	0.290116	0.94966
		0.7857	7045	99	6946	198	7144	0.0277156	0.0276884		0.06602	10906.3	1854.71	9051.57	3709.43	12761	0.290685	0.950705
		0.7853	7046	99	6947	198	7145	0.0277117	0.0276884		0.06354	10912.1	1859.95	9052.11	3719.89	12772	0.291254	0.951749
		0.7846	7047	99	6948	198	7146	0.0277078	0.0276884		0.06028	10917.8	1865.18	9052.63	3730.37	12783	0.291823	0.952792
		0.7845	7048	99	6949	198	7147	0.0277039	0.0276884		0.05813	10923.6	1870.43	9053.14	3740.86	12794	0.292391	0.953835
		0.7843	7049	99	6950	198	7148	0.0277001	0.0276884		0.05598	10929.3	1875.68	9053.65	3751.35	12805	0.29296	0.954876
		0.7841	7050	99	6951	198	7149	0.0276962	0.0276884		0.05358	10935.1	1880.93	9054.14	3761.86	12816	0.293529	0.955916
		0.7837	7051	99	6952	198	7150	0.0276923	0.0276884		0.05173	10940.8	1886.19	9054.61	3772.39	12827	0.294097	0.956955
		0.7835	7052	99	6953	198	7151	0.0276884	0.0276884		0.05004	10946.5	1891.46	9055.08	3782.92	12838	0.294666	0.957994
		0.7828	7052	100	6952	200	7152	0.0279642	0.0279486		0.04791	10952.3	1896.73	9055.54	3793.46	12849	0.295234	0.959031
		0.7827	7053	100	6953	200	7153	0.0279603	0.0279486		0.04576	10958	1902.01	9055.98	3804.02	12860	0.295802	0.960067
		0.7825	7054	100	6954	200	7154	0.0279564	0.0279486		0.0445	10963.7	1907.29	9056.42	3814.58	12871	0.29637	0.961103
		0.7822	7055	100	6955	200	7155	0.0279525	0.0279486		0.0434	10969.4	1912.58	9056.84	3825.16	12882	0.296939	0.962137
		0.7821	7056	100	6956	200	7156	0.0279486	0.0279486		0.04308	10975.1	1917.88	9057.25	3835.75	12893	0.297507	0.963171
		0.7819	7057	101	6956	202	7158	0.0282202	0.0281926		0.04298	10980.8	1923.18	9057.65	3846.35	12904	0.298075	0.964157
		0.7811	7058	101	6957	202	7159	0.0282162	0.0281926		0.04293	10986.5	1928.48	9058.03	3856.97	12915	0.298642	0.965329
		0.7806	7059	101	6958	202	7160	0.0282123	0.0281926		0.04153	10992.2	1933.79	9058.41	3867.59	12926	0.29921	0.966266
		0.7797	7060	101	6959	202	7161	0.0282084	0.0281926		0.0381	10997.9	1939.11	9058.78	3878.22	12937	0.299778	0.967296
		0.7796	7061	101	6960	202	7162	0.0282044	0.0281926		0.03614	11003.6	1944.44	9059.13	3888.87	12948	0.300345	0.968324
		0.7793	7062	101	6961	202	7163	0.0282005	0.0281926		0.03384	11009.2	1949.76	9059.47	3899.53	12959	0.300913	0.969352
		0.7791	7063	101	6962	202	7164	0.0281965	0.0281926		0.03147	11014.9	1955.1	9059.8	3910.2	12970	0.30148	0.970379
		0.779	7064	101	6963	202	7165	0.0281926	0.0281926		0.02934	11020.6	1960.44	9060.12	3920.88	12981	0.302047	0.971405
		0.7786	7064	102	6962	204	7166	0.0284678	0.0283727		0.02643	11026.2	1965.79	9060.43	3931.57	12992	0.302615	0.97243
		0.7784	7066	102	6964	204	7168	0.0284598	0.0283727		0.02098	11031.9	1971.14	9060.73	3942.27	13003	0.303182	0.973454
		0.7782	7067	102	6965	204	7169	0.0284559	0.0283727		0.01669	11037.5	1976.49	9061.01	3952.99	13014	0.303749	0.974477
		0.7781	7068	102	6966	204	7170	0.0284519	0.0283727		0.01428	11043.1	1981.86	9061.29	3963.71	13025	0.304316	0.975499
		0.778	7070	102	6968	204	7172	0.0284439	0.0283727		0.01179	11048.8	1987.22	9061.55	3974.45	13036	0.304883	0.97652
		0.7777	7071	102	6969	204	7173	0.02844	0.0283727		0.008959	11054.4	1992.6	9061.8	3985.2	13047	0.305449	0.97754
		0.7773	7074	102	6972	204	7176	0.0284281	0.0283727		0.005215	11060	1997.98	9062.04	3995.96	13058	0.306016	0.978559
		0.7767	7076	102	6974	204	7178	0.0284202	0.0283727		0.002599	11065.6	2003.36	9062.27	4006.73	13069	0.306582	0.979578
		0.7765	7077	102	6975	204	7179	0.0284162	0.0283727		0	11084.5	1995.5	9089	3991	13080	0.305122	1
		0.7758	7078	102	6976	204	7180	0.0284123	0.0283727		0	11090	2001	9089	4002	13091	0.305706	1
		0.7754	7079	102	6977	204	7181	0.0284083	0.0283727		0	11095.5	2006.5	9089	4013	13102	0.306289	1
		0.7752	7080	102	6978	204	7182	0.0284043	0.0283727		0	11101	2012	9089	4024	13113	0.306871	1
		0.7751	7082	102	6980	204	7184	0.0283964	0.0283727		0	11106.5	2017.5	9089	4035	13124	0.307452	1
		0.775	7085	102	6983	204	7187	0.0283846	0.0283727		0	11112	2023	9089	4046	13135	0.308032	1
		0.7746	7088	102	6986	204	7190	0.0283727	0.0283727		0	11117.5	2028.5	9089	4057	13146	0.308611	1
		0.7739	7088	103	6985	206	7191	0.0286469	0.028631		0	11123	2034	9089	4068	13157	0.309189	1
		0.7735	7089	103	6986	206	7192	0.0286429	0.028631		0	11128.5	2039.5	9089	4079	13168	0.309766	1
		0.773	7090	103	6987	206	7193	0.028639	0.028631		0	11134	2045	9089	4090	13179	0.310342	1
		0.7728	7091	103	6988	206	7194	0.028635	0.028631		0	11139.5	2050.5	9089	4101	13190	0.310917	1
		0.7725	7092	103	6989	206	7195	0.028631	0.028631		0	11145	2056	9089	4112	13201	0.311492	1
		0.7721	7092	104	6988	208	7196	0.0289049	0.0288929		0	11150.5	2061.5	9089	4123	13212	0.312065	1
		0.7719	7093	104	6989	208	7197	0.0289009	0.0288929		0	11156	2067	9089	4134	13223	0.312637	1
		0.7718	7094	104	6990	208	7198	0.0288969	0.0288929		0	11161.5	2072.5	9089	4145	13234	0.313208	1
		0.7716	7095	104	6991	208	7199	0.0288929	0.0288929		0	11167	2078	9089	4156	13245	0.313779	1
		0.7715	7096	105	6991	210	7201	0.0291626	0.0291626		0	11172.5	2083.5	9089	4167	13256	0.314348	1
		0.7714	7096	106	6990	212	7202	0.0294363	0.0294281		0	11178	2089	9089	4178	13267	0.314917	1
		0.7708	7098	106	6992	212	7204	0.0294281	0.0294281		0	11183.5	2094.5	9089	4189	13278	0.315484	1
		0.7706	7100	107	6993	214	7207	0.0296934	0.0296481		0	11189	2100	9089	4200	13289	0.316051	1
		0.7701	7101	107	6994	214	7208	0.0296892	0.0296481		0	11194.5	2105.5	9089	4211	13300	0.316617	1
		0.77	7102	107	6995	214	7209	0.0296851	0.0296481		0	11200	2111	9089	4222	13311	0.317181	1
		0.7696	7103	107	6996	214	7210	0.029681	0.0296481		0	11205.5	2116.5	9089	4233	13322	0.317745	1
		0.7695	7104	107	6997	214	7211	0.0296769	0.0296481		0	11211	2122	9089	4244	13333	0.318308	1
		0.7686	7105	107	6998	214	7212	0.0296728	0.0296481		0	11216.5	2127.5	9089	4255	13344	0.31887	1
		0.7684	7108	107	7001	214	7215	0.0296604	0.0296481		0	11222	2133	9089	4266	13355	0.319431	1
		0.7683	7109	107	7002	214	7216	0.0296563	0.0296481		0	11227.5	2138.5	9089	4277	13366	0.319991	1
		0.7681	7110	107	7003	214	7217	0.0296522	0.0296481		0	11233	2144	9089	4288	13377	0.32055	1
		0.768	7111	107	7004	214	7218	0.0296481	0.0296481		0	11238.5	2149.5	9089	4299	13388	0.321108	1
		0.7678	7111	108	7003	216	7219	0.029921	0.0298714		0	11244	2155	9089	4310	13399	0.321666	1
		0.7677	7112	108	7004	216	7220	0.0299169	0.0298714		0	11249.5	2160.5	9089	4321	13410	0.322222	1
		0.7675	7113	108	7005	216	7221	0.0299128	0.0298714		0	11255	2166	9089	4332	13421	0.322778	1
		0.7674	7114	108	7006	216	7222	0.0299086	0.0298714		0	11260.5	2171.5	9089	4343	13432	0.323332	1
		0.7671	7115	108	7007	216	7223	0.0299045	0.0298714		0	11266	2177	9089	4354	13443	0.323886	1
		0.7666	7116	108	7008	216	7224	0.0299003	0.0298714		0	11271.5	2182.5	9089	4365	13454	0.324439	1
		0.7663	7117	108	7009	216	7225	0.0298962	0.0298714		0	11277	2188	9089	4376	13465	0.324991	1
		0.7661	7118	108	7010	216	7226	0.0298921	0.0298714		0	11282.5	2193.5	9089	4387	13476	0.325542	1
		0.7658	7119	108	7011	216	7227	0.0298879	0.0298714		0	11288	2199	9089	4398	13487	0.326092	1
		0.7656	7120	108	7012	216	7228	0.0298838	0.0298714		0	11293.5	2204.5	9089	4409	13498	0.326641	1
		0.7654	7121	108	7013	216	7229	0.0298797	0.0298714		0	11299	2210	9089	4420	13509	0.327189	1
		0.7651	7122	108	7014	216	7230	0.0298755	0.0298714		0	11304.5	2215.5	9089	4431	13520	0.327737	1
		0.7649	7123	108	7015	216	7231	0.0298714	0.0298714		0	11310	2221	9089	4442	13531	0.328283	1
		0.7642	7123	109	7014	218	7232	0.0301438	0.0301105		0	11315.5	2226.5	9089	4453	13542	0.328829	1
		0.7639	7124	109	7015	218	7233	0.0301396	0.0301105		0	11321	2232	9089	4464	13553	0.329374	1
		0.7634	7125	109	7016	218	7234	0.0301355	0.0301105		0	11326.5	2237.5	9089	4475	13564	0.329917	1
		0.763	7126	109	7017	218	7235	0.0301313	0.0301105		0	11332	2243	9089	4486	13575	0.33046	1
		0.7627	7127	109	7018	218	7236	0.0301271	0.0301105		0	11337.5	2248.5	9089	4497	13586	0.331003	1
		0.7625	7128	109	7019	218	7237	0.030123	0.0301105		0	11343	2254	9089	4508	13597	0.331544	1
		0.7615	7130	109	7021	218	7239	0.0301147	0.0301105		0	11348.5	2259.5	9089	4519	13608	0.332084	1
		0.7606	7131	109	7022	218	7240	0.0301105	0.0301105		0	11354	2265	9089	4530	13619	0.332624	1
		0.7604	7131	110	7021	220	7241	0.0303825	0.030349		0	11359.5	2270.5	9089	4541	13630	0.333162	1
		0.7602	7132	110	7022	220	7242	0.0303783	0.030349		0	11365	2276	9089	4552	13641	0.3337	1
		0.7601	7133	110	7023	220	7243	0.0303742	0.030349		0	11370.5	2281.5	9089	4563	13652	0.334237	1
		0.7596	7134	110	7024	220	7244	0.03037	0.030349		0	11376	2287	9089	4574	13663	0.334773	1
		0.7593	7135	110	7025	220	7245	0.0303658	0.030349		0	11381.5	2292.5	9089	4585	13674	0.335308	1
		0.7591	7137	110	7027	220	7247	0.0303574	0.030349		0	11387	2298	9089	4596	13685	0.335842	1
		0.7588	7138	110	7028	220	7248	0.0303532	0.030349		0	11392.5	2303.5	9089	4607	13696	0.336376	1
		0.7585	7139	110	7029	220	7249	0.030349	0.030349		0	11398	2309	9089	4618	13707	0.336908	1
		0.7581	7140	111	7029	222	7251	0.0306165	0.0305533		0	11403.5	2314.5	9089	4629	13718	0.33744	1
		0.758	7141	111	7030	222	7252	0.0306122	0.0305533		0	11409	2320	9089	4640	13729	0.337971	1
		0.7578	7142	111	7031	222	7253	0.030608	0.0305533		0	11414.5	2325.5	9089	4651	13740	0.338501	1
		0.7577	7143	111	7032	222	7254	0.0306038	0.0305533		0	11420	2331	9089	4662	13751	0.33903	1
		0.7574	7144	111	7033	222	7255	0.0305996	0.0305533		0	11425.5	2336.5	9089	4673	13762	0.339558	1
		0.7573	7147	111	7036	222	7258	0.0305869	0.0305533		0	11431	2342	9089	4684	13773	0.340086	1
		0.7572	7149	111	7038	222	7260	0.0305785	0.0305533		0	11436.5	2347.5	9089	4695	13784	0.340612	1
		0.7568	7152	111	7041	222	7263	0.0305659	0.0305533		0	11442	2353	9089	4706	13795	0.341138	1
		0.7567	7153	111	7042	222	7264	0.0305617	0.0305533		0	11447.5	2358.5	9089	4717	13806	0.341663	1
		0.7552	7155	111	7044	222	7266	0.0305533	0.0305533		0	11453	2364	9089	4728	13817	0.342187	1
		0.755	7155	112	7043	224	7267	0.0308243	0.0308116		0	11458.5	2369.5	9089	4739	13828	0.34271	1
		0.7548	7156	112	7044	224	7268	0.03082	0.0308116		0	11464	2375	9089	4750	13839	0.343233	1
		0.7545	7157	112	7045	224	7269	0.0308158	0.0308116		0	11469.5	2380.5	9089	4761	13850	0.343755	1
		0.7542	7158	112	7046	224	7270	0.0308116	0.0308116		0	11475	2386	9089	4772	13861	0.344275	1
		0.7537	7158	113	7045	226	7271	0.0310824	0.031061		0	11480.5	2391.5	9089	4783	13872	0.344795	1
		0.7535	7159	113	7046	226	7272	0.0310781	0.031061		0	11486	2397	9089	4794	13883	0.345314	1
		0.7534	7160	113	7047	226	7273	0.0310738	0.031061		0	11491.5	2402.5	9089	4805	13894	0.345833	1
		0.7533	7161	113	7048	226	7274	0.0310696	0.031061		0	11497	2408	9089	4816	13905	0.34635	1
		0.7525	7163	113	7050	226	7276	0.031061	0.031061		0	11502.5	2413.5	9089	4827	13916	0.346867	1
		0.7524	7163	114	7049	228	7277	0.0313316	0.0312843		0	11508	2419	9089	4838	13927	0.347383	1
		0.7522	7165	114	7051	228	7279	0.031323	0.0312843		0	11513.5	2424.5	9089	4849	13938	0.347898	1
		0.7516	7166	114	7052	228	7280	0.0313187	0.0312843		0	11519	2430	9089	4860	13949	0.348412	1
		0.7512	7168	114	7054	228	7282	0.0313101	0.0312843		0	11524.5	2435.5	9089	4871	13960	0.348926	1
		0.7511	7169	114	7055	228	7283	0.0313058	0.0312843		0	11530	2441	9089	4882	13971	0.349438	1
		0.751	7170	114	7056	228	7284	0.0313015	0.0312843		0	11535.5	2446.5	9089	4893	13982	0.34995	1
		0.7507	7172	114	7058	228	7286	0.0312929	0.0312843		0	11541	2452	9089	4904	13993	0.350461	1
		0.7501	7173	114	7059	228	7287	0.0312886	0.0312843		0	11546.5	2457.5	9089	4915	14004	0.350971	1
		0.75	7174	114	7060	228	7288	0.0312843	0.0312843		0	11552	2463	9089	4926	14015	0.351481	1
		0.7499	7174	115	7059	230	7289	0.0315544	0.0315457		0	11557.5	2468.5	9089	4937	14026	0.351989	1
		0.7496	7175	115	7060	230	7290	0.0315501	0.0315457		0	11563	2474	9089	4948	14037	0.352497	1
		0.749	7176	115	7061	230	7291	0.0315457	0.0315457		0	11568.5	2479.5	9089	4959	14048	0.353004	1
		0.7489	7176	116	7060	232	7292	0.0318157	0.0317765		0	11574	2485	9089	4970	14059	0.35351	1
		0.7487	7177	116	7061	232	7293	0.0318113	0.0317765		0	11579.5	2490.5	9089	4981	14070	0.354016	1
		0.7483	7178	116	7062	232	7294	0.031807	0.0317765		0	11585	2496	9089	4992	14081	0.35452	1
		0.7482	7179	116	7063	232	7295	0.0318026	0.0317765		0	11590.5	2501.5	9089	5003	14092	0.355024	1
		0.7481	7180	116	7064	232	7296	0.0317982	0.0317765		0	11596	2507	9089	5014	14103	0.355527	1
		0.7478	7181	116	7065	232	7297	0.0317939	0.0317765		0	11601.5	2512.5	9089	5025	14114	0.356029	1
		0.7475	7182	116	7066	232	7298	0.0317895	0.0317765		0	11607	2518	9089	5036	14125	0.356531	1
		0.747	7183	116	7067	232	7299	0.0317852	0.0317765		0	11612.5	2523.5	9089	5047	14136	0.357032	1
		0.7468	7185	116	7069	232	7301	0.0317765	0.0317765		0	11618	2529	9089	5058	14147	0.357532	1
		0.7464	7186	117	7069	234	7303	0.0320416	0.0320285		0	11623.5	2534.5	9089	5069	14158	0.358031	1
		0.7461	7188	117	7071	234	7305	0.0320329	0.0320285		0	11629	2540	9089	5080	14169	0.358529	1
		0.746	7189	117	7072	234	7306	0.0320285	0.0320285		0	11634.5	2545.5	9089	5091	14180	0.359027	1
		0.7459	7189	118	7071	236	7307	0.0322978	0.0322978		0	11640	2551	9089	5102	14191	0.359524	1
		0.7458	7189	119	7070	238	7308	0.032567	0.0325626		0	11645.5	2556.5	9089	5113	14202	0.36002	1
		0.7456	7190	119	7071	238	7309	0.0325626	0.0325626		0	11651	2562	9089	5124	14213	0.360515	1
		0.7455	7191	120	7071	240	7311	0.0328272	0.03276		0	11656.5	2567.5	9089	5135	14224	0.36101	1
		0.7451	7192	120	7072	240	7312	0.0328228	0.03276		0	11662	2573	9089	5146	14235	0.361503	1
		0.7448	7193	120	7073	240	7313	0.0328183	0.03276		0	11667.5	2578.5	9089	5157	14246	0.361996	1
		0.7447	7194	120	7074	240	7314	0.0328138	0.03276		0	11673	2584	9089	5168	14257	0.362489	1
		0.7446	7195	120	7075	240	7315	0.0328093	0.03276		0	11678.5	2589.5	9089	5179	14268	0.36298	1
		0.7445	7196	120	7076	240	7316	0.0328048	0.03276		0	11684	2595	9089	5190	14279	0.363471	1
		0.7444	7197	120	7077	240	7317	0.0328003	0.03276		0	11689.5	2600.5	9089	5201	14290	0.363961	1
		0.7443	7198	120	7078	240	7318	0.0327958	0.03276		0	11695	2606	9089	5212	14301	0.36445	1
		0.7436	7199	120	7079	240	7319	0.0327914	0.03276		0	11700.5	2611.5	9089	5223	14312	0.364939	1
		0.7435	7200	120	7080	240	7320	0.0327869	0.03276		0	11706	2617	9089	5234	14323	0.365426	1
		0.7433	7201	120	7081	240	7321	0.0327824	0.03276		0	11711.5	2622.5	9089	5245	14334	0.365913	1
		0.7431	7202	120	7082	240	7322	0.0327779	0.03276		0	11717	2628	9089	5256	14345	0.366399	1
		0.7425	7204	120	7084	240	7324	0.032769	0.03276		0	11722.5	2633.5	9089	5267	14356	0.366885	1
		0.7424	7205	120	7085	240	7325	0.0327645	0.03276		0	11728	2639	9089	5278	14367	0.36737	1
		0.7422	7206	120	7086	240	7326	0.03276	0.03276		0	11733.5	2644.5	9089	5289	14378	0.367854	1
		0.7418	7207	121	7086	242	7328	0.033024	0.0329835		0	11739	2650	9089	5300	14389	0.368337	1
		0.7415	7208	121	7087	242	7329	0.0330195	0.0329835		0	11744.5	2655.5	9089	5311	14400	0.368819	1
		0.7413	7209	121	7088	242	7330	0.033015	0.0329835		0	11750	2661	9089	5322	14411	0.369301	1
		0.7406	7210	121	7089	242	7331	0.0330105	0.0329835		0	11755.5	2666.5	9089	5333	14422	0.369782	1
		0.7399	7211	121	7090	242	7332	0.033006	0.0329835		0	11761	2672	9089	5344	14433	0.370263	1
		0.7397	7212	121	7091	242	7333	0.0330015	0.0329835		0	11766.5	2677.5	9089	5355	14444	0.370742	1
		0.7396	7213	121	7092	242	7334	0.032997	0.0329835		0	11772	2683	9089	5366	14455	0.371221	1
		0.7393	7214	121	7093	242	7335	0.0329925	0.0329835		0	11777.5	2688.5	9089	5377	14466	0.371699	1
		0.7392	7215	121	7094	242	7336	0.032988	0.0329835		0	11783	2694	9089	5388	14477	0.372177	1
		0.7388	7216	121	7095	242	7337	0.0329835	0.0329835		0	11788.5	2699.5	9089	5399	14488	0.372653	1
		0.7381	7216	122	7094	244	7338	0.0332516	0.0332244		0	11794	2705	9089	5410	14499	0.373129	1
		0.7378	7217	122	7095	244	7339	0.033247	0.0332244		0	11799.5	2710.5	9089	5421	14510	0.373604	1
		0.7377	7218	122	7096	244	7340	0.0332425	0.0332244		0	11805	2716	9089	5432	14521	0.374079	1
		0.7375	7219	122	7097	244	7341	0.033238	0.0332244		0	11810.5	2721.5	9089	5443	14532	0.374553	1
		0.7374	7220	122	7098	244	7342	0.0332335	0.0332244		0	11816	2727	9089	5454	14543	0.375026	1
		0.7366	7221	122	7099	244	7343	0.0332289	0.0332244		0	11821.5	2732.5	9089	5465	14554	0.375498	1
		0.7358	7222	122	7100	244	7344	0.0332244	0.0332244		0	11827	2738	9089	5476	14565	0.37597	1
		0.7357	7223	123	7100	246	7346	0.0334876	0.0334512		0	11832.5	2743.5	9089	5487	14576	0.376441	1
		0.7354	7225	123	7102	246	7348	0.0334785	0.0334512		0	11838	2749	9089	5498	14587	0.376911	1
		0.7351	7226	123	7103	246	7349	0.0334739	0.0334512		0	11843.5	2754.5	9089	5509	14598	0.37738	1
		0.7349	7227	123	7104	246	7350	0.0334694	0.0334512		0	11849	2760	9089	5520	14609	0.377849	1
		0.7337	7228	123	7105	246	7351	0.0334648	0.0334512		0	11854.5	2765.5	9089	5531	14620	0.378317	1
		0.7334	7229	123	7106	246	7352	0.0334603	0.0334512		0	11860	2771	9089	5542	14631	0.378785	1
		0.7333	7231	123	7108	246	7354	0.0334512	0.0334512		0	11865.5	2776.5	9089	5553	14642	0.379251	1
		0.733	7231	124	7107	248	7355	0.0337186	0.0337048		0	11871	2782	9089	5564	14653	0.379717	1
		0.7327	7232	124	7108	248	7356	0.033714	0.0337048		0	11876.5	2787.5	9089	5575	14664	0.380183	1
		0.7326	7233	124	7109	248	7357	0.0337094	0.0337048		0	11882	2793	9089	5586	14675	0.380647	1
		0.7325	7234	124	7110	248	7358	0.0337048	0.0337048		0	11887.5	2798.5	9089	5597	14686	0.381111	1
		0.7321	7234	125	7109	250	7359	0.033972	0.0339351		0	11893	2804	9089	5608	14697	0.381574	1
		0.7317	7235	125	7110	250	7360	0.0339674	0.0339351		0	11898.5	2809.5	9089	5619	14708	0.382037	1
		0.7315	7237	125	7112	250	7362	0.0339582	0.0339351		0	11904	2815	9089	5630	14719	0.382499	1
		0.7307	7238	125	7113	250	7363	0.0339536	0.0339351		0	11909.5	2820.5	9089	5641	14730	0.38296	1
		0.7303	7239	125	7114	250	7364	0.0339489	0.0339351		0	11915	2826	9089	5652	14741	0.38342	1
		0.7297	7240	125	7115	250	7365	0.0339443	0.0339351		0	11920.5	2831.5	9089	5663	14752	0.38388	1
		0.7293	7241	125	7116	250	7366	0.0339397	0.0339351		0	11926	2837	9089	5674	14763	0.384339	1
		0.729	7242	125	7117	250	7367	0.0339351	0.0339351		0	11931.5	2842.5	9089	5685	14774	0.384798	1
		0.7284	7242	127	7115	254	7369	0.0344687	0.0344687		0	11937	2848	9089	5696	14785	0.385255	1
		0.7281	7242	128	7114	256	7370	0.0347354	0.0347213		0	11942.5	2853.5	9089	5707	14796	0.385712	1
		0.728	7243	128	7115	256	7371	0.0347307	0.0347213		0	11948	2859	9089	5718	14807	0.386169	1
		0.7273	7244	128	7116	256	7372	0.034726	0.0347213		0	11953.5	2864.5	9089	5729	14818	0.386624	1
		0.7268	7245	128	7117	256	7373	0.0347213	0.0347213		0	11959	2870	9089	5740	14829	0.387079	1
		0.7267	7245	129	7116	258	7374	0.0349878	0.0349499		0	11964.5	2875.5	9089	5751	14840	0.387534	1
		0.7266	7246	129	7117	258	7375	0.0349831	0.0349499		0	11970	2881	9089	5762	14851	0.387987	1
		0.7261	7248	129	7119	258	7377	0.0349736	0.0349499		0	11975.5	2886.5	9089	5773	14862	0.38844	1
		0.726	7249	129	7120	258	7378	0.0349688	0.0349499		0	11981	2892	9089	5784	14873	0.388893	1
		0.7259	7250	129	7121	258	7379	0.0349641	0.0349499		0	11986.5	2897.5	9089	5795	14884	0.389344	1
		0.7258	7251	129	7122	258	7380	0.0349593	0.0349499		0	11992	2903	9089	5806	14895	0.389795	1
		0.7257	7252	129	7123	258	7381	0.0349546	0.0349499		0	11997.5	2908.5	9089	5817	14906	0.390246	1
		0.7253	7253	129	7124	258	7382	0.0349499	0.0349499		0	12003	2914	9089	5828	14917	0.390695	1
		0.7252	7253	130	7123	260	7383	0.035216	0.0351922		0	12008.5	2919.5	9089	5839	14928	0.391144	1
		0.7249	7254	130	7124	260	7384	0.0352113	0.0351922		0	12014	2925	9089	5850	14939	0.391592	1
		0.7248	7255	130	7125	260	7385	0.0352065	0.0351922		0	12019.5	2930.5	9089	5861	14950	0.39204	1
		0.7247	7257	130	7127	260	7387	0.035197	0.0351922		0	12025	2936	9089	5872	14961	0.392487	1
		0.7246	7258	130	7128	260	7388	0.0351922	0.0351922		0	12030.5	2941.5	9089	5883	14972	0.392933	1
		0.7245	7259	131	7128	262	7390	0.0354533	0.0354198		0	12036	2947	9089	5894	14983	0.393379	1
		0.7242	7260	131	7129	262	7391	0.0354485	0.0354198		0	12041.5	2952.5	9089	5905	14994	0.393824	1
		0.7239	7261	131	7130	262	7392	0.0354437	0.0354198		0	12047	2958	9089	5916	15005	0.394269	1
		0.7232	7262	131	7131	262	7393	0.0354389	0.0354198		0	12052.5	2963.5	9089	5927	15016	0.394712	1
		0.723	7264	131	7133	262	7395	0.0354293	0.0354198		0	12058	2969	9089	5938	15027	0.395155	1
		0.7226	7265	131	7134	262	7396	0.0354246	0.0354198		0	12063.5	2974.5	9089	5949	15038	0.395598	1
		0.7223	7266	131	7135	262	7397	0.0354198	0.0354198		0	12069	2980	9089	5960	15049	0.39604	1
		0.722	7266	132	7134	264	7398	0.0356853	0.0356853		0	12074.5	2985.5	9089	5971	15060	0.396481	1
		0.7219	7267	133	7134	266	7400	0.0359459	0.0358491		0	12080	2991	9089	5982	15071	0.396921	1
		0.7213	7268	133	7135	266	7401	0.0359411	0.0358491		0	12085.5	2996.5	9089	5993	15082	0.397361	1
		0.7211	7269	133	7136	266	7402	0.0359362	0.0358491		0	12091	3002	9089	6004	15093	0.3978	1
		0.7209	7270	133	7137	266	7403	0.0359314	0.0358491		0	12096.5	3007.5	9089	6015	15104	0.398239	1
		0.7208	7273	133	7140	266	7406	0.0359168	0.0358491		0	12102	3013	9089	6026	15115	0.398677	1
		0.7203	7274	133	7141	266	7407	0.035912	0.0358491		0	12107.5	3018.5	9089	6037	15126	0.399114	1
		0.72	7275	133	7142	266	7408	0.0359071	0.0358491		0	12113	3024	9089	6048	15137	0.399551	1
		0.7199	7276	133	7143	266	7409	0.0359023	0.0358491		0	12118.5	3029.5	9089	6059	15148	0.399987	1
		0.7197	7277	133	7144	266	7410	0.0358974	0.0358491		0	12124	3035	9089	6070	15159	0.400422	1
		0.7196	7278	133	7145	266	7411	0.0358926	0.0358491		0	12129.5	3040.5	9089	6081	15170	0.400857	1
		0.719	7280	133	7147	266	7413	0.0358829	0.0358491		0	12135	3046	9089	6092	15181	0.401291	1
		0.7188	7281	133	7148	266	7414	0.0358781	0.0358491		0	12140.5	3051.5	9089	6103	15192	0.401725	1
		0.7187	7282	133	7149	266	7415	0.0358732	0.0358491		0	12146	3057	9089	6114	15203	0.402157	1
		0.7182	7283	133	7150	266	7416	0.0358684	0.0358491		0	12151.5	3062.5	9089	6125	15214	0.40259	1
		0.718	7284	133	7151	266	7417	0.0358636	0.0358491		0	12157	3068	9089	6136	15225	0.403021	1
		0.7173	7285	133	7152	266	7418	0.0358587	0.0358491		0	12162.5	3073.5	9089	6147	15236	0.403452	1
		0.7166	7286	133	7153	266	7419	0.0358539	0.0358491		0	12168	3079	9089	6158	15247	0.403883	1
		0.7158	7287	133	7154	266	7420	0.0358491	0.0358491		0	12173.5	3084.5	9089	6169	15258	0.404312	1
		0.7156	7287	134	7153	268	7421	0.0361137	0.035978		0	12179	3090	9089	6180	15269	0.404742	1
		0.7151	7288	134	7154	268	7422	0.0361089	0.035978		0	12184.5	3095.5	9089	6191	15280	0.40517	1
		0.7146	7289	134	7155	268	7423	0.036104	0.035978		0	12190	3101	9089	6202	15291	0.405598	1
		0.7142	7290	134	7156	268	7424	0.0360991	0.035978		0	12195.5	3106.5	9089	6213	15302	0.406025	1
		0.714	7292	134	7158	268	7426	0.0360894	0.035978		0	12201	3112	9089	6224	15313	0.406452	1
		0.7138	7293	134	7159	268	7427	0.0360846	0.035978		0	12206.5	3117.5	9089	6235	15324	0.406878	1
		0.7136	7294	134	7160	268	7428	0.0360797	0.035978		0	12212	3123	9089	6246	15335	0.407304	1
		0.7129	7295	134	7161	268	7429	0.0360748	0.035978		0	12217.5	3128.5	9089	6257	15346	0.407728	1
		0.7126	7296	134	7162	268	7430	0.03607	0.035978		0	12223	3134	9089	6268	15357	0.408153	1
		0.7125	7297	134	7163	268	7431	0.0360651	0.035978		0	12228.5	3139.5	9089	6279	15368	0.408576	1
		0.7124	7298	134	7164	268	7432	0.0360603	0.035978		0	12234	3145	9089	6290	15379	0.408999	1
		0.712	7299	134	7165	268	7433	0.0360554	0.035978		0	12239.5	3150.5	9089	6301	15390	0.409422	1
		0.7118	7300	134	7166	268	7434	0.0360506	0.035978		0	12245	3156	9089	6312	15401	0.409844	1
		0.7115	7301	134	7167	268	7435	0.0360457	0.035978		0	12250.5	3161.5	9089	6323	15412	0.410265	1
		0.7113	7303	134	7169	268	7437	0.036036	0.035978		0	12256	3167	9089	6334	15423	0.410685	1
		0.711	7304	134	7170	268	7438	0.0360312	0.035978		0	12261.5	3172.5	9089	6345	15434	0.411105	1
		0.7106	7305	134	7171	268	7439	0.0360263	0.035978		0	12267	3178	9089	6356	15445	0.411525	1
		0.7104	7306	134	7172	268	7440	0.0360215	0.035978		0	12272.5	3183.5	9089	6367	15456	0.411944	1
		0.7098	7307	134	7173	268	7441	0.0360167	0.035978		0	12278	3189	9089	6378	15467	0.412362	1
		0.7091	7309	134	7175	268	7443	0.036007	0.035978		0	12283.5	3194.5	9089	6389	15478	0.412779	1
		0.709	7310	134	7176	268	7444	0.0360021	0.035978		0	12289	3200	9089	6400	15489	0.413196	1
		0.7089	7313	134	7179	268	7447	0.0359876	0.035978		0	12294.5	3205.5	9089	6411	15500	0.413613	1
		0.7084	7314	134	7180	268	7448	0.0359828	0.035978		0	12300	3211	9089	6422	15511	0.414029	1
		0.707	7315	134	7181	268	7449	0.035978	0.035978		0	12305.5	3216.5	9089	6433	15522	0.414444	1
		0.7069	7315	135	7180	270	7450	0.0362416	0.0362367		0	12311	3222	9089	6444	15533	0.414859	1
		0.7068	7316	135	7181	270	7451	0.0362367	0.0362367		0	12316.5	3227.5	9089	6455	15544	0.415273	1
		0.7066	7316	136	7180	272	7452	0.0365003	0.0364807		0	12322	3233	9089	6466	15555	0.415686	1
		0.7065	7317	136	7181	272	7453	0.0364954	0.0364807		0	12327.5	3238.5	9089	6477	15566	0.416099	1
		0.7064	7318	136	7182	272	7454	0.0364905	0.0364807		0	12333	3244	9089	6488	15577	0.416512	1
		0.7057	7319	136	7183	272	7455	0.0364856	0.0364807		0	12338.5	3249.5	9089	6499	15588	0.416923	1
		0.7055	7320	136	7184	272	7456	0.0364807	0.0364807		0	12344	3255	9089	6510	15599	0.417334	1
		0.7054	7320	137	7183	274	7457	0.036744	0.0367046		0	12349.5	3260.5	9089	6521	15610	0.417745	1
		0.7053	7321	137	7184	274	7458	0.0367391	0.0367046		0	12355	3266	9089	6532	15621	0.418155	1
		0.7051	7322	137	7185	274	7459	0.0367341	0.0367046		0	12360.5	3271.5	9089	6543	15632	0.418564	1
		0.705	7323	137	7186	274	7460	0.0367292	0.0367046		0	12366	3277	9089	6554	15643	0.418973	1
		0.7047	7324	137	7187	274	7461	0.0367243	0.0367046		0	12371.5	3282.5	9089	6565	15654	0.419382	1
		0.7045	7325	137	7188	274	7462	0.0367194	0.0367046		0	12377	3288	9089	6576	15665	0.419789	1
		0.7035	7328	137	7191	274	7465	0.0367046	0.0367046		0	12382.5	3293.5	9089	6587	15676	0.420196	1
		0.7034	7329	138	7191	276	7467	0.0369626	0.0369033		0	12388	3299	9089	6598	15687	0.420603	1
		0.703	7330	138	7192	276	7468	0.0369577	0.0369033		0	12393.5	3304.5	9089	6609	15698	0.421009	1
		0.7023	7331	138	7193	276	7469	0.0369527	0.0369033		0	12399	3310	9089	6620	15709	0.421414	1
		0.702	7332	138	7194	276	7470	0.0369478	0.0369033		0	12404.5	3315.5	9089	6631	15720	0.421819	1
		0.7017	7334	138	7196	276	7472	0.0369379	0.0369033		0	12410	3321	9089	6642	15731	0.422224	1
		0.7013	7335	138	7197	276	7473	0.036933	0.0369033		0	12415.5	3326.5	9089	6653	15742	0.422627	1
		0.7006	7336	138	7198	276	7474	0.036928	0.0369033		0	12421	3332	9089	6664	15753	0.423031	1
		0.7005	7337	138	7199	276	7475	0.0369231	0.0369033		0	12426.5	3337.5	9089	6675	15764	0.423433	1
		0.7002	7338	138	7200	276	7476	0.0369181	0.0369033		0	12432	3343	9089	6686	15775	0.423835	1
		0.7001	7339	138	7201	276	7477	0.0369132	0.0369033		0	12437.5	3348.5	9089	6697	15786	0.424237	1
		0.6999	7340	138	7202	276	7478	0.0369083	0.0369033		0	12443	3354	9089	6708	15797	0.424638	1
		0.6997	7341	138	7203	276	7479	0.0369033	0.0369033		0	12448.5	3359.5	9089	6719	15808	0.425038	1
		0.6995	7341	139	7202	278	7480	0.0371658	0.036973		0	12454	3365	9089	6730	15819	0.425438	1
		0.6994	7342	139	7203	278	7481	0.0371608	0.036973		0	12459.5	3370.5	9089	6741	15830	0.425837	1
		0.6993	7343	139	7204	278	7482	0.0371558	0.036973		0	12465	3376	9089	6752	15841	0.426236	1
		0.699	7344	139	7205	278	7483	0.0371509	0.036973		0	12470.5	3381.5	9089	6763	15852	0.426634	1
		0.6989	7345	139	7206	278	7484	0.0371459	0.036973		0	12476	3387	9089	6774	15863	0.427031	1
		0.6986	7346	139	7207	278	7485	0.0371409	0.036973		0	12481.5	3392.5	9089	6785	15874	0.427428	1
		0.6985	7347	139	7208	278	7486	0.037136	0.036973		0	12487	3398	9089	6796	15885	0.427825	1
		0.6982	7349	139	7210	278	7488	0.0371261	0.036973		0	12492.5	3403.5	9089	6807	15896	0.428221	1
		0.6979	7350	139	7211	278	7489	0.0371211	0.036973		0	12498	3409	9089	6818	15907	0.428616	1
		0.6978	7352	139	7213	278	7491	0.0371112	0.036973		0	12503.5	3414.5	9089	6829	15918	0.429011	1
		0.6977	7354	139	7215	278	7493	0.0371013	0.036973		0	12509	3420	9089	6840	15929	0.429405	1
		0.6976	7355	139	7216	278	7494	0.0370963	0.036973		0	12514.5	3425.5	9089	6851	15940	0.429799	1
		0.6967	7356	139	7217	278	7495	0.0370914	0.036973		0	12520	3431	9089	6862	15951	0.430192	1
		0.6964	7357	139	7218	278	7496	0.0370864	0.036973		0	12525.5	3436.5	9089	6873	15962	0.430585	1
		0.6963	7358	139	7219	278	7497	0.0370815	0.036973		0	12531	3442	9089	6884	15973	0.430977	1
		0.6957	7360	139	7221	278	7499	0.0370716	0.036973		0	12536.5	3447.5	9089	6895	15984	0.431369	1
		0.6952	7362	139	7223	278	7501	0.0370617	0.036973		0	12542	3453	9089	6906	15995	0.43176	1
		0.6949	7363	139	7224	278	7502	0.0370568	0.036973		0	12547.5	3458.5	9089	6917	16006	0.43215	1
		0.6946	7364	139	7225	278	7503	0.0370518	0.036973		0	12553	3464	9089	6928	16017	0.43254	1
		0.6941	7365	139	7226	278	7504	0.0370469	0.036973		0	12558.5	3469.5	9089	6939	16028	0.43293	1
		0.6939	7367	139	7228	278	7506	0.037037	0.036973		0	12564	3475	9089	6950	16039	0.433319	1
		0.6937	7368	139	7229	278	7507	0.0370321	0.036973		0	12569.5	3480.5	9089	6961	16050	0.433707	1
		0.6934	7369	139	7230	278	7508	0.0370272	0.036973		0	12575	3486	9089	6972	16061	0.434095	1
		0.6933	7370	139	7231	278	7509	0.0370222	0.036973		0	12580.5	3491.5	9089	6983	16072	0.434482	1
		0.6931	7371	139	7232	278	7510	0.0370173	0.036973		0	12586	3497	9089	6994	16083	0.434869	1
		0.693	7372	139	7233	278	7511	0.0370124	0.036973		0	12591.5	3502.5	9089	7005	16094	0.435255	1
		0.6928	7373	139	7234	278	7512	0.0370075	0.036973		0	12597	3508	9089	7016	16105	0.435641	1
		0.6926	7374	139	7235	278	7513	0.0370025	0.036973		0	12602.5	3513.5	9089	7027	16116	0.436026	1
		0.6924	7375	139	7236	278	7514	0.0369976	0.036973		0	12608	3519	9089	7038	16127	0.436411	1
		0.6913	7376	139	7237	278	7515	0.0369927	0.036973		0	12613.5	3524.5	9089	7049	16138	0.436795	1
		0.6912	7377	139	7238	278	7516	0.0369878	0.036973		0	12619	3530	9089	7060	16149	0.437179	1
		0.6909	7378	139	7239	278	7517	0.0369828	0.036973		0	12624.5	3535.5	9089	7071	16160	0.437562	1
		0.6904	7379	139	7240	278	7518	0.0369779	0.036973		0	12630	3541	9089	7082	16171	0.437944	1
		0.6903	7380	139	7241	278	7519	0.036973	0.036973		0	12635.5	3546.5	9089	7093	16182	0.438327	1
		0.6901	7380	140	7240	280	7520	0.037234	0.037155		0	12641	3552	9089	7104	16193	0.438708	1
		0.69	7381	140	7241	280	7521	0.0372291	0.037155		0	12646.5	3557.5	9089	7115	16204	0.439089	1
		0.6893	7382	140	7242	280	7522	0.0372241	0.037155		0	12652	3563	9089	7126	16215	0.43947	1
		0.689	7383	140	7243	280	7523	0.0372192	0.037155		0	12657.5	3568.5	9089	7137	16226	0.43985	1
		0.6889	7384	140	7244	280	7524	0.0372142	0.037155		0	12663	3574	9089	7148	16237	0.440229	1
		0.6886	7385	140	7245	280	7525	0.0372093	0.037155		0	12668.5	3579.5	9089	7159	16248	0.440608	1
		0.6882	7386	140	7246	280	7526	0.0372044	0.037155		0	12674	3585	9089	7170	16259	0.440987	1
		0.6881	7387	140	7247	280	7527	0.0371994	0.037155		0	12679.5	3590.5	9089	7181	16270	0.441364	1
		0.6878	7388	140	7248	280	7528	0.0371945	0.037155		0	12685	3596	9089	7192	16281	0.441742	1
		0.6876	7389	140	7249	280	7529	0.0371895	0.037155		0	12690.5	3601.5	9089	7203	16292	0.442119	1
		0.6875	7390	140	7250	280	7530	0.0371846	0.037155		0	12696	3607	9089	7214	16303	0.442495	1
		0.6873	7391	140	7251	280	7531	0.0371797	0.037155		0	12701.5	3612.5	9089	7225	16314	0.442871	1
		0.6872	7393	140	7253	280	7533	0.0371698	0.037155		0	12707	3618	9089	7236	16325	0.443247	1
		0.6871	7394	140	7254	280	7534	0.0371649	0.037155		0	12712.5	3623.5	9089	7247	16336	0.443621	1
		0.6868	7396	140	7256	280	7536	0.037155	0.037155		0	12718	3629	9089	7258	16347	0.443996	1
		0.6864	7397	141	7256	282	7538	0.0374105	0.0374055		0	12723.5	3634.5	9089	7269	16358	0.44437	1
		0.6863	7398	141	7257	282	7539	0.0374055	0.0374055		0	12729	3640	9089	7280	16369	0.444743	1
		0.6862	7399	142	7257	284	7541	0.0376608	0.0376608		0	12734.5	3645.5	9089	7291	16380	0.445116	1
		0.6857	7399	143	7256	286	7542	0.037921	0.0378657		0	12740	3651	9089	7302	16391	0.445488	1
		0.6854	7400	143	7257	286	7543	0.0379159	0.0378657		0	12745.5	3656.5	9089	7313	16402	0.44586	1
		0.6852	7401	143	7258	286	7544	0.0379109	0.0378657		0	12751	3662	9089	7324	16413	0.446232	1
		0.6851	7402	143	7259	286	7545	0.0379059	0.0378657		0	12756.5	3667.5	9089	7335	16424	0.446603	1
		0.6848	7403	143	7260	286	7546	0.0379009	0.0378657		0	12762	3673	9089	7346	16435	0.446973	1
		0.6847	7404	143	7261	286	7547	0.0378959	0.0378657		0	12767.5	3678.5	9089	7357	16446	0.447343	1
		0.6843	7405	143	7262	286	7548	0.0378908	0.0378657		0	12773	3684	9089	7368	16457	0.447712	1
		0.6837	7406	143	7263	286	7549	0.0378858	0.0378657		0	12778.5	3689.5	9089	7379	16468	0.448081	1
		0.6835	7407	143	7264	286	7550	0.0378808	0.0378657		0	12784	3695	9089	7390	16479	0.44845	1
		0.6831	7408	143	7265	286	7551	0.0378758	0.0378657		0	12789.5	3700.5	9089	7401	16490	0.448817	1
		0.6825	7409	143	7266	286	7552	0.0378708	0.0378657		0	12795	3706	9089	7412	16501	0.449185	1
		0.6821	7410	143	7267	286	7553	0.0378657	0.0378657		0	12800.5	3711.5	9089	7423	16512	0.449552	1
		0.682	7410	144	7266	288	7554	0.0381255	0.0381003		0	12806	3717	9089	7434	16523	0.449918	1
		0.6818	7411	144	7267	288	7555	0.0381205	0.0381003		0	12811.5	3722.5	9089	7445	16534	0.450284	1
		0.6815	7412	144	7268	288	7556	0.0381154	0.0381003		0	12817	3728	9089	7456	16545	0.45065	1
		0.6813	7413	144	7269	288	7557	0.0381104	0.0381003		0	12822.5	3733.5	9089	7467	16556	0.451015	1
		0.6812	7415	144	7271	288	7559	0.0381003	0.0381003		0	12828	3739	9089	7478	16567	0.451379	1
		0.681	7415	145	7270	290	7560	0.0383598	0.0382283		0	12833.5	3744.5	9089	7489	16578	0.451743	1
		0.6805	7416	145	7271	290	7561	0.0383547	0.0382283		0	12839	3750	9089	7500	16589	0.452107	1
		0.6803	7417	145	7272	290	7562	0.0383496	0.0382283		0	12844.5	3755.5	9089	7511	16600	0.45247	1
		0.68	7418	145	7273	290	7563	0.0383446	0.0382283		0	12850	3761	9089	7522	16611	0.452832	1
		0.6798	7420	145	7275	290	7565	0.0383344	0.0382283		0	12855.5	3766.5	9089	7533	16622	0.453195	1
		0.6794	7421	145	7276	290	7566	0.0383294	0.0382283		0	12861	3772	9089	7544	16633	0.453556	1
		0.6789	7422	145	7277	290	7567	0.0383243	0.0382283		0	12866.5	3777.5	9089	7555	16644	0.453917	1
		0.6788	7423	145	7278	290	7568	0.0383192	0.0382283		0	12872	3783	9089	7566	16655	0.454278	1
		0.6785	7424	145	7279	290	7569	0.0383142	0.0382283		0	12877.5	3788.5	9089	7577	16666	0.454638	1
		0.6784	7425	145	7280	290	7570	0.0383091	0.0382283		0	12883	3794	9089	7588	16677	0.454998	1
		0.6783	7426	145	7281	290	7571	0.0383041	0.0382283		0	12888.5	3799.5	9089	7599	16688	0.455357	1
		0.6782	7427	145	7282	290	7572	0.038299	0.0382283		0	12894	3805	9089	7610	16699	0.455716	1
		0.6781	7428	145	7283	290	7573	0.0382939	0.0382283		0	12899.5	3810.5	9089	7621	16710	0.456074	1
		0.6776	7430	145	7285	290	7575	0.0382838	0.0382283		0	12905	3816	9089	7632	16721	0.456432	1
		0.6774	7432	145	7287	290	7577	0.0382737	0.0382283		0	12910.5	3821.5	9089	7643	16732	0.456789	1
		0.6772	7433	145	7288	290	7578	0.0382687	0.0382283		0	12916	3827	9089	7654	16743	0.457146	1
		0.6769	7434	145	7289	290	7579	0.0382636	0.0382283		0	12921.5	3832.5	9089	7665	16754	0.457503	1
		0.6761	7435	145	7290	290	7580	0.0382586	0.0382283		0	12927	3838	9089	7676	16765	0.457859	1
		0.6756	7436	145	7291	290	7581	0.0382535	0.0382283		0	12932.5	3843.5	9089	7687	16776	0.458214	1
		0.6755	7437	145	7292	290	7582	0.0382485	0.0382283		0	12938	3849	9089	7698	16787	0.458569	1
		0.6753	7438	145	7293	290	7583	0.0382434	0.0382283		0	12943.5	3854.5	9089	7709	16798	0.458924	1
		0.6751	7439	145	7294	290	7584	0.0382384	0.0382283		0	12949	3860	9089	7720	16809	0.459278	1
		0.675	7440	145	7295	290	7585	0.0382334	0.0382283		0	12954.5	3865.5	9089	7731	16820	0.459631	1
		0.6747	7441	145	7296	290	7586	0.0382283	0.0382283		0	12960	3871	9089	7742	16831	0.459985	1
		0.6746	7441	146	7295	292	7587	0.0384869	0.0384767		0	12965.5	3876.5	9089	7753	16842	0.460337	1
		0.6736	7442	146	7296	292	7588	0.0384818	0.0384767		0	12971	3882	9089	7764	16853	0.460689	1
		0.6732	7443	146	7297	292	7589	0.0384767	0.0384767		0	12976.5	3887.5	9089	7775	16864	0.461041	1
		0.6729	7443	147	7296	294	7590	0.0387352	0.0387199		0	12982	3893	9089	7786	16875	0.461393	1
		0.6727	7445	147	7298	294	7592	0.038725	0.0387199		0	12987.5	3898.5	9089	7797	16886	0.461743	1
		0.6726	7446	147	7299	294	7593	0.0387199	0.0387199		0	12993	3904	9089	7808	16897	0.462094	1
		0.6719	7446	148	7298	296	7594	0.0389781	0.0389422		0	12998.5	3909.5	9089	7819	16908	0.462444	1
		0.6717	7447	148	7299	296	7595	0.038973	0.0389422		0	13004	3915	9089	7830	16919	0.462793	1
		0.6716	7448	148	7300	296	7596	0.0389679	0.0389422		0	13009.5	3920.5	9089	7841	16930	0.463142	1
		0.6715	7449	148	7301	296	7597	0.0389627	0.0389422		0	13015	3926	9089	7852	16941	0.463491	1
		0.6714	7450	148	7302	296	7598	0.0389576	0.0389422		0	13020.5	3931.5	9089	7863	16952	0.463839	1
		0.6713	7451	148	7303	296	7599	0.0389525	0.0389422		0	13026	3937	9089	7874	16963	0.464187	1
		0.6712	7452	148	7304	296	7600	0.0389474	0.0389422		0	13031.5	3942.5	9089	7885	16974	0.464534	1
		0.6706	7453	148	7305	296	7601	0.0389422	0.0389422		0	13037	3948	9089	7896	16985	0.464881	1
		0.6705	7453	149	7304	298	7602	0.0392002	0.0391796		0	13042.5	3953.5	9089	7907	16996	0.465227	1
		0.6704	7455	149	7306	298	7604	0.0391899	0.0391796		0	13048	3959	9089	7918	17007	0.465573	1
		0.6698	7456	149	7307	298	7605	0.0391847	0.0391796		0	13053.5	3964.5	9089	7929	17018	0.465918	1
		0.6694	7457	149	7308	298	7606	0.0391796	0.0391796		0	13059	3970	9089	7940	17029	0.466263	1
		0.669	7457	150	7307	300	7607	0.0394374	0.039427		0	13064.5	3975.5	9089	7951	17040	0.466608	1
		0.6688	7458	150	7308	300	7608	0.0394322	0.039427		0	13070	3981	9089	7962	17051	0.466952	1
		0.6682	7459	150	7309	300	7609	0.039427	0.039427		0	13075.5	3986.5	9089	7973	17062	0.467296	1
		0.6679	7459	151	7308	302	7610	0.0396846	0.0396794		0	13081	3992	9089	7984	17073	0.467639	1
		0.6677	7460	151	7309	302	7611	0.0396794	0.0396794		0	13086.5	3997.5	9089	7995	17084	0.467982	1
		0.6675	7460	152	7308	304	7612	0.0399369	0.0398898		0	13092	4003	9089	8006	17095	0.468324	1
		0.6672	7461	152	7309	304	7613	0.0399317	0.0398898		0	13097.5	4008.5	9089	8017	17106	0.468666	1
		0.6671	7462	152	7310	304	7614	0.0399265	0.0398898		0	13103	4014	9089	8028	17117	0.469007	1
		0.667	7463	152	7311	304	7615	0.0399212	0.0398898		0	13108.5	4019.5	9089	8039	17128	0.469348	1
		0.6669	7465	152	7313	304	7617	0.0399107	0.0398898		0	13114	4025	9089	8050	17139	0.469689	1
		0.6665	7466	152	7314	304	7618	0.0399055	0.0398898		0	13119.5	4030.5	9089	8061	17150	0.470029	1
		0.6663	7467	152	7315	304	7619	0.0399002	0.0398898		0	13125	4036	9089	8072	17161	0.470369	1
		0.6658	7468	152	7316	304	7620	0.039895	0.0398898		0	13130.5	4041.5	9089	8083	17172	0.470708	1
		0.6655	7469	152	7317	304	7621	0.0398898	0.0398898		0	13136	4047	9089	8094	17183	0.471047	1
		0.6646	7469	153	7316	306	7622	0.0401469	0.0401364		0	13141.5	4052.5	9089	8105	17194	0.471385	1
		0.664	7470	153	7317	306	7623	0.0401417	0.0401364		0	13147	4058	9089	8116	17205	0.471723	1
		0.6636	7471	153	7318	306	7624	0.0401364	0.0401364		0	13152.5	4063.5	9089	8127	17216	0.472061	1
		0.6634	7471	154	7317	308	7625	0.0403934	0.0403881		0	13158	4069	9089	8138	17227	0.472398	1
		0.6627	7472	154	7318	308	7626	0.0403881	0.0403881		0	13163.5	4074.5	9089	8149	17238	0.472735	1
		0.6622	7472	156	7316	312	7628	0.0409019	0.0408698		0	13169	4080	9089	8160	17249	0.473071	1
		0.6617	7473	156	7317	312	7629	0.0408966	0.0408698		0	13174.5	4085.5	9089	8171	17260	0.473407	1
		0.661	7474	156	7318	312	7630	0.0408912	0.0408698		0	13180	4091	9089	8182	17271	0.473742	1
		0.6608	7476	156	7320	312	7632	0.0408805	0.0408698		0	13185.5	4096.5	9089	8193	17282	0.474077	1
		0.6607	7477	156	7321	312	7633	0.0408751	0.0408698		0	13191	4102	9089	8204	17293	0.474412	1
		0.6605	7478	156	7322	312	7634	0.0408698	0.0408698		0	13196.5	4107.5	9089	8215	17304	0.474746	1
		0.6602	7478	157	7321	314	7635	0.0411264	0.041078		0	13202	4113	9089	8226	17315	0.475079	1
		0.6593	7479	157	7322	314	7636	0.041121	0.041078		0	13207.5	4118.5	9089	8237	17326	0.475413	1
		0.659	7482	157	7325	314	7639	0.0411049	0.041078		0	13213	4124	9089	8248	17337	0.475746	1
		0.6589	7483	157	7326	314	7640	0.0410995	0.041078		0	13218.5	4129.5	9089	8259	17348	0.476078	1
		0.6584	7484	157	7327	314	7641	0.0410941	0.041078		0	13224	4135	9089	8270	17359	0.47641	1
		0.6582	7486	157	7329	314	7643	0.0410833	0.041078		0	13229.5	4140.5	9089	8281	17370	0.476742	1
		0.6581	7487	157	7330	314	7644	0.041078	0.041078		0	13235	4146	9089	8292	17381	0.477073	1
		0.6574	7487	158	7329	316	7645	0.0413342	0.0413288		0	13240.5	4151.5	9089	8303	17392	0.477403	1
		0.6571	7488	158	7330	316	7646	0.0413288	0.0413288		0	13246	4157	9089	8314	17403	0.477734	1
		0.6569	7488	159	7329	318	7647	0.0415849	0.0415795		0	13251.5	4162.5	9089	8325	17414	0.478064	1
		0.6566	7489	159	7330	318	7648	0.0415795	0.0415795		0	13257	4168	9089	8336	17425	0.478393	1
		0.6559	7490	160	7330	320	7650	0.0418301	0.0417809		0	13262.5	4173.5	9089	8347	17436	0.478722	1
		0.6558	7491	160	7331	320	7651	0.0418246	0.0417809		0	13268	4179	9089	8358	17447	0.479051	1
		0.6554	7492	160	7332	320	7652	0.0418191	0.0417809		0	13273.5	4184.5	9089	8369	17458	0.479379	1
		0.6544	7493	160	7333	320	7653	0.0418137	0.0417809		0	13279	4190	9089	8380	17469	0.479707	1
		0.6543	7494	160	7334	320	7654	0.0418082	0.0417809		0	13284.5	4195.5	9089	8391	17480	0.480034	1
		0.6541	7495	160	7335	320	7655	0.0418027	0.0417809		0	13290	4201	9089	8402	17491	0.480361	1
		0.654	7496	160	7336	320	7656	0.0417973	0.0417809		0	13295.5	4206.5	9089	8413	17502	0.480688	1
		0.6538	7498	160	7338	320	7658	0.0417864	0.0417809		0	13301	4212	9089	8424	17513	0.481014	1
		0.6536	7499	160	7339	320	7659	0.0417809	0.0417809		0	13306.5	4217.5	9089	8435	17524	0.48134	1
		0.6532	7499	161	7338	322	7660	0.0420366	0.0420311		0	13312	4223	9089	8446	17535	0.481665	1
		0.6531	7500	161	7339	322	7661	0.0420311	0.0420311		0	13317.5	4228.5	9089	8457	17546	0.48199	1
		0.653	7502	163	7339	326	7665	0.042531	0.042531		0	13323	4234	9089	8468	17557	0.482315	1
		0.6528	7502	164	7338	328	7666	0.0427863	0.0426972		0	13328.5	4239.5	9089	8479	17568	0.482639	1
		0.6526	7503	164	7339	328	7667	0.0427807	0.0426972		0	13334	4245	9089	8490	17579	0.482963	1
		0.6521	7505	164	7341	328	7669	0.0427696	0.0426972		0	13339.5	4250.5	9089	8501	17590	0.483286	1
		0.652	7506	164	7342	328	7670	0.042764	0.0426972		0	13345	4256	9089	8512	17601	0.483609	1
		0.6516	7509	164	7345	328	7673	0.0427473	0.0426972		0	13350.5	4261.5	9089	8523	17612	0.483931	1
		0.6515	7510	164	7346	328	7674	0.0427417	0.0426972		0	13356	4267	9089	8534	17623	0.484254	1
		0.6513	7511	164	7347	328	7675	0.0427362	0.0426972		0	13361.5	4272.5	9089	8545	17634	0.484575	1
		0.6512	7512	164	7348	328	7676	0.0427306	0.0426972		0	13367	4278	9089	8556	17645	0.484897	1
		0.6511	7514	164	7350	328	7678	0.0427195	0.0426972		0	13372.5	4283.5	9089	8567	17656	0.485217	1
		0.651	7515	164	7351	328	7679	0.0427139	0.0426972		0	13378	4289	9089	8578	17667	0.485538	1
		0.6508	7516	164	7352	328	7680	0.0427083	0.0426972		0	13383.5	4294.5	9089	8589	17678	0.485858	1
		0.6505	7517	164	7353	328	7681	0.0427028	0.0426972		0	13389	4300	9089	8600	17689	0.486178	1
		0.6495	7518	164	7354	328	7682	0.0426972	0.0426972		0	13394.5	4305.5	9089	8611	17700	0.486497	1
		0.6494	7518	165	7353	330	7683	0.042952	0.0429352		0	13400	4311	9089	8622	17711	0.486816	1
		0.6493	7519	165	7354	330	7684	0.0429464	0.0429352		0	13405.5	4316.5	9089	8633	17722	0.487135	1
		0.6492	7520	165	7355	330	7685	0.0429408	0.0429352		0	13411	4322	9089	8644	17733	0.487453	1
		0.6489	7521	165	7356	330	7686	0.0429352	0.0429352		0	13416.5	4327.5	9089	8655	17744	0.487771	1
		0.6488	7522	166	7356	332	7688	0.0431842	0.0431001		0	13422	4333	9089	8666	17755	0.488088	1
		0.6487	7523	166	7357	332	7689	0.0431786	0.0431001		0	13427.5	4338.5	9089	8677	17766	0.488405	1
		0.6484	7524	166	7358	332	7690	0.043173	0.0431001		0	13433	4344	9089	8688	17777	0.488721	1
		0.6483	7525	166	7359	332	7691	0.0431673	0.0431001		0	13438.5	4349.5	9089	8699	17788	0.489038	1
		0.6481	7526	166	7360	332	7692	0.0431617	0.0431001		0	13444	4355	9089	8710	17799	0.489353	1
		0.648	7527	166	7361	332	7693	0.0431561	0.0431001		0	13449.5	4360.5	9089	8721	17810	0.489669	1
		0.6472	7528	166	7362	332	7694	0.0431505	0.0431001		0	13455	4366	9089	8732	17821	0.489984	1
		0.647	7529	166	7363	332	7695	0.0431449	0.0431001		0	13460.5	4371.5	9089	8743	17832	0.490298	1
		0.6469	7531	166	7365	332	7697	0.0431337	0.0431001		0	13466	4377	9089	8754	17843	0.490613	1
		0.6462	7532	166	7366	332	7698	0.0431281	0.0431001		0	13471.5	4382.5	9089	8765	17854	0.490926	1
		0.6461	7533	166	7367	332	7699	0.0431225	0.0431001		0	13477	4388	9089	8776	17865	0.49124	1
		0.646	7534	166	7368	332	7700	0.0431169	0.0431001		0	13482.5	4393.5	9089	8787	17876	0.491553	1
		0.6458	7535	166	7369	332	7701	0.0431113	0.0431001		0	13488	4399	9089	8798	17887	0.491866	1
		0.6457	7536	166	7370	332	7702	0.0431057	0.0431001		0	13493.5	4404.5	9089	8809	17898	0.492178	1
		0.6455	7537	166	7371	332	7703	0.0431001	0.0431001		0	13499	4410	9089	8820	17909	0.49249	1
		0.6451	7537	168	7369	336	7705	0.043608	0.0435515		0	13504.5	4415.5	9089	8831	17920	0.492801	1
		0.645	7539	168	7371	336	7707	0.0435967	0.0435515		0	13510	4421	9089	8842	17931	0.493112	1
		0.6444	7542	168	7374	336	7710	0.0435798	0.0435515		0	13515.5	4426.5	9089	8853	17942	0.493423	1
		0.6443	7543	168	7375	336	7711	0.0435741	0.0435515		0	13521	4432	9089	8864	17953	0.493734	1
		0.6439	7544	168	7376	336	7712	0.0435685	0.0435515		0	13526.5	4437.5	9089	8875	17964	0.494044	1
		0.6438	7545	168	7377	336	7713	0.0435628	0.0435515		0	13532	4443	9089	8886	17975	0.494353	1
		0.6436	7547	168	7379	336	7715	0.0435515	0.0435515		0	13537.5	4448.5	9089	8897	17986	0.494663	1
		0.6432	7547	169	7378	338	7716	0.0438051	0.0437824		0	13543	4454	9089	8908	17997	0.494971	1
		0.643	7548	169	7379	338	7717	0.0437994	0.0437824		0	13548.5	4459.5	9089	8919	18008	0.49528	1
		0.6427	7549	169	7380	338	7718	0.0437937	0.0437824		0	13554	4465	9089	8930	18019	0.495588	1
		0.6426	7550	169	7381	338	7719	0.0437881	0.0437824		0	13559.5	4470.5	9089	8941	18030	0.495896	1
		0.6425	7551	169	7382	338	7720	0.0437824	0.0437824		0	13565	4476	9089	8952	18041	0.496203	1
		0.6416	7551	170	7381	340	7721	0.0440357	0.0440243		0	13570.5	4481.5	9089	8963	18052	0.49651	1
		0.6415	7553	170	7383	340	7723	0.0440243	0.0440243		0	13576	4487	9089	8974	18063	0.496817	1
		0.6414	7553	171	7382	342	7724	0.0442776	0.0442661		0	13581.5	4492.5	9089	8985	18074	0.497123	1
		0.6413	7554	171	7383	342	7725	0.0442718	0.0442661		0	13587	4498	9089	8996	18085	0.497429	1
		0.6411	7555	171	7384	342	7726	0.0442661	0.0442661		0	13592.5	4503.5	9089	9007	18096	0.497734	1
		0.6408	7555	172	7383	344	7727	0.0445192	0.0445019		0	13598	4509	9089	9018	18107	0.498039	1
		0.6407	7556	172	7384	344	7728	0.0445135	0.0445019		0	13603.5	4514.5	9089	9029	18118	0.498344	1
		0.6406	7557	172	7385	344	7729	0.0445077	0.0445019		0	13609	4520	9089	9040	18129	0.498649	1
		0.64	7558	172	7386	344	7730	0.0445019	0.0445019		0	13614.5	4525.5	9089	9051	18140	0.498953	1
		0.6398	7558	173	7385	346	7731	0.0447549	0.0446913		0	13620	4531	9089	9062	18151	0.499256	1
		0.6394	7559	173	7386	346	7732	0.0447491	0.0446913		0	13625.5	4536.5	9089	9073	18162	0.49956	1
		0.639	7560	173	7387	346	7733	0.0447433	0.0446913		0	13631	4542	9089	9084	18173	0.499862	1
		0.6383	7561	173	7388	346	7734	0.0447375	0.0446913		0	13636.5	4547.5	9089	9095	18184	0.500165	1
		0.6382	7562	173	7389	346	7735	0.0447317	0.0446913		0	13642	4553	9089	9106	18195	0.500467	1
		0.638	7563	173	7390	346	7736	0.044726	0.0446913		0	13647.5	4558.5	9089	9117	18206	0.500769	1
		0.6379	7564	173	7391	346	7737	0.0447202	0.0446913		0	13653	4564	9089	9128	18217	0.50107	1
		0.6377	7566	173	7393	346	7739	0.0447086	0.0446913		0	13658.5	4569.5	9089	9139	18228	0.501372	1
		0.6371	7567	173	7394	346	7740	0.0447028	0.0446913		0	13664	4575	9089	9150	18239	0.501672	1
		0.6369	7569	173	7396	346	7742	0.0446913	0.0446913		0	13669.5	4580.5	9089	9161	18250	0.501973	1
		0.6363	7570	174	7396	348	7744	0.044938	0.0447588		0	13675	4586	9089	9172	18261	0.502273	1
		0.6362	7571	174	7397	348	7745	0.0449322	0.0447588		0	13680.5	4591.5	9089	9183	18272	0.502572	1
		0.6358	7572	174	7398	348	7746	0.0449264	0.0447588		0	13686	4597	9089	9194	18283	0.502872	1
		0.6357	7574	174	7400	348	7748	0.0449148	0.0447588		0	13691.5	4602.5	9089	9205	18294	0.50317	1
		0.6355	7575	174	7401	348	7749	0.044909	0.0447588		0	13697	4608	9089	9216	18305	0.503469	1
		0.6353	7576	174	7402	348	7750	0.0449032	0.0447588		0	13702.5	4613.5	9089	9227	18316	0.503767	1
		0.6348	7577	174	7403	348	7751	0.0448974	0.0447588		0	13708	4619	9089	9238	18327	0.504065	1
		0.6347	7579	174	7405	348	7753	0.0448859	0.0447588		0	13713.5	4624.5	9089	9249	18338	0.504363	1
		0.6338	7580	174	7406	348	7754	0.0448801	0.0447588		0	13719	4630	9089	9260	18349	0.50466	1
		0.6337	7581	174	7407	348	7755	0.0448743	0.0447588		0	13724.5	4635.5	9089	9271	18360	0.504956	1
		0.6335	7582	174	7408	348	7756	0.0448685	0.0447588		0	13730	4641	9089	9282	18371	0.505253	1
		0.6333	7583	174	7409	348	7757	0.0448627	0.0447588		0	13735.5	4646.5	9089	9293	18382	0.505549	1
		0.6332	7584	174	7410	348	7758	0.0448569	0.0447588		0	13741	4652	9089	9304	18393	0.505845	1
		0.6328	7586	174	7412	348	7760	0.0448454	0.0447588		0	13746.5	4657.5	9089	9315	18404	0.50614	1
		0.6323	7587	174	7413	348	7761	0.0448396	0.0447588		0	13752	4663	9089	9326	18415	0.506435	1
		0.6319	7588	174	7414	348	7762	0.0448338	0.0447588		0	13757.5	4668.5	9089	9337	18426	0.50673	1
		0.6313	7590	174	7416	348	7764	0.0448223	0.0447588		0	13763	4674	9089	9348	18437	0.507024	1
		0.6312	7591	174	7417	348	7765	0.0448165	0.0447588		0	13768.5	4679.5	9089	9359	18448	0.507318	1
		0.6309	7592	174	7418	348	7766	0.0448107	0.0447588		0	13774	4685	9089	9370	18459	0.507611	1
		0.6304	7593	174	7419	348	7767	0.0448049	0.0447588		0	13779.5	4690.5	9089	9381	18470	0.507905	1
		0.6303	7594	174	7420	348	7768	0.0447992	0.0447588		0	13785	4696	9089	9392	18481	0.508198	1
		0.6298	7595	174	7421	348	7769	0.0447934	0.0447588		0	13790.5	4701.5	9089	9403	18492	0.50849	1
		0.6297	7596	174	7422	348	7770	0.0447876	0.0447588		0	13796	4707	9089	9414	18503	0.508782	1
		0.6296	7598	174	7424	348	7772	0.0447761	0.0447588		0	13801.5	4712.5	9089	9425	18514	0.509074	1
		0.6295	7599	174	7425	348	7773	0.0447704	0.0447588		0	13807	4718	9089	9436	18525	0.509366	1
		0.6294	7600	174	7426	348	7774	0.0447646	0.0447588		0	13812.5	4723.5	9089	9447	18536	0.509657	1
		0.6287	7601	174	7427	348	7775	0.0447588	0.0447588		0	13818	4729	9089	9458	18547	0.509948	1
		0.6286	7602	175	7427	350	7777	0.0450045	0.0449121		0	13823.5	4734.5	9089	9469	18558	0.510238	1
		0.6283	7603	175	7428	350	7778	0.0449987	0.0449121		0	13829	4740	9089	9480	18569	0.510528	1
		0.6282	7604	175	7429	350	7779	0.0449929	0.0449121		0	13834.5	4745.5	9089	9491	18580	0.510818	1
		0.6276	7606	175	7431	350	7781	0.0449814	0.0449121		0	13840	4751	9089	9502	18591	0.511108	1
		0.6272	7607	175	7432	350	7782	0.0449756	0.0449121		0	13845.5	4756.5	9089	9513	18602	0.511397	1
		0.6271	7608	175	7433	350	7783	0.0449698	0.0449121		0	13851	4762	9089	9524	18613	0.511685	1
		0.6268	7609	175	7434	350	7784	0.044964	0.0449121		0	13856.5	4767.5	9089	9535	18624	0.511974	1
		0.6267	7610	175	7435	350	7785	0.0449583	0.0449121		0	13862	4773	9089	9546	18635	0.512262	1
		0.6265	7611	175	7436	350	7786	0.0449525	0.0449121		0	13867.5	4778.5	9089	9557	18646	0.51255	1
		0.6263	7613	175	7438	350	7788	0.0449409	0.0449121		0	13873	4784	9089	9568	18657	0.512837	1
		0.6256	7615	175	7440	350	7790	0.0449294	0.0449121		0	13878.5	4789.5	9089	9579	18668	0.513124	1
		0.6255	7618	175	7443	350	7793	0.0449121	0.0449121		0	13884	4795	9089	9590	18679	0.513411	1
		0.6254	7619	176	7443	352	7795	0.0451572	0.0450647		0	13889.5	4800.5	9089	9601	18690	0.513697	1
		0.6252	7620	176	7444	352	7796	0.0451514	0.0450647		0	13895	4806	9089	9612	18701	0.513983	1
		0.6251	7621	176	7445	352	7797	0.0451456	0.0450647		0	13900.5	4811.5	9089	9623	18712	0.514269	1
		0.6247	7622	176	7446	352	7798	0.0451398	0.0450647		0	13906	4817	9089	9634	18723	0.514554	1
		0.6246	7625	176	7449	352	7801	0.0451224	0.0450647		0	13911.5	4822.5	9089	9645	18734	0.514839	1
		0.6245	7626	176	7450	352	7802	0.0451166	0.0450647		0	13917	4828	9089	9656	18745	0.515124	1
		0.6243	7627	176	7451	352	7803	0.0451109	0.0450647		0	13922.5	4833.5	9089	9667	18756	0.515408	1
		0.6242	7628	176	7452	352	7804	0.0451051	0.0450647		0	13928	4839	9089	9678	18767	0.515692	1
		0.6241	7629	176	7453	352	7805	0.0450993	0.0450647		0	13933.5	4844.5	9089	9689	18778	0.515976	1
		0.6239	7632	176	7456	352	7808	0.045082	0.0450647		0	13939	4850	9089	9700	18789	0.51626	1
		0.6238	7633	176	7457	352	7809	0.0450762	0.0450647		0	13944.5	4855.5	9089	9711	18800	0.516543	1
		0.6227	7634	176	7458	352	7810	0.0450704	0.0450647		0	13950	4861	9089	9722	18811	0.516825	1
		0.6224	7635	176	7459	352	7811	0.0450647	0.0450647		0	13955.5	4866.5	9089	9733	18822	0.517108	1
		0.6222	7635	177	7458	354	7812	0.0453149	0.0453149		0	13961	4872	9089	9744	18833	0.51739	1
		0.6214	7635	178	7457	356	7813	0.0455651	0.0455301		0	13966.5	4877.5	9089	9755	18844	0.517671	1
		0.621	7637	178	7459	356	7815	0.0455534	0.0455301		0	13972	4883	9089	9766	18855	0.517953	1
		0.6207	7638	178	7460	356	7816	0.0455476	0.0455301		0	13977.5	4888.5	9089	9777	18866	0.518234	1
		0.6206	7640	178	7462	356	7818	0.0455359	0.0455301		0	13983	4894	9089	9788	18877	0.518515	1
		0.6204	7641	178	7463	356	7819	0.0455301	0.0455301		0	13988.5	4899.5	9089	9799	18888	0.518795	1
		0.6197	7641	179	7462	358	7820	0.0457801	0.0457099		0	13994	4905	9089	9810	18899	0.519075	1
		0.6188	7642	179	7463	358	7821	0.0457742	0.0457099		0	13999.5	4910.5	9089	9821	18910	0.519355	1
		0.6187	7643	179	7464	358	7822	0.0457683	0.0457099		0	14005	4916	9089	9832	18921	0.519634	1
		0.6186	7649	179	7470	358	7828	0.0457333	0.0457099		0	14010.5	4921.5	9089	9843	18932	0.519913	1
		0.6184	7650	179	7471	358	7829	0.0457274	0.0457099		0	14016	4927	9089	9854	18943	0.520192	1
		0.6183	7651	179	7472	358	7830	0.0457216	0.0457099		0	14021.5	4932.5	9089	9865	18954	0.520471	1
		0.6177	7653	179	7474	358	7832	0.0457099	0.0457099		0	14027	4938	9089	9876	18965	0.520749	1
		0.6174	7653	180	7473	360	7833	0.0459594	0.0458132		0	14032.5	4943.5	9089	9887	18976	0.521027	1
		0.6172	7654	180	7474	360	7834	0.0459535	0.0458132		0	14038	4949	9089	9898	18987	0.521304	1
		0.6166	7655	180	7475	360	7835	0.0459477	0.0458132		0	14043.5	4954.5	9089	9909	18998	0.521581	1
		0.6164	7656	180	7476	360	7836	0.0459418	0.0458132		0	14049	4960	9089	9920	19009	0.521858	1
		0.6161	7657	180	7477	360	7837	0.0459359	0.0458132		0	14054.5	4965.5	9089	9931	19020	0.522135	1
		0.6158	7658	180	7478	360	7838	0.0459301	0.0458132		0	14060	4971	9089	9942	19031	0.522411	1
		0.6157	7659	180	7479	360	7839	0.0459242	0.0458132		0	14065.5	4976.5	9089	9953	19042	0.522687	1
		0.6153	7660	180	7480	360	7840	0.0459184	0.0458132		0	14071	4982	9089	9964	19053	0.522962	1
		0.6152	7661	180	7481	360	7841	0.0459125	0.0458132		0	14076.5	4987.5	9089	9975	19064	0.523238	1
		0.6151	7662	180	7482	360	7842	0.0459067	0.0458132		0	14082	4993	9089	9986	19075	0.523512	1
		0.6149	7663	180	7483	360	7843	0.0459008	0.0458132		0	14087.5	4998.5	9089	9997	19086	0.523787	1
		0.6148	7664	180	7484	360	7844	0.045895	0.0458132		0	14093	5004	9089	10008	19097	0.524061	1
		0.6146	7665	180	7485	360	7845	0.0458891	0.0458132		0	14098.5	5009.5	9089	10019	19108	0.524335	1
		0.6145	7666	180	7486	360	7846	0.0458833	0.0458132		0	14104	5015	9089	10030	19119	0.524609	1
		0.6142	7667	180	7487	360	7847	0.0458774	0.0458132		0	14109.5	5020.5	9089	10041	19130	0.524882	1
		0.6134	7668	180	7488	360	7848	0.0458716	0.0458132		0	14115	5026	9089	10052	19141	0.525155	1
		0.6133	7669	180	7489	360	7849	0.0458657	0.0458132		0	14120.5	5031.5	9089	10063	19152	0.525428	1
		0.613	7670	180	7490	360	7850	0.0458599	0.0458132		0	14126	5037	9089	10074	19163	0.525701	1
		0.6127	7671	180	7491	360	7851	0.045854	0.0458132		0	14131.5	5042.5	9089	10085	19174	0.525973	1
		0.6126	7672	180	7492	360	7852	0.0458482	0.0458132		0	14137	5048	9089	10096	19185	0.526244	1
		0.6123	7673	180	7493	360	7853	0.0458424	0.0458132		0	14142.5	5053.5	9089	10107	19196	0.526516	1
		0.6122	7675	180	7495	360	7855	0.0458307	0.0458132		0	14148	5059	9089	10118	19207	0.526787	1
		0.6121	7676	180	7496	360	7856	0.0458248	0.0458132		0	14153.5	5064.5	9089	10129	19218	0.527058	1
		0.611	7677	180	7497	360	7857	0.045819	0.0458132		0	14159	5070	9089	10140	19229	0.527329	1
		0.6104	7678	180	7498	360	7858	0.0458132	0.0458132		0	14164.5	5075.5	9089	10151	19240	0.527599	1
		0.6097	7679	181	7498	362	7860	0.046056	0.046056		0	14170	5081	9089	10162	19251	0.527869	1
		0.6093	7679	182	7497	364	7861	0.0463045	0.0462928		0	14175.5	5086.5	9089	10173	19262	0.528138	1
		0.6091	7680	182	7498	364	7862	0.0462987	0.0462928		0	14181	5092	9089	10184	19273	0.528408	1
		0.6087	7681	182	7499	364	7863	0.0462928	0.0462928		0	14186.5	5097.5	9089	10195	19284	0.528677	1
		0.6086	7682	183	7499	366	7865	0.0465353	0.0465235		0	14192	5103	9089	10206	19295	0.528945	1
		0.6083	7684	183	7501	366	7867	0.0465235	0.0465235		0	14197.5	5108.5	9089	10217	19306	0.529214	1
		0.6082	7684	184	7500	368	7868	0.0467717	0.0466059		0	14203	5114	9089	10228	19317	0.529482	1
		0.6077	7685	184	7501	368	7869	0.0467658	0.0466059		0	14208.5	5119.5	9089	10239	19328	0.52975	1
		0.6073	7686	184	7502	368	7870	0.0467598	0.0466059		0	14214	5125	9089	10250	19339	0.530017	1
		0.6069	7687	184	7503	368	7871	0.0467539	0.0466059		0	14219.5	5130.5	9089	10261	19350	0.530284	1
		0.6068	7688	184	7504	368	7872	0.046748	0.0466059		0	14225	5136	9089	10272	19361	0.530551	1
		0.6064	7690	184	7506	368	7874	0.0467361	0.0466059		0	14230.5	5141.5	9089	10283	19372	0.530818	1
		0.6063	7691	184	7507	368	7875	0.0467302	0.0466059		0	14236	5147	9089	10294	19383	0.531084	1
		0.606	7694	184	7510	368	7878	0.0467124	0.0466059		0	14241.5	5152.5	9089	10305	19394	0.53135	1
		0.6059	7695	184	7511	368	7879	0.0467064	0.0466059		0	14247	5158	9089	10316	19405	0.531616	1
		0.6054	7696	184	7512	368	7880	0.0467005	0.0466059		0	14252.5	5163.5	9089	10327	19416	0.531881	1
		0.6053	7697	184	7513	368	7881	0.0466946	0.0466059		0	14258	5169	9089	10338	19427	0.532146	1
		0.6051	7698	184	7514	368	7882	0.0466887	0.0466059		0	14263.5	5174.5	9089	10349	19438	0.532411	1
		0.6047	7699	184	7515	368	7883	0.0466827	0.0466059		0	14269	5180	9089	10360	19449	0.532675	1
		0.6046	7700	184	7516	368	7884	0.0466768	0.0466059		0	14274.5	5185.5	9089	10371	19460	0.532939	1
		0.6043	7701	184	7517	368	7885	0.0466709	0.0466059		0	14280	5191	9089	10382	19471	0.533203	1
		0.6041	7702	184	7518	368	7886	0.046665	0.0466059		0	14285.5	5196.5	9089	10393	19482	0.533467	1
		0.6036	7703	184	7519	368	7887	0.0466591	0.0466059		0	14291	5202	9089	10404	19493	0.53373	1
		0.6034	7705	184	7521	368	7889	0.0466472	0.0466059		0	14296.5	5207.5	9089	10415	19504	0.533993	1
		0.6033	7706	184	7522	368	7890	0.0466413	0.0466059		0	14302	5213	9089	10426	19515	0.534256	1
		0.603	7707	184	7523	368	7891	0.0466354	0.0466059		0	14307.5	5218.5	9089	10437	19526	0.534518	1
		0.6028	7708	184	7524	368	7892	0.0466295	0.0466059		0	14313	5224	9089	10448	19537	0.53478	1
		0.6023	7709	184	7525	368	7893	0.0466236	0.0466059		0	14318.5	5229.5	9089	10459	19548	0.535042	1
		0.6016	7710	184	7526	368	7894	0.0466177	0.0466059		0	14324	5235	9089	10470	19559	0.535303	1
		0.6013	7711	184	7527	368	7895	0.0466118	0.0466059		0	14329.5	5240.5	9089	10481	19570	0.535565	1
		0.6009	7712	184	7528	368	7896	0.0466059	0.0466059		0	14335	5246	9089	10492	19581	0.535826	1
		0.6007	7712	185	7527	370	7897	0.0468532	0.046794		0	14340.5	5251.5	9089	10503	19592	0.536086	1
		0.6004	7713	185	7528	370	7898	0.0468473	0.046794		0	14346	5257	9089	10514	19603	0.536346	1
		0.6003	7714	185	7529	370	7899	0.0468414	0.046794		0	14351.5	5262.5	9089	10525	19614	0.536607	1
		0.6001	7715	185	7530	370	7900	0.0468354	0.046794		0	14357	5268	9089	10536	19625	0.536866	1
		0.5999	7716	185	7531	370	7901	0.0468295	0.046794		0	14362.5	5273.5	9089	10547	19636	0.537126	1
		0.5998	7717	185	7532	370	7902	0.0468236	0.046794		0	14368	5279	9089	10558	19647	0.537385	1
		0.5993	7718	185	7533	370	7903	0.0468177	0.046794		0	14373.5	5284.5	9089	10569	19658	0.537644	1
		0.5989	7720	185	7535	370	7905	0.0468058	0.046794		0	14379	5290	9089	10580	19669	0.537902	1
		0.5988	7721	185	7536	370	7906	0.0467999	0.046794		0	14384.5	5295.5	9089	10591	19680	0.538161	1
		0.5985	7722	185	7537	370	7907	0.046794	0.046794		0	14390	5301	9089	10602	19691	0.538419	1
		0.5983	7723	186	7537	372	7909	0.047035	0.0470112		0	14395.5	5306.5	9089	10613	19702	0.538676	1
		0.5978	7724	186	7538	372	7910	0.0470291	0.0470112		0	14401	5312	9089	10624	19713	0.538934	1
		0.5973	7726	186	7540	372	7912	0.0470172	0.0470112		0	14406.5	5317.5	9089	10635	19724	0.539191	1
		0.597	7727	186	7541	372	7913	0.0470112	0.0470112		0	14412	5323	9089	10646	19735	0.539448	1
		0.5965	7727	187	7540	374	7914	0.047258	0.0472521		0	14417.5	5328.5	9089	10657	19746	0.539704	1
		0.5962	7728	187	7541	374	7915	0.0472521	0.0472521		0	14423	5334	9089	10668	19757	0.539961	1
		0.5959	7728	188	7540	376	7916	0.0474987	0.0474149		0	14428.5	5339.5	9089	10679	19768	0.540217	1
		0.5958	7729	188	7541	376	7917	0.0474927	0.0474149		0	14434	5345	9089	10690	19779	0.540472	1
		0.5954	7732	188	7544	376	7920	0.0474747	0.0474149		0	14439.5	5350.5	9089	10701	19790	0.540728	1
		0.5949	7733	188	7545	376	7921	0.0474688	0.0474149		0	14445	5356	9089	10712	19801	0.540983	1
		0.5946	7734	188	7546	376	7922	0.0474628	0.0474149		0	14450.5	5361.5	9089	10723	19812	0.541238	1
		0.5943	7735	188	7547	376	7923	0.0474568	0.0474149		0	14456	5367	9089	10734	19823	0.541492	1
		0.5942	7736	188	7548	376	7924	0.0474508	0.0474149		0	14461.5	5372.5	9089	10745	19834	0.541746	1
		0.5939	7738	188	7550	376	7926	0.0474388	0.0474149		0	14467	5378	9089	10756	19845	0.542001	1
		0.5937	7739	188	7551	376	7927	0.0474328	0.0474149		0	14472.5	5383.5	9089	10767	19856	0.542254	1
		0.5934	7740	188	7552	376	7928	0.0474268	0.0474149		0	14478	5389	9089	10778	19867	0.542508	1
		0.5928	7741	188	7553	376	7929	0.0474209	0.0474149		0	14483.5	5394.5	9089	10789	19878	0.542761	1
		0.5926	7742	188	7554	376	7930	0.0474149	0.0474149		0	14489	5400	9089	10800	19889	0.543014	1
		0.5925	7743	189	7554	378	7932	0.0476551	0.0476551		0	14494.5	5405.5	9089	10811	19900	0.543266	1
		0.5918	7743	190	7553	380	7933	0.0479012	0.0478589		0	14500	5411	9089	10822	19911	0.543519	1
		0.5915	7744	190	7554	380	7934	0.0478951	0.0478589		0	14505.5	5416.5	9089	10833	19922	0.543771	1
		0.5914	7745	190	7555	380	7935	0.0478891	0.0478589		0	14511	5422	9089	10844	19933	0.544022	1
		0.5912	7746	190	7556	380	7936	0.0478831	0.0478589		0	14516.5	5427.5	9089	10855	19944	0.544274	1
		0.5911	7747	190	7557	380	7937	0.047877	0.0478589		0	14522	5433	9089	10866	19955	0.544525	1
		0.5909	7748	190	7558	380	7938	0.047871	0.0478589		0	14527.5	5438.5	9089	10877	19966	0.544776	1
		0.5907	7749	190	7559	380	7939	0.047865	0.0478589		0	14533	5444	9089	10888	19977	0.545027	1
		0.5902	7750	190	7560	380	7940	0.0478589	0.0478589		0	14538.5	5449.5	9089	10899	19988	0.545277	1
		0.5901	7750	191	7559	382	7941	0.0481048	0.0480806		0	14544	5455	9089	10910	19999	0.545527	1
		0.5899	7752	191	7561	382	7943	0.0480927	0.0480806		0	14549.5	5460.5	9089	10921	20010	0.545777	1
		0.5897	7753	191	7562	382	7944	0.0480866	0.0480806		0	14555	5466	9089	10932	20021	0.546027	1
		0.5896	7754	191	7563	382	7945	0.0480806	0.0480806		0	14560.5	5471.5	9089	10943	20032	0.546276	1
		0.589	7754	192	7562	384	7946	0.0483262	0.0482897		0	14566	5477	9089	10954	20043	0.546525	1
		0.5889	7755	192	7563	384	7947	0.0483201	0.0482897		0	14571.5	5482.5	9089	10965	20054	0.546774	1
		0.5887	7756	192	7564	384	7948	0.048314	0.0482897		0	14577	5488	9089	10976	20065	0.547022	1
		0.5882	7757	192	7565	384	7949	0.048308	0.0482897		0	14582.5	5493.5	9089	10987	20076	0.54727	1
		0.5879	7758	192	7566	384	7950	0.0483019	0.0482897		0	14588	5499	9089	10998	20087	0.547518	1
		0.5878	7759	192	7567	384	7951	0.0482958	0.0482897		0	14593.5	5504.5	9089	11009	20098	0.547766	1
		0.5877	7760	192	7568	384	7952	0.0482897	0.0482897		0	14599	5510	9089	11020	20109	0.548013	1
		0.5875	7760	193	7567	386	7953	0.0485351	0.0484803		0	14604.5	5515.5	9089	11031	20120	0.54826	1
		0.5871	7761	193	7568	386	7954	0.048529	0.0484803		0	14610	5521	9089	11042	20131	0.548507	1
		0.587	7763	193	7570	386	7956	0.0485168	0.0484803		0	14615.5	5526.5	9089	11053	20142	0.548754	1
		0.5869	7764	193	7571	386	7957	0.0485107	0.0484803		0	14621	5532	9089	11064	20153	0.549	1
		0.5867	7765	193	7572	386	7958	0.0485046	0.0484803		0	14626.5	5537.5	9089	11075	20164	0.549246	1
		0.5863	7766	193	7573	386	7959	0.0484986	0.0484803		0	14632	5543	9089	11086	20175	0.549492	1
		0.5859	7768	193	7575	386	7961	0.0484864	0.0484803		0	14637.5	5548.5	9089	11097	20186	0.549737	1
		0.5855	7769	193	7576	386	7962	0.0484803	0.0484803		0	14643	5554	9089	11108	20197	0.549983	1
		0.5852	7769	194	7575	388	7963	0.0487254	0.048707		0	14648.5	5559.5	9089	11119	20208	0.550228	1
		0.585	7770	194	7576	388	7964	0.0487192	0.048707		0	14654	5565	9089	11130	20219	0.550472	1
		0.5848	7772	194	7578	388	7966	0.048707	0.048707		0	14659.5	5570.5	9089	11141	20230	0.550717	1
		0.5841	7773	195	7578	390	7968	0.0489458	0.0488661		0	14665	5576	9089	11152	20241	0.550961	1
		0.584	7774	195	7579	390	7969	0.0489396	0.0488661		0	14670.5	5581.5	9089	11163	20252	0.551205	1
		0.5838	7775	195	7580	390	7970	0.0489335	0.0488661		0	14676	5587	9089	11174	20263	0.551448	1
		0.5837	7777	195	7582	390	7972	0.0489212	0.0488661		0	14681.5	5592.5	9089	11185	20274	0.551692	1
		0.583	7778	195	7583	390	7973	0.0489151	0.0488661		0	14687	5598	9089	11196	20285	0.551935	1
		0.5828	7779	195	7584	390	7974	0.048909	0.0488661		0	14692.5	5603.5	9089	11207	20296	0.552178	1
		0.5826	7780	195	7585	390	7975	0.0489028	0.0488661		0	14698	5609	9089	11218	20307	0.55242	1
		0.5825	7781	195	7586	390	7976	0.0488967	0.0488661		0	14703.5	5614.5	9089	11229	20318	0.552663	1
		0.5814	7782	195	7587	390	7977	0.0488906	0.0488661		0	14709	5620	9089	11240	20329	0.552905	1
		0.581	7783	195	7588	390	7978	0.0488844	0.0488661		0	14714.5	5625.5	9089	11251	20340	0.553147	1
		0.5808	7784	195	7589	390	7979	0.0488783	0.0488661		0	14720	5631	9089	11262	20351	0.553388	1
		0.5807	7785	195	7590	390	7980	0.0488722	0.0488661		0	14725.5	5636.5	9089	11273	20362	0.553629	1
		0.5805	7786	195	7591	390	7981	0.0488661	0.0488661		0	14731	5642	9089	11284	20373	0.55387	1
		0.5803	7786	196	7590	392	7982	0.0491105	0.0490982		0	14736.5	5647.5	9089	11295	20384	0.554111	1
		0.5802	7788	196	7592	392	7984	0.0490982	0.0490982		0	14742	5653	9089	11306	20395	0.554352	1
		0.5799	7788	197	7591	394	7985	0.0493425	0.0492931		0	14747.5	5658.5	9089	11317	20406	0.554592	1
		0.5797	7789	197	7592	394	7986	0.0493363	0.0492931		0	14753	5664	9089	11328	20417	0.554832	1
		0.5794	7790	197	7593	394	7987	0.0493302	0.0492931		0	14758.5	5669.5	9089	11339	20428	0.555071	1
		0.5789	7792	197	7595	394	7989	0.0493178	0.0492931		0	14764	5675	9089	11350	20439	0.555311	1
		0.5787	7794	197	7597	394	7991	0.0493055	0.0492931		0	14769.5	5680.5	9089	11361	20450	0.55555	1
		0.5785	7795	197	7598	394	7992	0.0492993	0.0492931		0	14775	5686	9089	11372	20461	0.555789	1
		0.5784	7796	197	7599	394	7993	0.0492931	0.0492931		0	14780.5	5691.5	9089	11383	20472	0.556028	1
		0.5781	7797	198	7599	396	7995	0.049531	0.0494876		0	14786	5697	9089	11394	20483	0.556266	1
		0.578	7801	198	7603	396	7999	0.0495062	0.0494876		0	14791.5	5702.5	9089	11405	20494	0.556504	1
		0.5777	7803	198	7605	396	8001	0.0494938	0.0494876		0	14797	5708	9089	11416	20505	0.556742	1
		0.5773	7804	198	7606	396	8002	0.0494876	0.0494876		0	14802.5	5713.5	9089	11427	20516	0.55698	1
		0.5772	7804	199	7605	398	8003	0.0497314	0.0497189		0	14808	5719	9089	11438	20527	0.557217	1
		0.5771	7805	199	7606	398	8004	0.0497251	0.0497189		0	14813.5	5724.5	9089	11449	20538	0.557454	1
		0.5768	7806	199	7607	398	8005	0.0497189	0.0497189		0	14819	5730	9089	11460	20549	0.557691	1
		0.5765	7808	200	7608	400	8008	0.04995	0.0499438		0	14824.5	5735.5	9089	11471	20560	0.557928	1
		0.5758	7809	200	7609	400	8009	0.0499438	0.0499438		0	14830	5741	9089	11482	20571	0.558164	1
		0.5757	7809	201	7608	402	8010	0.0501873	0.0501873		0	14835.5	5746.5	9089	11493	20582	0.558401	1
		0.5755	7810	202	7608	404	8012	0.0504244	0.0504118		0	14841	5752	9089	11504	20593	0.558636	1
		0.5752	7811	202	7609	404	8013	0.0504181	0.0504118		0	14846.5	5757.5	9089	11515	20604	0.558872	1
		0.5749	7812	202	7610	404	8014	0.0504118	0.0504118		0	14852	5763	9089	11526	20615	0.559107	1
		0.5746	7812	203	7609	406	8015	0.050655	0.0505793		0	14857.5	5768.5	9089	11537	20626	0.559343	1
		0.5744	7813	203	7610	406	8016	0.0506487	0.0505793		0	14863	5774	9089	11548	20637	0.559577	1
		0.5743	7814	203	7611	406	8017	0.0506424	0.0505793		0	14868.5	5779.5	9089	11559	20648	0.559812	1
		0.5741	7817	203	7614	406	8020	0.0506234	0.0505793		0	14874	5785	9089	11570	20659	0.560046	1
		0.5734	7818	203	7615	406	8021	0.0506171	0.0505793		0	14879.5	5790.5	9089	11581	20670	0.560281	1
		0.5732	7820	203	7617	406	8023	0.0506045	0.0505793		0	14885	5796	9089	11592	20681	0.560514	1
		0.573	7821	203	7618	406	8024	0.0505982	0.0505793		0	14890.5	5801.5	9089	11603	20692	0.560748	1
		0.5728	7822	203	7619	406	8025	0.0505919	0.0505793		0	14896	5807	9089	11614	20703	0.560982	1
		0.5727	7824	203	7621	406	8027	0.0505793	0.0505793		0	14901.5	5812.5	9089	11625	20714	0.561215	1
		0.5722	7824	204	7620	408	8028	0.0508221	0.0508221		0	14907	5818	9089	11636	20725	0.561448	1
		0.5719	7824	205	7619	410	8029	0.0510649	0.0510395		0	14912.5	5823.5	9089	11647	20736	0.56168	1
		0.5713	7825	205	7620	410	8030	0.0510585	0.0510395		0	14918	5829	9089	11658	20747	0.561913	1
		0.5712	7826	205	7621	410	8031	0.0510522	0.0510395		0	14923.5	5834.5	9089	11669	20758	0.562145	1
		0.571	7828	205	7623	410	8033	0.0510395	0.0510395		0	14929	5840	9089	11680	20769	0.562377	1
		0.5709	7828	206	7622	412	8034	0.0512821	0.0512693		0	14934.5	5845.5	9089	11691	20780	0.562608	1
		0.5705	7829	206	7623	412	8035	0.0512757	0.0512693		0	14940	5851	9089	11702	20791	0.56284	1
		0.5703	7830	206	7624	412	8036	0.0512693	0.0512693		0	14945.5	5856.5	9089	11713	20802	0.563071	1
		0.5701	7830	207	7623	414	8037	0.0515118	0.0514925		0	14951	5862	9089	11724	20813	0.563302	1
		0.5699	7831	207	7624	414	8038	0.0515053	0.0514925		0	14956.5	5867.5	9089	11735	20824	0.563532	1
		0.5697	7832	207	7625	414	8039	0.0514989	0.0514925		0	14962	5873	9089	11746	20835	0.563763	1
		0.5696	7833	207	7626	414	8040	0.0514925	0.0514925		0	14967.5	5878.5	9089	11757	20846	0.563993	1
		0.5691	7834	208	7626	416	8042	0.0517284	0.0517284		0	14973	5884	9089	11768	20857	0.564223	1
		0.5687	7836	209	7627	418	8045	0.0519577	0.0519513		0	14978.5	5889.5	9089	11779	20868	0.564453	1
		0.5686	7837	209	7628	418	8046	0.0519513	0.0519513		0	14984	5895	9089	11790	20879	0.564682	1
		0.5682	7837	210	7627	420	8047	0.0521934	0.0521739		0	14989.5	5900.5	9089	11801	20890	0.564911	1
		0.5677	7838	210	7628	420	8048	0.0521869	0.0521739		0	14995	5906	9089	11812	20901	0.56514	1
		0.5667	7839	210	7629	420	8049	0.0521804	0.0521739		0	15000.5	5911.5	9089	11823	20912	0.565369	1
		0.5666	7840	210	7630	420	8050	0.0521739	0.0521739		0	15006	5917	9089	11834	20923	0.565598	1
		0.5663	7840	211	7629	422	8051	0.0524158	0.0523768		0	15011.5	5922.5	9089	11845	20934	0.565826	1
		0.5662	7841	211	7630	422	8052	0.0524093	0.0523768		0	15017	5928	9089	11856	20945	0.566054	1
		0.5661	7843	211	7632	422	8054	0.0523963	0.0523768		0	15022.5	5933.5	9089	11867	20956	0.566282	1
		0.5658	7844	211	7633	422	8055	0.0523898	0.0523768		0	15028	5939	9089	11878	20967	0.566509	1
		0.5657	7845	211	7634	422	8056	0.0523833	0.0523768		0	15033.5	5944.5	9089	11889	20978	0.566737	1
		0.5656	7846	211	7635	422	8057	0.0523768	0.0523768		0	15039	5950	9089	11900	20989	0.566964	1
		0.5654	7847	212	7635	424	8059	0.052612	0.0524817		0	15044.5	5955.5	9089	11911	21000	0.56719	1
		0.5652	7848	212	7636	424	8060	0.0526055	0.0524817		0	15050	5961	9089	11922	21011	0.567417	1
		0.5651	7849	212	7637	424	8061	0.0525989	0.0524817		0	15055.5	5966.5	9089	11933	21022	0.567643	1
		0.5648	7850	212	7638	424	8062	0.0525924	0.0524817		0	15061	5972	9089	11944	21033	0.56787	1
		0.5646	7853	212	7641	424	8065	0.0525728	0.0524817		0	15066.5	5977.5	9089	11955	21044	0.568095	1
		0.5634	7854	212	7642	424	8066	0.0525663	0.0524817		0	15072	5983	9089	11966	21055	0.568321	1
		0.5633	7855	212	7643	424	8067	0.0525598	0.0524817		0	15077.5	5988.5	9089	11977	21066	0.568546	1
		0.5631	7856	212	7644	424	8068	0.0525533	0.0524817		0	15083	5994	9089	11988	21077	0.568772	1
		0.5625	7857	212	7645	424	8069	0.0525468	0.0524817		0	15088.5	5999.5	9089	11999	21088	0.568997	1
		0.5622	7858	212	7646	424	8070	0.0525403	0.0524817		0	15094	6005	9089	12010	21099	0.569221	1
		0.5615	7860	212	7648	424	8072	0.0525273	0.0524817		0	15099.5	6010.5	9089	12021	21110	0.569446	1
		0.5614	7861	212	7649	424	8073	0.0525207	0.0524817		0	15105	6016	9089	12032	21121	0.56967	1
		0.5613	7862	212	7650	424	8074	0.0525142	0.0524817		0	15110.5	6021.5	9089	12043	21132	0.569894	1
		0.5611	7863	212	7651	424	8075	0.0525077	0.0524817		0	15116	6027	9089	12054	21143	0.570118	1
		0.5608	7864	212	7652	424	8076	0.0525012	0.0524817		0	15121.5	6032.5	9089	12065	21154	0.570341	1
		0.5606	7866	212	7654	424	8078	0.0524882	0.0524817		0	15127	6038	9089	12076	21165	0.570565	1
		0.5605	7867	212	7655	424	8079	0.0524817	0.0524817		0	15132.5	6043.5	9089	12087	21176	0.570788	1
		0.5603	7868	213	7655	426	8081	0.0527162	0.0527032		0	15138	6049	9089	12098	21187	0.571011	1
		0.56	7869	213	7656	426	8082	0.0527097	0.0527032		0	15143.5	6054.5	9089	12109	21198	0.571233	1
		0.5597	7870	213	7657	426	8083	0.0527032	0.0527032		0	15149	6060	9089	12120	21209	0.571456	1
		0.5595	7870	214	7656	428	8084	0.0529441	0.0529441		0	15154.5	6065.5	9089	12131	21220	0.571678	1
		0.5593	7871	215	7656	430	8086	0.0531783	0.0531652		0	15160	6071	9089	12142	21231	0.5719	1
		0.5592	7872	215	7657	430	8087	0.0531718	0.0531652		0	15165.5	6076.5	9089	12153	21242	0.572121	1
		0.5589	7873	215	7658	430	8088	0.0531652	0.0531652		0	15171	6082	9089	12164	21253	0.572343	1
		0.5587	7873	216	7657	432	8089	0.0534059	0.0533927		0	15176.5	6087.5	9089	12175	21264	0.572564	1
		0.5586	7874	216	7658	432	8090	0.0533993	0.0533927		0	15182	6093	9089	12186	21275	0.572785	1
		0.5585	7875	216	7659	432	8091	0.0533927	0.0533927		0	15187.5	6098.5	9089	12197	21286	0.573006	1
		0.5581	7875	217	7658	434	8092	0.0536332	0.0535076		0	15193	6104	9089	12208	21297	0.573226	1
		0.5578	7877	217	7660	434	8094	0.05362	0.0535076		0	15198.5	6109.5	9089	12219	21308	0.573447	1
		0.5571	7878	217	7661	434	8095	0.0536133	0.0535076		0	15204	6115	9089	12230	21319	0.573667	1
		0.5569	7879	217	7662	434	8096	0.0536067	0.0535076		0	15209.5	6120.5	9089	12241	21330	0.573887	1
		0.5566	7880	217	7663	434	8097	0.0536001	0.0535076		0	15215	6126	9089	12252	21341	0.574106	1
		0.5563	7882	217	7665	434	8099	0.0535869	0.0535076		0	15220.5	6131.5	9089	12263	21352	0.574326	1
		0.5557	7883	217	7666	434	8100	0.0535802	0.0535076		0	15226	6137	9089	12274	21363	0.574545	1
		0.5556	7884	217	7667	434	8101	0.0535736	0.0535076		0	15231.5	6142.5	9089	12285	21374	0.574764	1
		0.5554	7886	217	7669	434	8103	0.0535604	0.0535076		0	15237	6148	9089	12296	21385	0.574982	1
		0.5553	7890	217	7673	434	8107	0.053534	0.0535076		0	15242.5	6153.5	9089	12307	21396	0.575201	1
		0.5545	7891	217	7674	434	8108	0.0535274	0.0535076		0	15248	6159	9089	12318	21407	0.575419	1
		0.5544	7892	217	7675	434	8109	0.0535208	0.0535076		0	15253.5	6164.5	9089	12329	21418	0.575637	1
		0.5539	7893	217	7676	434	8110	0.0535142	0.0535076		0	15259	6170	9089	12340	21429	0.575855	1
		0.553	7894	217	7677	434	8111	0.0535076	0.0535076		0	15264.5	6175.5	9089	12351	21440	0.576073	1
		0.5527	7894	218	7676	436	8112	0.0537475	0.0537343		0	15270	6181	9089	12362	21451	0.57629	1
		0.5525	7896	218	7678	436	8114	0.0537343	0.0537343		0	15275.5	6186.5	9089	12373	21462	0.576507	1
		0.5523	7896	219	7677	438	8115	0.0539741	0.0539741		0	15281	6192	9089	12384	21473	0.576724	1
		0.552	7896	220	7676	440	8116	0.0542139	0.0541605		0	15286.5	6197.5	9089	12395	21484	0.576941	1
		0.5517	7897	220	7677	440	8117	0.0542072	0.0541605		0	15292	6203	9089	12406	21495	0.577157	1
		0.5515	7899	220	7679	440	8119	0.0541939	0.0541605		0	15297.5	6208.5	9089	12417	21506	0.577374	1
		0.5513	7900	220	7680	440	8120	0.0541872	0.0541605		0	15303	6214	9089	12428	21517	0.57759	1
		0.5509	7901	220	7681	440	8121	0.0541805	0.0541605		0	15308.5	6219.5	9089	12439	21528	0.577806	1
		0.5508	7902	220	7682	440	8122	0.0541738	0.0541605		0	15314	6225	9089	12450	21539	0.578021	1
		0.5504	7903	220	7683	440	8123	0.0541672	0.0541605		0	15319.5	6230.5	9089	12461	21550	0.578237	1
		0.5503	7904	220	7684	440	8124	0.0541605	0.0541605		0	15325	6236	9089	12472	21561	0.578452	1
		0.5499	7904	221	7683	442	8125	0.0544	0.0543265		0	15330.5	6241.5	9089	12483	21572	0.578667	1
		0.5498	7905	221	7684	442	8126	0.0543933	0.0543265		0	15336	6247	9089	12494	21583	0.578882	1
		0.5497	7906	221	7685	442	8127	0.0543866	0.0543265		0	15341.5	6252.5	9089	12505	21594	0.579096	1
		0.5494	7907	221	7686	442	8128	0.0543799	0.0543265		0	15347	6258	9089	12516	21605	0.57931	1
		0.5491	7908	221	7687	442	8129	0.0543732	0.0543265		0	15352.5	6263.5	9089	12527	21616	0.579524	1
		0.5486	7911	221	7690	442	8132	0.0543532	0.0543265		0	15358	6269	9089	12538	21627	0.579738	1
		0.5481	7912	221	7691	442	8133	0.0543465	0.0543265		0	15363.5	6274.5	9089	12549	21638	0.579952	1
		0.548	7913	221	7692	442	8134	0.0543398	0.0543265		0	15369	6280	9089	12560	21649	0.580165	1
		0.5478	7914	221	7693	442	8135	0.0543331	0.0543265		0	15374.5	6285.5	9089	12571	21660	0.580379	1
		0.5477	7915	221	7694	442	8136	0.0543265	0.0543265		0	15380	6291	9089	12582	21671	0.580592	1
		0.5476	7916	222	7694	444	8138	0.0545589	0.0545589		0	15385.5	6296.5	9089	12593	21682	0.580804	1
		0.5475	7917	223	7694	446	8140	0.0547912	0.0547508		0	15391	6302	9089	12604	21693	0.581017	1
		0.5474	7918	223	7695	446	8141	0.0547844	0.0547508		0	15396.5	6307.5	9089	12615	21704	0.581229	1
		0.5469	7920	223	7697	446	8143	0.054771	0.0547508		0	15402	6313	9089	12626	21715	0.581441	1
		0.5467	7921	223	7698	446	8144	0.0547642	0.0547508		0	15407.5	6318.5	9089	12637	21726	0.581653	1
		0.5466	7922	223	7699	446	8145	0.0547575	0.0547508		0	15413	6324	9089	12648	21737	0.581865	1
		0.5465	7923	223	7700	446	8146	0.0547508	0.0547508		0	15418.5	6329.5	9089	12659	21748	0.582077	1
		0.5457	7924	224	7700	448	8148	0.0549828	0.0549828		0	15424	6335	9089	12670	21759	0.582288	1
		0.5454	7924	225	7699	450	8149	0.0552215	0.0552215		0	15429.5	6340.5	9089	12681	21770	0.582499	1
		0.5451	7924	226	7698	452	8150	0.0554601	0.0554601		0	15435	6346	9089	12692	21781	0.58271	1
		0.5445	7924	227	7697	454	8151	0.0556987	0.0556919		0	15440.5	6351.5	9089	12703	21792	0.58292	1
		0.5441	7925	227	7698	454	8152	0.0556919	0.0556919		0	15446	6357	9089	12714	21803	0.583131	1
		0.5439	7925	228	7697	456	8153	0.0559303	0.0559166		0	15451.5	6362.5	9089	12725	21814	0.583341	1
		0.5438	7926	228	7698	456	8154	0.0559235	0.0559166		0	15457	6368	9089	12736	21825	0.583551	1
		0.5437	7927	228	7699	456	8155	0.0559166	0.0559166		0	15462.5	6373.5	9089	12747	21836	0.583761	1
		0.543	7927	229	7698	458	8156	0.056155	0.0561068		0	15468	6379	9089	12758	21847	0.58397	1
		0.5426	7928	229	7699	458	8157	0.0561481	0.0561068		0	15473.5	6384.5	9089	12769	21858	0.58418	1
		0.5425	7929	229	7700	458	8158	0.0561412	0.0561068		0	15479	6390	9089	12780	21869	0.584389	1
		0.5421	7930	229	7701	458	8159	0.0561343	0.0561068		0	15484.5	6395.5	9089	12791	21880	0.584598	1
		0.542	7931	229	7702	458	8160	0.0561275	0.0561068		0	15490	6401	9089	12802	21891	0.584807	1
		0.5418	7932	229	7703	458	8161	0.0561206	0.0561068		0	15495.5	6406.5	9089	12813	21902	0.585015	1
		0.5417	7934	229	7705	458	8163	0.0561068	0.0561068		0	15501	6412	9089	12824	21913	0.585223	1
		0.5416	7934	230	7704	460	8164	0.0563449	0.0563242		0	15506.5	6417.5	9089	12835	21924	0.585431	1
		0.5415	7935	230	7705	460	8165	0.056338	0.0563242		0	15512	6423	9089	12846	21935	0.585639	1
		0.5414	7936	230	7706	460	8166	0.0563311	0.0563242		0	15517.5	6428.5	9089	12857	21946	0.585847	1
		0.5413	7937	230	7707	460	8167	0.0563242	0.0563242		0	15523	6434	9089	12868	21957	0.586055	1
		0.541	7937	231	7706	462	8168	0.0565622	0.0564516		0	15528.5	6439.5	9089	12879	21968	0.586262	1
		0.5407	7940	231	7709	462	8171	0.0565414	0.0564516		0	15534	6445	9089	12890	21979	0.586469	1
[truncated: 8,382 more rows]
