# Supplementary material for: Proteomics (SWATH-MS) informed by transcriptomics approach of tropical herb Persicaria minor leaves upon methyl jasmonate elicitation
Source: PeerJ. 2018 Aug 28;6:e5525. doi: 10.7717/peerj.5525 (PMC6118203; doi:10.7717/peerj.5525)
Supplement: Table S3 [file peerj-06-5525-s005.xlsx]

## Sheet: Protein Level Data
Protein Level Data	Unused ProtScore Threshold	Confidence Threshold	Forward	Reverse	Correct	Incorrect	Total	Global FDR	q-value	Fit Unused ProtScore Threshold	Fit Confidence Threshold	Fit Forward	Fit Reverse	Fit Correct	Fit Incorrect	Fit Total	Fit Global FDR	Fit Local FDR
	86.09	1	1	0	1	0	1	0	0	86.09	1	1	0	1	0	1	0	1
	85.35	1	2	0	2	0	2	0	0	85.35	1	2	0	2	0	2	0	1
	47.92	1	3	0	3	0	3	0	0	47.92	1	3	0	3	0	3	0	1
	46.01	1	4	0	4	0	4	0	0	46.01	1	4	0	4	0	4	0	1
	43.35	1	5	0	5	0	5	0	0	43.35	1	5	0	5	0	5	0	1
	37.96	1	6	0	6	0	6	0	0	37.96	1	6	0	6	0	6	0	1
	37.24	1	7	0	7	0	7	0	0	37.24	1	7	0	7	0	7	0	1
	34.99	1	8	0	8	0	8	0	0	34.99	1	8	0	8	0	8	0	1
	34.3	1	9	0	9	0	9	0	0	34.3	1	9	0	9	0	9	0	1
	32.78	1	10	0	10	0	10	0	0	32.78	1	10	0	10	0	10	0	1
	32.44	1	11	0	11	0	11	0	0	32.44	1	11	0	11	0	11	0	1
	30.17	1	12	0	12	0	12	0	0	30.17	1	12	0	12	0	12	0	1
	30.08	1	13	0	13	0	13	0	0	30.08	1	13	0	13	0	13	0	1
	28.55	1	14	0	14	0	14	0	0	28.55	1	14	0	14	0	14	0	1
	28.22	1	15	0	15	0	15	0	0	28.22	1	15	0	15	0	15	0	1
	27.77	1	16	0	16	0	16	0	0	27.77	1	16	0	16	0	16	0	1
	27.4	1	17	0	17	0	17	0	0	27.4	1	17	0	17	0	17	0	1
	27.22	1	18	0	18	0	18	0	0	27.22	1	18	0	18	0	18	0	1
	27.07	1	19	0	19	0	19	0	0	27.07	1	19	0	19	0	19	0	1
	26.98	1	20	0	20	0	20	0	0	26.98	1	20	0	20	0	20	0	1
	26.96	1	21	0	21	0	21	0	0	26.96	1	21	0	21	0	21	0	1
	26.47	1	22	0	22	0	22	0	0	26.47	1	22	0	22	0	22	0	1
	26.01	1	23	0	23	0	23	0	0	26.01	1	23	0	23	0	23	0	1
	25.94	1	24	0	24	0	24	0	0	25.94	1	24	0	24	0	24	0	1
	25.12	1	25	0	25	0	25	0	0	25.12	1	25	0	25	0	25	0	1
	24.86	1	26	0	26	0	26	0	0	24.86	1	26	0	26	0	26	0	1
	24.77	1	27	0	27	0	27	0	0	24.77	1	27	0	27	0	27	0	1
	24.71	1	28	0	28	0	28	0	0	24.71	1	28	0	28	0	28	0	1
	24.59	1	29	0	29	0	29	0	0	24.59	1	29	0	29	0	29	0	1
	24.45	1	30	0	30	0	30	0	0	24.45	1	30	0	30	0	30	0	1
	24.16	1	31	0	31	0	31	0	0	24.16	1	31	0	31	0	31	0	1
	24.09	1	32	0	32	0	32	0	0	24.09	1	32	0	32	0	32	0	1
	23.97	1	33	0	33	0	33	0	0	23.97	1	33	0	33	0	33	0	1
	23.71	1	34	0	34	0	34	0	0	23.71	1	34	0	34	0	34	0	1
	22.17	1	35	0	35	0	35	0	0	22.17	1	35	0	35	0	35	0	1
	22.05	1	36	0	36	0	36	0	0	22.05	1	36	0	36	0	36	0	1
	21.83	1	37	0	37	0	37	0	0	21.83	1	37	0	37	0	37	0	1
	21.81	1	38	0	38	0	38	0	0	21.81	1	38	0	38	0	38	0	1
	21.62	1	39	0	39	0	39	0	0	21.62	1	39	0	39	0	39	0	1
	21.39	1	40	0	40	0	40	0	0	21.39	1	40	0	40	0	40	0	1
	21.32	1	41	0	41	0	41	0	0	21.32	1	41	0	41	0	41	0	1
	21.23	1	42	0	42	0	42	0	0	21.23	1	42	0	42	0	42	0	1
	21.19	1	43	0	43	0	43	0	0	21.19	1	43	0	43	0	43	0	1
	21.16	1	44	0	44	0	44	0	0	21.16	1	44	0	44	0	44	0	1
	21.11	1	45	0	45	0	45	0	0	21.11	1	45	0	45	0	45	0	1
	20.59	1	46	0	46	0	46	0	0	20.59	1	46	0	46	0	46	0	1
	20.43	1	47	0	47	0	47	0	0	20.43	1	47	0	47	0	47	0	1
	20.07	1	48	0	48	0	48	0	0	20.07	1	48	0	48	0	48	0	1
	19.97	1	49	0	49	0	49	0	0	19.97	1	49	0	49	0	49	0	1
	19.92	1	50	0	50	0	50	0	0	19.92	1	50	0	50	0	50	0	1
	19.9	1	51	0	51	0	51	0	0	19.9	1	51	0	51	0	51	0	1
	19.77	1	52	0	52	0	52	0	0	19.77	1	52	0	52	0	52	0	1
	19.55	1	53	0	53	0	53	0	0	19.55	1	53	0	53	0	53	0	1
	19.23	1	54	0	54	0	54	0	0	19.23	1	54	0	54	0	54	0	1
	19.03	1	55	0	55	0	55	0	0	19.03	1	55	0	55	0	55	0	1
	18.93	1	56	0	56	0	56	0	0	18.93	1	56	0	56	0	56	0	1
	18.8	1	57	0	57	0	57	0	0	18.8	1	57	0	57	0	57	0	1
	18.76	1	58	0	58	0	58	0	0	18.76	1	58	0	58	0	58	0	1
	18.41	1	59	0	59	0	59	0	0	18.41	1	59	0	59	0	59	0	1
	18.4	1	61	0	61	0	61	0	0	18.4	1	60	0	60	0	60	0	1
	18.3	1	62	0	62	0	62	0	0	18.4	1	61	0	61	0	61	0	1
	18.25	1	63	0	63	0	63	0	0	18.3	1	62	0	62	0	62	0	1
	18.12	1	64	0	64	0	64	0	0	18.25	1	63	0	63	0	63	0	1
	18.11	1	65	0	65	0	65	0	0	18.12	1	64	0	64	0	64	0	1
	17.96	1	66	0	66	0	66	0	0	18.11	1	65	0	65	0	65	0	1
	17.93	1	67	0	67	0	67	0	0	17.96	1	66	0	66	0	66	0	1
	17.81	1	68	0	68	0	68	0	0	17.93	1	67	0	67	0	67	0	1
	17.73	1	69	0	69	0	69	0	0	17.81	1	68	0	68	0	68	0	1
	17.71	1	70	0	70	0	70	0	0	17.73	1	69	0	69	0	69	0	1
	17.63	1	71	0	71	0	71	0	0	17.71	1	70	0	70	0	70	0	1
	17.61	1	72	0	72	0	72	0	0	17.63	1	71	0	71	0	71	0	1
	17.6	1	73	0	73	0	73	0	0	17.61	1	72	0	72	0	72	0	1
	17.47	1	74	0	74	0	74	0	0	17.6	1	73	0	73	0	73	0	1
	17.44	1	75	0	75	0	75	0	0	17.47	1	74	0	74	0	74	0	1
	17.15	1	76	0	76	0	76	0	0	17.44	1	75	0	75	0	75	0	1
	17	1	77	0	77	0	77	0	0	17.15	1	76	0	76	0	76	0	1
	16.93	1	78	0	78	0	78	0	0	17	1	77	0	77	0	77	0	1
	16.76	1	79	0	79	0	79	0	0	16.93	1	78	0	78	0	78	0	1
	16.72	1	80	0	80	0	80	0	0	16.76	1	79	0	79	0	79	0	1
	16.7	1	81	0	81	0	81	0	0	16.72	1	80	0	80	0	80	0	1
	16.62	1	82	0	82	0	82	0	0	16.7	1	81	0	81	0	81	0	1
	16.5	1	83	0	83	0	83	0	0	16.62	1	82	0	82	0	82	0	1
	16.38	1	84	0	84	0	84	0	0	16.5	1	83	0	83	0	83	0	1
	16.22	1	85	0	85	0	85	0	0	16.38	1	84	0	84	0	84	0	1
	16.16	1	86	0	86	0	86	0	0	16.22	1	85	0	85	0	85	0	1
	16.03	1	87	0	87	0	87	0	0	16.16	1	86	0	86	0	86	0	1
	16	1	88	0	88	0	88	0	0	16.03	1	87	0	87	0	87	0	1
	15.95	1	89	0	89	0	89	0	0	16	1	88	0	88	0	88	0	1
	15.93	1	90	0	90	0	90	0	0	15.95	1	89	0	89	0	89	0	1
	15.66	1	91	0	91	0	91	0	0	15.93	1	90	0	90	0	90	0	1
	15.62	1	92	0	92	0	92	0	0	15.66	1	91	0	91	0	91	0	1
	15.56	1	93	0	93	0	93	0	0	15.62	1	92	0	92	0	92	0	1
	15.52	1	94	0	94	0	94	0	0	15.56	1	93	0	93	0	93	0	1
	15.31	1	95	0	95	0	95	0	0	15.52	1	94	0	94	0	94	0	1
	15.3	1	96	0	96	0	96	0	0	15.31	1	95	0	95	0	95	0	1
	14.93	1	97	0	97	0	97	0	0	15.3	1	96	0	96	0	96	0	1
	14.9	1	98	0	98	0	98	0	0	14.93	1	97	0	97	0	97	0	1
	14.88	1	99	0	99	0	99	0	0	14.9	1	98	0	98	0	98	0	1
	14.71	1	100	0	100	0	100	0	0	14.88	1	99	0	99	0	99	0	1
	14.66	1	101	0	101	0	101	0	0	14.71	1	100	0	100	0	100	0	1
	14.4	1	102	0	102	0	102	0	0	14.66	1	101	0	101	0	101	0	1
	14.39	1	103	0	103	0	103	0	0	14.4	1	102	0	102	0	102	0	1
	14.38	1	104	0	104	0	104	0	0	14.39	1	103	0	103	0	103	0	1
	14.14	1	105	0	105	0	105	0	0	14.38	1	104	0	104	0	104	0	1
	14.12	1	106	0	106	0	106	0	0	14.14	1	105	0	105	0	105	0	1
	14.11	1	107	0	107	0	107	0	0	14.12	1	106	0	106	0	106	0	1
	14.06	1	110	0	110	0	110	0	0	14.11	1	107	0	107	0	107	0	1
	14.04	1	111	0	111	0	111	0	0	14.06	1	108	0	108	0	108	0	1
	14	1	112	0	112	0	112	0	0	14.06	1	109	0	109	0	109	0	1
	13.93	1	113	0	113	0	113	0	0	14.06	1	110	0	110	0	110	0	1
	13.88	1	114	0	114	0	114	0	0	14.04	1	111	0	111	0	111	0	1
	13.74	1	115	0	115	0	115	0	0	14	1	112	0	112	0	112	0	1
	13.7	1	116	0	116	0	116	0	0	13.93	1	113	0	113	0	113	0	1
	13.55	1	117	0	117	0	117	0	0	13.88	1	114	0	114	0	114	0	1
	13.38	1	119	0	119	0	119	0	0	13.74	1	115	0	115	0	115	0	1
	13.32	1	120	0	120	0	120	0	0	13.7	1	116	0	116	0	116	0	1
	13.22	1	121	0	121	0	121	0	0	13.55	1	117	0	117	0	117	0	1
	13.19	1	122	0	122	0	122	0	0	13.38	1	118	0	118	0	118	0	1
	12.98	1	123	0	123	0	123	0	0	13.38	1	119	0	119	0	119	0	1
	12.65	1	124	0	124	0	124	0	0	13.32	1	120	0	120	0	120	0	1
	12.63	1	125	0	125	0	125	0	0	13.22	1	121	0	121	0	121	0	1
	12.6	1	126	0	126	0	126	0	0	13.19	1	122	0	122	0	122	0	1
	12.59	1	127	0	127	0	127	0	0	12.98	1	123	0	123	0	123	0	1
	12.55	1	128	0	128	0	128	0	0	12.65	1	124	0	124	0	124	0	1
	12.53	1	129	0	129	0	129	0	0	12.63	1	125	0	125	0	125	0	1
	12.45	1	130	0	130	0	130	0	0	12.6	1	126	0	126	0	126	0	1
	12.37	1	131	0	131	0	131	0	0	12.59	1	127	0	127	0	127	0	1
	12.3	1	132	0	132	0	132	0	0	12.55	1	128	0	128	0	128	0	1
	12.26	1	133	0	133	0	133	0	0	12.53	1	129	0	129	0	129	0	1
	12.23	1	134	0	134	0	134	0	0	12.45	1	130	0	130	0	130	0	1
	12.16	1	135	0	135	0	135	0	0	12.37	1	131	0	131	0	131	0	1
	12.04	1	136	0	136	0	136	0	0	12.3	1	132	0	132	0	132	0	1
	11.97	1	137	0	137	0	137	0	0	12.26	1	133	0	133	0	133	0	1
	11.81	1	138	0	138	0	138	0	0	12.23	1	134	0	134	0	134	0	1
	11.79	1	139	0	139	0	139	0	0	12.16	1	135	0	135	0	135	0	1
	11.74	1	140	0	140	0	140	0	0	12.04	1	136	0	136	0	136	0	1
	11.65	1	141	0	141	0	141	0	0	11.97	1	137	0	137	0	137	0	1
	11.62	1	142	0	142	0	142	0	0	11.81	1	138	0	138	0	138	0	1
	11.59	1	143	0	143	0	143	0	0	11.79	1	139	0	139	0	139	0	1
	11.56	1	144	0	144	0	144	0	0	11.74	1	140	0	140	0	140	0	1
	11.5	1	145	0	145	0	145	0	0	11.65	1	141	0	141	0	141	0	1
	11.49	1	146	0	146	0	146	0	0	11.62	1	142	0	142	0	142	0	1
	11.39	1	147	0	147	0	147	0	0	11.59	1	143	0	143	0	143	0	1
	11.3	1	149	0	149	0	149	0	0	11.56	1	144	0	144	0	144	0	1
	11.28	1	150	0	150	0	150	0	0	11.5	1	145	0	145	0	145	0	1
	11.27	1	152	0	152	0	152	0	0	11.49	1	146	0	146	0	146	0	1
	11.24	1	153	0	153	0	153	0	0	11.39	1	147	0	147	0	147	0	1
	11.18	1	154	0	154	0	154	0	0	11.3	1	148	0	148	0	148	0	1
	11.13	1	155	0	155	0	155	0	0	11.3	1	149	0	149	0	149	0	1
	11.07	1	156	0	156	0	156	0	0	11.28	1	150	0	150	0	150	0	1
	11.04	1	157	0	157	0	157	0	0	11.27	1	151	0	151	0	151	0	1
	11	1	158	0	158	0	158	0	0	11.27	1	152	0	152	0	152	0	1
	10.97	1	159	0	159	0	159	0	0	11.24	1	153	0	153	0	153	0	1
	10.93	1	160	0	160	0	160	0	0	11.18	1	154	0	154	0	154	0	1
	10.9	1	161	0	161	0	161	0	0	11.13	1	155	0	155	0	155	0	1
	10.89	1	162	0	162	0	162	0	0	11.07	1	156	0	156	0	156	0	1
	10.82	1	164	0	164	0	164	0	0	11.04	1	157	0	157	0	157	0	1
	10.78	1	165	0	165	0	165	0	0	11	1	158	0	158	0	158	0	1
	10.48	1	166	0	166	0	166	0	0	10.97	1	159	0	159	0	159	0	1
	10.46	1	167	0	167	0	167	0	0	10.93	1	160	0	160	0	160	0	1
	10.34	1	168	0	168	0	168	0	0	10.9	1	161	0	161	0	161	0	1
	10.32	1	169	0	169	0	169	0	0	10.89	1	162	0	162	0	162	0	1
	10.31	1	171	0	171	0	171	0	0	10.82	1	163	0	163	0	163	0	1
	10.27	1	172	0	172	0	172	0	0	10.82	1	164	0	164	0	164	0	1
	10.16	1	175	0	175	0	175	0	0	10.78	1	165	0	165	0	165	0	1
	10.14	1	177	0	177	0	177	0	0	10.48	1	166	0	166	0	166	0	1
	10.09	1	178	0	178	0	178	0	0	10.46	1	167	0	167	0	167	0	1
	10.07	1	179	0	179	0	179	0	0	10.34	1	168	0	168	0	168	0	1
	10.05	1	180	0	180	0	180	0	0	10.32	1	169	0	169	0	169	0	1
	10	1	183	0	183	0	183	0	0	10.31	1	170	0	170	0	170	0	1
	9.92	1	184	0	184	0	184	0	0	10.31	1	171	0	171	0	171	0	1
	9.89	1	185	0	185	0	185	0	0	10.27	1	172	0	172	0	172	0	1
	9.87	1	186	0	186	0	186	0	0	10.16	1	173	0	173	0	173	0	1
	9.84	1	187	0	187	0	187	0	0	10.16	1	174	0	174	0	174	0	1
	9.81	1	188	0	188	0	188	0	0	10.16	1	175	0	175	0	175	0	1
	9.79	1	189	0	189	0	189	0	0	10.14	1	176	0	176	0	176	0	1
	9.78	1	190	0	190	0	190	0	0	10.14	1	177	0	177	0	177	0	1
	9.69	1	191	0	191	0	191	0	0	10.09	1	178	0	178	0	178	0	1
	9.67	1	192	0	192	0	192	0	0	10.07	1	179	0	179	0	179	0	1
	9.62	1	193	0	193	0	193	0	0	10.05	1	180	0	180	0	180	0	1
	9.6	1	194	0	194	0	194	0	0	10	1	181	0	181	0	181	0	1
	9.5	1	195	0	195	0	195	0	0	10	1	182	0	182	0	182	0	1
	9.43	1	197	0	197	0	197	0	0	10	1	183	0	183	0	183	0	1
	9.41	1	198	0	198	0	198	0	0	9.92	1	184	0	184	0	184	0	1
	9.4	1	199	0	199	0	199	0	0	9.89	1	185	0	185	0	185	0	1
	9.33	1	200	0	200	0	200	0	0	9.87	1	186	0	186	0	186	0	1
	9.31	1	201	0	201	0	201	0	0	9.84	1	187	0	187	0	187	0	1
	9.26	1	202	0	202	0	202	0	0	9.81	1	188	0	188	0	188	0	1
	9.25	1	203	0	203	0	203	0	0	9.79	1	189	0	189	0	189	0	1
	9.21	1	204	0	204	0	204	0	0	9.78	1	190	0	190	0	190	0	1
	9.19	1	206	0	206	0	206	0	0	9.69	1	191	0	191	0	191	0	1
	9.14	1	207	0	207	0	207	0	0	9.67	1	192	0	192	0	192	0	1
	9.11	1	208	0	208	0	208	0	0	9.62	1	193	0	193	0	193	0	1
	9.07	1	209	0	209	0	209	0	0	9.6	1	194	0	194	0	194	0	1
	9.04	1	210	0	210	0	210	0	0	9.5	1	195	0	195	0	195	0	1
	9.01	1	211	0	211	0	211	0	0	9.43	1	196	0	196	0	196	0	1
	8.98	1	213	0	213	0	213	0	0	9.43	1	197	0	197	0	197	0	1
	8.95	1	215	0	215	0	215	0	0	9.41	1	198	0	198	0	198	0	1
	8.92	1	216	0	216	0	216	0	0	9.4	1	199	0	199	0	199	0	1
	8.91	1	217	0	217	0	217	0	0	9.33	1	200	0	200	0	200	0	1
	8.83	1	218	0	218	0	218	0	0	9.31	1	201	0	201	0	201	0	1
	8.82	1	219	0	219	0	219	0	0	9.26	1	202	0	202	0	202	0	1
	8.76	1	220	0	220	0	220	0	0	9.25	1	203	0	203	0	203	0	1
	8.73	1	221	0	221	0	221	0	0	9.21	1	204	0	204	0	204	0	1
	8.71	1	222	0	222	0	222	0	0	9.19	1	205	0	205	0	205	0	1
	8.65	1	223	0	223	0	223	0	0	9.19	1	206	0	206	0	206	0	1
	8.63	1	224	0	224	0	224	0	0	9.14	1	207	0	207	0	207	0	1
	8.62	1	225	0	225	0	225	0	0	9.11	1	208	0	208	0	208	0	1
	8.6	1	226	0	226	0	226	0	0	9.07	1	209	0	209	0	209	0	1
	8.59	1	227	0	227	0	227	0	0	9.04	1	210	0	210	0	210	0	1
	8.48	1	228	0	228	0	228	0	0	9.01	1	211	0	211	0	211	0	1
	8.44	1	230	0	230	0	230	0	0	8.98	1	212	0	212	0	212	0	1
	8.39	1	231	0	231	0	231	0	0	8.98	1	213	0	213	0	213	0	1
	8.3	1	233	0	233	0	233	0	0	8.95	1	214	0	214	0	214	0	1
	8.28	1	234	0	234	0	234	0	0	8.95	1	215	0	215	0	215	0	1
	8.26	1	236	0	236	0	236	0	0	8.92	1	216	0	216	0	216	0	1
	8.25	1	237	0	237	0	237	0	0	8.91	1	217	0	217	0	217	0	1
	8.24	1	238	0	238	0	238	0	0	8.83	1	218	0	218	0	218	0	1
	8.21	1	239	0	239	0	239	0	0	8.82	1	219	0	219	0	219	0	1
	8.17	1	240	0	240	0	240	0	0	8.76	1	220	0	220	0	220	0	1
	8.14	1	241	0	241	0	241	0	0	8.73	1	221	0	221	0	221	0	1
	8.13	1	243	0	243	0	243	0	0	8.71	1	222	0	222	0	222	0	1
	8.09	1	244	0	244	0	244	0	0	8.65	1	223	0	223	0	223	0	1
	8.08	1	247	0	247	0	247	0	0	8.63	1	224	0	224	0	224	0	1
	8.07	1	250	0	250	0	250	0	0	8.62	1	225	0	225	0	225	0	1
	8.06	1	251	0	251	0	251	0	0	8.6	1	226	0	226	0	226	0	1
	8.05	1	252	0	252	0	252	0	0	8.59	1	227	0	227	0	227	0	1
	8.02	1	253	0	253	0	253	0	0	8.48	1	228	0	228	0	228	0	1
	8.01	1	254	0	254	0	254	0	0	8.44	1	229	0	229	0	229	0	1
	8	1	260	0	260	0	260	0	0	8.44	1	230	0	230	0	230	0	1
	7.92	1	261	0	261	0	261	0	0	8.39	1	231	0	231	0	231	0	1
	7.91	1	262	0	262	0	262	0	0	8.3	1	232	0	232	0	232	0	1
	7.83	1	263	0	263	0	263	0	0	8.3	1	233	0	233	0	233	0	1
	7.77	1	264	0	264	0	264	0	0	8.28	1	234	0	234	0	234	0	1
	7.76	1	265	0	265	0	265	0	0	8.26	1	235	0	235	0	235	0	1
	7.68	1	267	0	267	0	267	0	0	8.26	1	236	0	236	0	236	0	1
	7.66	1	268	0	268	0	268	0	0	8.25	1	237	0	237	0	237	0	1
	7.52	1	269	0	269	0	269	0	0	8.24	1	238	0	238	0	238	0	1
	7.48	1	270	0	270	0	270	0	0	8.21	1	239	0	239	0	239	0	1
	7.45	1	271	0	271	0	271	0	0	8.17	1	240	0	240	0	240	0	1
	7.43	1	272	0	272	0	272	0	0	8.14	1	241	0	241	0	241	0	1
	7.42	1	273	0	273	0	273	0	0	8.13	1	242	0	242	0	242	0	1
	7.4	1	274	0	274	0	274	0	0	8.13	1	243	0	243	0	243	0	1
	7.31	1	275	0	275	0	275	0	0	8.09	1	244	0	244	0	244	0	1
	7.26	1	276	0	276	0	276	0	0	8.08	1	245	0	245	0	245	0	1
	7.25	1	277	0	277	0	277	0	0	8.08	1	246	0	246	0	246	0	1
	7.22	1	278	0	278	0	278	0	0	8.08	1	247	0	247	0	247	0	1
	7.18	1	279	0	279	0	279	0	0	8.07	1	248	0	248	0	248	0	1
	7.16	1	280	0	280	0	280	0	0	8.07	1	249	0	249	0	249	0	1
	7.12	1	282	0	282	0	282	0	0	8.07	1	250	0	250	0	250	0	1
	7.11	1	283	0	283	0	283	0	0	8.06	1	251	0	251	0	251	0	1
	7.1	1	284	0	284	0	284	0	0	8.05	1	252	0	252	0	252	0	1
	7.06	1	286	0	286	0	286	0	0	8.02	1	253	0	253	0	253	0	1
	7.03	1	287	0	287	0	287	0	0	8.01	1	254	0	254	0	254	0	1
	7.02	1	288	0	288	0	288	0	0	8	1	255	0	255	0	255	0	1
	6.85	1	289	0	289	0	289	0	0	8	1	256	0	256	0	256	0	1
	6.82	1	291	0	291	0	291	0	0	8	1	257	0	257	0	257	0	1
	6.8	1	293	0	293	0	293	0	0	8	1	258	0	258	0	258	0	1
	6.74	1	295	0	295	0	295	0	0	8	1	259	0	259	0	259	0	1
	6.67	1	296	0	296	0	296	0	0	8	1	260	0	260	0	260	0	1
	6.66	1	297	0	297	0	297	0	0	7.92	1	261	0	261	0	261	0	1
	6.65	1	298	0	298	0	298	0	0	7.91	1	262	0	262	0	262	0	1
	6.64	1	300	0	300	0	300	0	0	7.83	1	263	0	263	0	263	0	1
	6.6	1	301	0	301	0	301	0	0	7.77	1	264	0	264	0	264	0	1
	6.57	1	302	0	302	0	302	0	0	7.76	1	265	0	265	0	265	0	1
	6.56	1	303	0	303	0	303	0	0	7.68	1	266	0	266	0	266	0	1
	6.55	1	304	0	304	0	304	0	0	7.68	1	267	0	267	0	267	0	1
	6.51	1	305	0	305	0	305	0	0	7.66	1	268	0	268	0	268	0	1
	6.5	1	306	0	306	0	306	0	0	7.52	1	269	0	269	0	269	0	1
	6.47	1	308	0	308	0	308	0	0	7.48	1	270	0	270	0	270	0	1
	6.44	1	309	0	309	0	309	0	0	7.45	1	271	0	271	0	271	0	1
	6.41	1	310	0	310	0	310	0	0	7.43	1	272	0	272	0	272	0	1
	6.37	1	311	0	311	0	311	0	0	7.42	1	273	0	273	0	273	0	1
	6.36	1	312	0	312	0	312	0	0	7.4	1	274	0	274	0	274	0	1
	6.35	1	313	0	313	0	313	0	0	7.31	1	275	0	275	0	275	0	1
	6.32	1	314	0	314	0	314	0	0	7.26	1	276	0	276	0	276	0	1
	6.29	0.999999	317	0	317	0	317	0	0	7.25	1	277	0	277	0	277	0	1
	6.27	0.999999	320	0	320	0	320	0	0	7.22	1	278	0	278	0	278	0	1
	6.26	0.999999	321	0	321	0	321	0	0	7.18	1	279	0	279	0	279	0	1
	6.23	0.999999	322	0	322	0	322	0	0	7.16	1	280	0	280	0	280	0	1
	6.21	0.999999	323	0	323	0	323	0	0	7.12	1	281	0	281	0	281	0	1
	6.19	0.999999	324	0	324	0	324	0	0	7.12	1	282	0	282	0	282	0	1
	6.18	0.999999	325	0	325	0	325	0	0	7.11	1	283	0	283	0	283	0	1
	6.17	0.999999	327	0	327	0	327	0	0	7.1	1	284	0	284	0	284	0	1
	6.15	0.999999	330	0	330	0	330	0	0	7.06	1	285	0	285	0	285	0	1
	6.14	0.999999	331	0	331	0	331	0	0	7.06	1	286	0	286	0	286	0	1
	6.13	0.999999	333	0	333	0	333	0	0	7.03	1	287	0	287	0	287	0	1
	6.12	0.999999	334	0	334	0	334	0	0	7.02	1	288	0	288	0	288	0	1
	6.1	0.999999	336	0	336	0	336	0	0	6.85	1	289	0	289	0	289	0	1
	6.09	0.999999	337	0	337	0	337	0	0	6.82	1	290	0	290	0	290	0	1
	6.07	0.999999	338	0	338	0	338	0	0	6.82	1	291	0	291	0	291	0	1
	6.06	0.999999	341	0	341	0	341	0	0	6.8	1	292	0	292	0	292	0	1
	6.04	0.999999	343	0	343	0	343	0	0	6.8	1	293	0	293	0	293	0	1
	6.02	0.999999	346	0	346	0	346	0	0	6.74	1	294	0	294	0	294	0	1
	6.01	0.999999	349	0	349	0	349	0	0	6.74	1	295	0	295	0	295	0	1
	6	0.999999	364	0	364	0	364	0	0	6.67	1	296	0	296	0	296	0	1
	5.96	0.999999	365	0	365	0	365	0	0	6.66	1	297	0	297	0	297	0	1
	5.94	0.999999	366	0	366	0	366	0	0	6.65	1	298	0	298	0	298	0	1
	5.92	0.999999	367	0	367	0	367	0	0	6.64	1	299	0	299	0	299	0	1
	5.89	0.999999	368	0	368	0	368	0	0	6.64	1	300	0	300	0	300	0	1
	5.78	0.999998	369	0	369	0	369	0	0	6.6	1	301	0	301	0	301	0	1
	5.72	0.999998	370	0	370	0	370	0	0	6.57	1	302	0	302	0	302	0	1
	5.68	0.999998	371	0	371	0	371	0	0	6.56	1	303	0	303	0	303	0	1
	5.66	0.999998	372	0	372	0	372	0	0	6.55	1	304	0	304	0	304	0	1
	5.64	0.999998	373	0	373	0	373	0	0	6.51	1	305	0	305	0	305	0	1
	5.6	0.999997	374	0	374	0	374	0	0	6.5	1	306	0	306	0	306	0	1
	5.57	0.999997	375	0	375	0	375	0	0	6.47	1	307	0	307	0	307	0	1
	5.54	0.999997	376	0	376	0	376	0	0	6.47	1	308	0	308	0	308	0	1
	5.53	0.999997	377	0	377	0	377	0	0	6.44	1	309	0	309	0	309	0	1
	5.5	0.999997	378	0	378	0	378	0	0	6.41	1	310	0	310	0	310	0	1
	5.48	0.999997	380	0	380	0	380	0	0	6.37	1	311	0	311	0	311	0	1
	5.45	0.999996	381	0	381	0	381	0	0	6.36	1	312	0	312	0	312	0	1
	5.44	0.999996	382	0	382	0	382	0	0	6.35	1	313	0	313	0	313	0	1
	5.42	0.999996	384	0	384	0	384	0	0	6.32	1	314	0	314	0	314	0	1
	5.39	0.999996	385	0	385	0	385	0	0	6.29	0.999999	315	0	315	0	315	0	1
	5.25	0.999994	387	0	387	0	387	0	0	6.29	0.999999	316	0	316	0	316	0	1
	5.16	0.999993	388	0	388	0	388	0	0	6.29	0.999999	317	0	317	0	317	0	1
	5.15	0.999993	389	0	389	0	389	0	0	6.27	0.999999	318	0	318	0	318	0	1
	5.14	0.999993	390	0	390	0	390	0	0	6.27	0.999999	319	0	319	0	319	0	1
	5.12	0.999992	391	0	391	0	391	0	0	6.27	0.999999	320	0	320	0	320	0	1
	5.11	0.999992	393	0	393	0	393	0	0	6.26	0.999999	321	0	321	0	321	0	1
	5.06	0.999991	394	0	394	0	394	0	0	6.23	0.999999	322	0	322	0	322	0	1
	5.03	0.999991	395	0	395	0	395	0	0	6.21	0.999999	323	0	323	0	323	0	1
	4.98	0.99999	396	0	396	0	396	0	0	6.19	0.999999	324	0	324	0	324	0	1
	4.96	0.999989	398	0	398	0	398	0	0	6.18	0.999999	325	0	325	0	325	0	1
	4.92	0.999988	399	0	399	0	399	0	0	6.17	0.999999	326	0	326	0	326	0	1
	4.91	0.999988	401	0	401	0	401	0	0	6.17	0.999999	327	0	327	0	327	0	1
	4.89	0.999987	402	0	402	0	402	0	0	6.15	0.999999	328	0	328	0	328	0	1
	4.88	0.999987	403	0	403	0	403	0	0	6.15	0.999999	329	0	329	0	329	0	1
	4.86	0.999986	405	0	405	0	405	0	0	6.15	0.999999	330	0	330	0	330	0	1
	4.82	0.999985	406	0	406	0	406	0	0	6.14	0.999999	331	0	331	0	331	0	1
	4.81	0.999985	407	0	407	0	407	0	0	6.13	0.999999	332	0	332	0	332	0	1
	4.8	0.999984	408	0	408	0	408	0	0	6.13	0.999999	333	0	333	0	333	0	1
	4.78	0.999983	409	0	409	0	409	0	0	6.12	0.999999	334	0	334	0	334	0	1
	4.77	0.999983	410	0	410	0	410	0	0	6.1	0.999999	335	0	335	0	335	0	1
	4.76	0.999983	411	0	411	0	411	0	0	6.1	0.999999	336	0	336	0	336	0	1
	4.7	0.99998	412	0	412	0	412	0	0	6.09	0.999999	337	0	337	0	337	0	1
	4.69	0.99998	414	0	414	0	414	0	0	6.07	0.999999	338	0	338	0	338	0	1
	4.68	0.999979	415	0	415	0	415	0	0	6.06	0.999999	339	0	339	0	339	0	1
	4.64	0.999977	416	0	416	0	416	0	0	6.06	0.999999	340	0	340	0	340	0	1
	4.63	0.999977	417	0	417	0	417	0	0	6.06	0.999999	341	0	341	0	341	0	1
	4.62	0.999976	419	0	419	0	419	0	0	6.04	0.999999	342	0	342	0	342	0	1
	4.6	0.999975	420	0	420	0	420	0	0	6.04	0.999999	343	0	343	0	343	0	1
	4.58	0.999974	421	0	421	0	421	0	0	6.02	0.999999	344	0	344	0	344	0	1
	4.56	0.999972	423	0	423	0	423	0	0	6.02	0.999999	345	0	345	0	345	0	1
	4.51	0.999969	424	0	424	0	424	0	0	6.02	0.999999	346	0	346	0	346	0	1
	4.5	0.999968	425	0	425	0	425	0	0	6.01	0.999999	347	0	347	0	347	0	1
	4.47	0.999966	427	0	427	0	427	0	0	6.01	0.999999	348	0	348	0	348	0	1
	4.42	0.999962	428	0	428	0	428	0	0	6.01	0.999999	349	0	349	0	349	0	1
	4.4	0.99996	429	0	429	0	429	0	0	6	0.999999	350	0	350	0	350	0	1
	4.38	0.999958	430	0	430	0	430	0	0	6	0.999999	351	0	351	0	351	0	1
	4.35	0.999955	432	0	432	0	432	0	0	6	0.999999	352	0	352	0	352	0	1
	4.34	0.999954	433	0	433	0	433	0	0	6	0.999999	353	0	353	0	353	0	1
	4.33	0.999953	435	0	435	0	435	0	0	6	0.999999	354	0	354	0	354	0	1
	4.28	0.999948	436	0	436	0	436	0	0	6	0.999999	355	0	355	0	355	0	1
	4.27	0.999946	437	0	437	0	437	0	0	6	0.999999	356	0	356	0	356	0	1
	4.26	0.999945	438	0	438	0	438	0	0	6	0.999999	357	0	357	0	357	0	1
	4.24	0.999942	441	0	441	0	441	0	0	6	0.999999	358	0	358	0	358	0	1
	4.22	0.99994	442	0	442	0	442	0	0	6	0.999999	359	0	359	0	359	0	1
	4.21	0.999938	444	0	444	0	444	0	0	6	0.999999	360	0	360	0	360	0	1
	4.19	0.999935	445	0	445	0	445	0	0	6	0.999999	361	0	361	0	361	0	1
	4.18	0.999934	446	0	446	0	446	0	0	6	0.999999	362	0	362	0	362	0	1
	4.17	0.999932	448	0	448	0	448	0	0	6	0.999999	363	0	363	0	363	0	1
	4.16	0.999931	449	0	449	0	449	0	0	6	0.999999	364	0	364	0	364	0	1
	4.15	0.999929	451	0	451	0	451	0	0	5.96	0.999999	365	0	365	0	365	0	1
	4.14	0.999928	453	0	453	0	453	0	0	5.94	0.999999	366	0	366	0	366	0	1
	4.13	0.999926	455	0	455	0	455	0	0	5.92	0.999999	367	0	367	0	367	0	1
	4.11	0.999922	457	0	457	0	457	0	0	5.89	0.999999	368	0	368	0	368	0	1
	4.1	0.999921	459	0	459	0	459	0	0	5.78	0.999998	369	0	369	0	369	0	1
	4.09	0.999919	460	0	460	0	460	0	0	5.72	0.999998	370	0	370	0	370	0	1
	4.08	0.999917	462	0	462	0	462	0	0	5.68	0.999998	371	0	371	0	371	0	1
	4.07	0.999915	467	0	467	0	467	0	0	5.66	0.999998	372	0	372	0	372	0	1
	4.06	0.999913	469	0	469	0	469	0	0	5.64	0.999998	373	0	373	0	373	0	1
	4.05	0.999911	471	0	471	0	471	0	0	5.6	0.999997	374	0	374	0	374	0	1
	4.04	0.999909	474	0	474	0	474	0	0	5.57	0.999997	375	0	375	0	375	0	1
	4.03	0.999907	478	0	478	0	478	0	0	5.54	0.999997	376	0	376	0	376	0	1
	4.02	0.999905	483	0	483	0	483	0	0	5.53	0.999997	377	0	377	0	377	0	1
	4.01	0.999902	485	0	485	0	485	0	0	5.5	0.999997	378	0	378	0	378	0	1
	4	0.9999	526	0	526	0	526	0	0	5.48	0.999997	379	0	379	0	379	0	1
	3.96	0.99989	527	0	527	0	527	0	0	5.48	0.999997	380	0	380	0	380	0	1
	3.91	0.999877	528	0	528	0	528	0	0	5.45	0.999996	381	0	381	0	381	0	1
	3.9	0.999874	529	0	529	0	529	0	0	5.44	0.999996	382	0	382	0	382	0	1
	3.88	0.999868	530	0	530	0	530	0	0	5.42	0.999996	383	0	383	0	383	0	1
	3.84	0.999855	531	0	531	0	531	0	0	5.42	0.999996	384	0	384	0	384	0	1
	3.83	0.999852	532	0	532	0	532	0	0	5.39	0.999996	385	0	385	0	385	0	1
	3.82	0.999849	534	0	534	0	534	0	0	5.25	0.999994	386	0	386	0	386	0	1
	3.81	0.999845	536	0	536	0	536	0	0	5.25	0.999994	387	0	387	0	387	0	1
	3.8	0.999842	537	0	537	0	537	0	0	5.16	0.999993	388	0	388	0	388	0	1
	3.78	0.999834	539	0	539	0	539	0	0	5.15	0.999993	389	0	389	0	389	0	1
	3.77	0.99983	540	0	540	0	540	0	0	5.14	0.999993	390	0	390	0	390	0	1
	3.67	0.999786	541	0	541	0	541	0	0	5.12	0.999992	391	0	391	0	391	0	1
	3.65	0.999776	543	0	543	0	543	0	0	5.11	0.999992	392	0	392	0	392	0	1
	3.64	0.999771	544	0	544	0	544	0	0	5.11	0.999992	393	0	393	0	393	0	1
	3.62	0.99976	547	0	547	0	547	0	0	5.06	0.999991	394	0	394	0	394	0	1
	3.61	0.999755	548	0	548	0	548	0	0	5.03	0.999991	395	0	395	0	395	0	1
	3.6	0.999749	549	0	549	0	549	0	0	4.98	0.99999	396	0	396	0	396	0	1
	3.55	0.999718	550	0	550	0	550	0	0	4.96	0.999989	397	0	397	0	397	0	1
	3.5	0.999684	551	0	551	0	551	0	0	4.96	0.999989	398	0	398	0	398	0	1
	3.47	0.999661	553	0	553	0	553	0	0	4.92	0.999988	399	0	399	0	399	0	1
	3.34	0.999543	554	0	554	0	554	0	0	4.91	0.999988	400	0	400	0	400	0	1
	3.33	0.999532	556	0	556	0	556	0	0	4.91	0.999988	401	0	401	0	401	0	1
	3.31	0.99951	557	0	557	0	557	0	0	4.89	0.999987	402	0	402	0	402	0	1
	3.3	0.999499	558	0	558	0	558	0	0	4.88	0.999987	403	0	403	0	403	0	1
	3.29	0.999487	559	0	559	0	559	0	0	4.86	0.999986	404	0	404	0	404	0	1
	3.28	0.999475	560	0	560	0	560	0	0	4.86	0.999986	405	0	405	0	405	0	1
	3.27	0.999463	561	0	561	0	561	0	0	4.82	0.999985	406	0	406	0	406	0	1
	3.26	0.99945	562	0	562	0	562	0	0	4.81	0.999985	407	0	407	0	407	0	1
	3.24	0.999425	563	0	563	0	563	0	0	4.8	0.999984	408	0	408	0	408	0	1
	3.2	0.999369	564	0	564	0	564	0	0	4.78	0.999983	409	0	409	0	409	0	1
	3.19	0.999354	566	0	566	0	566	0	0	4.77	0.999983	410	0	410	0	410	0	1
	3.15	0.999292	567	0	567	0	567	0	0	4.76	0.999983	411	0	411	0	411	0	1
	3.14	0.999276	568	0	568	0	568	0	0	4.7	0.99998	412	0	412	0	412	0	1
	3.13	0.999259	569	0	569	0	569	0	0	4.69	0.99998	413	0	413	0	413	0	1
	3.12	0.999241	570	0	570	0	570	0	0	4.69	0.99998	414	0	414	0	414	0	1
	3.11	0.999224	571	0	571	0	571	0	0	4.68	0.999979	415	0	415	0	415	0	1
	3.1	0.999206	572	0	572	0	572	0	0	4.64	0.999977	416	0	416	0	416	0	1
	3.08	0.999168	573	0	573	0	573	0	0	4.63	0.999977	417	0	417	0	417	0	1
	3.06	0.999129	574	0	574	0	574	0	0	4.62	0.999976	418	0	418	0	418	0	1
	3.05	0.999109	575	0	575	0	575	0	0	4.62	0.999976	419	0	419	0	419	0	1
	3.04	0.999088	578	0	578	0	578	0	0	4.6	0.999975	420	0	420	0	420	0	1
	3.01	0.999023	579	0	579	0	579	0	0	4.58	0.999974	421	0	421	0	421	0	1
	2.97	0.998928	581	0	581	0	581	0	0	4.56	0.999972	422	0	422	0	422	0	1
	2.96	0.998904	582	0	582	0	582	0	0	4.56	0.999972	423	0	423	0	423	0	1
	2.95	0.998878	583	0	583	0	583	0	0	4.51	0.999969	424	0	424	0	424	0	1
	2.94	0.998852	584	0	584	0	584	0	0	4.5	0.999968	425	0	425	0	425	0	1
	2.93	0.998825	585	0	585	0	585	0	0	4.47	0.999966	426	0	426	0	426	0	1
	2.92	0.998798	587	0	587	0	587	0	0	4.47	0.999966	427	0	427	0	427	0	1
	2.9	0.998741	588	0	588	0	588	0	0	4.42	0.999962	428	0	428	0	428	0	1
	2.89	0.998712	589	0	589	0	589	0	0	4.4	0.99996	429	0	429	0	429	0	1
	2.88	0.998682	591	0	591	0	591	0	0	4.38	0.999958	430	0	430	0	430	0	1
	2.87	0.998651	592	0	592	0	592	0	0	4.35	0.999955	431	0	431	0	431	0	1
	2.86	0.99862	593	0	593	0	593	0	0	4.35	0.999955	432	0	432	0	432	0	1
	2.83	0.998521	594	0	594	0	594	0	0	4.34	0.999954	433	0	433	0	433	0	1
	2.8	0.998415	595	0	595	0	595	0	0	4.33	0.999953	434	0	434	0	434	0	1
	2.77	0.998302	597	0	597	0	597	0	0	4.33	0.999953	435	0	435	0	435	0	1
	2.75	0.998222	598	0	598	0	598	0	0	4.28	0.999948	436	0	436	0	436	0	1
	2.74	0.99818	599	0	599	0	599	0	0	4.27	0.999946	437	0	437	0	437	0	1
	2.72	0.998095	600	0	600	0	600	0	0	4.26	0.999945	438	0	438	0	438	0	1
	2.71	0.99805	601	0	601	0	601	0	0	4.24	0.999942	439	0	439	0	439	0	1
	2.7	0.998005	603	0	603	0	603	0	0	4.24	0.999942	440	0	440	0	440	0	1
	2.69	0.997958	604	0	604	0	604	0	0	4.24	0.999942	441	0	441	0	441	0	1
	2.68	0.997911	606	0	606	0	606	0	0	4.22	0.99994	442	0	442	0	442	0	1
	2.66	0.997812	607	0	607	0	607	0	0	4.21	0.999938	443	0	443	0	443	0	1
	2.65	0.997761	608	0	608	0	608	0	0	4.21	0.999938	444	0	444	0	444	0	1
	2.64	0.997709	610	0	610	0	610	0	0	4.19	0.999935	445	0	445	0	445	0	1
	2.59	0.99743	611	0	611	0	611	0	0	4.18	0.999934	446	0	446	0	446	0	1
	2.56	0.997246	612	0	612	0	612	0	0	4.17	0.999932	447	0	447	0	447	0	1
	2.55	0.997182	614	0	614	0	614	0	0	4.17	0.999932	448	0	448	0	448	0	1
	2.54	0.997116	616	0	616	0	616	0	0	4.16	0.999931	449	0	449	0	449	0	1
	2.53	0.997049	617	0	617	0	617	0	0	4.15	0.999929	450	0	450	0	450	0	1
	2.51	0.99691	619	0	619	0	619	0	0	4.15	0.999929	451	0	451	0	451	0	1
	2.49	0.996764	620	0	620	0	620	0	0	4.14	0.999928	452	0	452	0	452	0	1
	2.48	0.996689	621	0	621	0	621	0	0	4.14	0.999928	453	0	453	0	453	0	1
	2.47	0.996612	622	0	622	0	622	0	0	4.13	0.999926	454	0	454	0	454	0	1
	2.43	0.996285	623	0	623	0	623	0	0	4.13	0.999926	455	0	455	0	455	0	1
	2.42	0.996198	624	0	624	0	624	0	0	4.11	0.999922	456	0	456	0	456	0	1
	2.4	0.996019	625	0	625	0	625	0	0	4.11	0.999922	457	0	457	0	457	0	1
	2.39	0.995926	626	0	626	0	626	0	0	4.1	0.999921	458	0	458	0	458	0	1
	2.38	0.995831	627	0	627	0	627	0	0	4.1	0.999921	459	0	459	0	459	0	1
	2.36	0.995635	628	0	628	0	628	0	0	4.09	0.999919	460	0	460	0	460	0	1
	2.35	0.995533	629	0	629	0	629	0	0	4.08	0.999917	461	0	461	0	461	0	1
	2.33	0.995323	633	0	633	0	633	0	0	4.08	0.999917	462	0	462	0	462	0	1
	2.32	0.995214	638	0	638	0	638	0	0	4.07	0.999915	463	0	463	0	463	0	1
	2.31	0.995102	639	0	639	0	639	0	0	4.07	0.999915	464	0	464	0	464	0	1
	2.3	0.994988	642	0	642	0	642	0	0	4.07	0.999915	465	0	465	0	465	0	1
	2.29	0.994871	644	0	644	0	644	0	0	4.07	0.999915	466	0	466	0	466	0	1
	2.26	0.994505	648	0	648	0	648	0	0	4.07	0.999915	467	0	467	0	467	0	1
	2.25	0.994377	651	0	651	0	651	0	0	4.06	0.999913	468	0	468	0	468	0	1
	2.24	0.994246	652	0	652	0	652	0	0	4.06	0.999913	469	0	469	0	469	0	1
	2.23	0.994112	653	0	653	0	653	0	0	4.05	0.999911	470	0	470	0	470	0	1
	2.22	0.993974	654	0	654	0	654	0	0	4.05	0.999911	471	0	471	0	471	0	1
	2.2	0.99369	656	0	656	0	656	0	0	4.04	0.999909	472	0	472	0	472	0	1
	2.19	0.993543	657	0	657	0	657	0	0	4.04	0.999909	473	0	473	0	473	0	1
	2.18	0.993393	659	0	659	0	659	0	0	4.04	0.999909	474	0	474	0	474	0	1
	2.17	0.993239	660	0	660	0	660	0	0	4.03	0.999907	475	0	475	0	475	0	1
	2.16	0.993082	663	0	663	0	663	0	0	4.03	0.999907	476	0	476	0	476	0	1
	2.15	0.992921	667	0	667	0	667	0	0	4.03	0.999907	477	0	477	0	477	0	1
	2.14	0.992756	670	0	670	0	670	0	0	4.03	0.999907	478	0	478	0	478	0	1
	2.13	0.992587	671	0	671	0	671	0	0	4.02	0.999905	479	0	479	0	479	0	1
	2.12	0.992414	674	0	674	0	674	0	0	4.02	0.999905	480	0	480	0	480	0	1
	2.11	0.992238	680	0	680	0	680	0	0	4.02	0.999905	481	0	481	0	481	0	1
	2.1	0.992057	682	0	682	0	682	0	0	4.02	0.999905	482	0	482	0	482	0	1
	2.09	0.991872	688	0	688	0	688	0	0	4.02	0.999905	483	0	483	0	483	0	1
	2.08	0.991682	691	0	691	0	691	0	0	4.01	0.999902	484	0	484	0	484	0	1
	2.07	0.991489	699	0	699	0	699	0	0	4.01	0.999902	485	0	485	0	485	0	1
	2.06	0.99129	704	0	704	0	704	0	0	4	0.9999	486	0	486	0	486	0	1
	2.05	0.991087	707	0	707	0	707	0	0	4	0.9999	487	0	487	0	487	0	1
	2.04	0.99088	718	0	718	0	718	0	0	4	0.9999	488	0	488	0	488	0	1
	2.03	0.990667	728	0	728	0	728	0	0	4	0.9999	489	0	489	0	489	0	1
	2.02	0.99045	742	0	742	0	742	0	0	4	0.9999	490	0	490	0	490	0	1
	2.01	0.990228	760	0	760	0	760	0	0	4	0.9999	491	0	491	0	491	0	1
										4	0.9999	492	0	492	0	492	0	1
										4	0.9999	493	0	493	0	493	0	1
										4	0.9999	494	0	494	0	494	0	1
										4	0.9999	495	0	495	0	495	0	1
										4	0.9999	496	0	496	0	496	0	1
										4	0.9999	497	0	497	0	497	0	1
										4	0.9999	498	0	498	0	498	0	1
										4	0.9999	499	0	499	0	499	0	1
										4	0.9999	500	0	500	0	500	0	1
										4	0.9999	501	0	501	0	501	0	1
										4	0.9999	502	0	502	0	502	0	1
										4	0.9999	503	0	503	0	503	0	1
										4	0.9999	504	0	504	0	504	0	1
										4	0.9999	505	0	505	0	505	0	1
										4	0.9999	506	0	506	0	506	0	1
										4	0.9999	507	0	507	0	507	0	1
										4	0.9999	508	0	508	0	508	0	1
										4	0.9999	509	0	509	0	509	0	1
										4	0.9999	510	0	510	0	510	0	1
										4	0.9999	511	0	511	0	511	0	1
										4	0.9999	512	0	512	0	512	0	1
										4	0.9999	513	0	513	0	513	0	1
										4	0.9999	514	0	514	0	514	0	1
										4	0.9999	515	0	515	0	515	0	1
										4	0.9999	516	0	516	0	516	0	1
										4	0.9999	517	0	517	0	517	0	1
										4	0.9999	518	0	518	0	518	0	1
										4	0.9999	519	0	519	0	519	0	1
										4	0.9999	520	0	520	0	520	0	1
										4	0.9999	521	0	521	0	521	0	1
										4	0.9999	522	0	522	0	522	0	1
										4	0.9999	523	0	523	0	523	0	1
										4	0.9999	524	0	524	0	524	0	1
										4	0.9999	525	0	525	0	525	0	1
										4	0.9999	526	0	526	0	526	0	1
										3.96	0.99989	527	0	527	0	527	0	1
										3.91	0.999877	528	0	528	0	528	0	1
										3.9	0.999874	529	0	529	0	529	0	1
										3.88	0.999868	530	0	530	0	530	0	1
										3.84	0.999855	531	0	531	0	531	0	1
										3.83	0.999852	532	0	532	0	532	0	1
										3.82	0.999849	533	0	533	0	533	0	1
										3.82	0.999849	534	0	534	0	534	0	1
										3.81	0.999845	535	0	535	0	535	0	1
										3.81	0.999845	536	0	536	0	536	0	1
										3.8	0.999842	537	0	537	0	537	0	1
										3.78	0.999834	538	0	538	0	538	0	1
										3.78	0.999834	539	0	539	0	539	0	1
										3.77	0.99983	540	0	540	0	540	0	1
										3.67	0.999786	541	0	541	0	541	0	1
										3.65	0.999776	542	0	542	0	542	0	1
										3.65	0.999776	543	0	543	0	543	0	1
										3.64	0.999771	544	0	544	0	544	0	1
										3.62	0.99976	545	0	545	0	545	0	1
										3.62	0.99976	546	0	546	0	546	0	1
										3.62	0.99976	547	0	547	0	547	0	1
										3.61	0.999755	548	0	548	0	548	0	1
										3.6	0.999749	549	0	549	0	549	0	1
										3.55	0.999718	550	0	550	0	550	0	1
										3.5	0.999684	551	0	551	0	551	0	1
										3.47	0.999661	552	0	552	0	552	0	1
										3.47	0.999661	553	0	553	0	553	0	1
										3.34	0.999543	554	0	554	0	554	0	1
										3.33	0.999532	555	0	555	0	555	0	1
										3.33	0.999532	556	0	556	0	556	0	1
										3.31	0.99951	557	0	557	0	557	0	1
										3.3	0.999499	558	0	558	0	558	0	1
										3.29	0.999487	559	0	559	0	559	0	1
										3.28	0.999475	560	0	560	0	560	0	1
										3.27	0.999463	561	0	561	0	561	0	1
										3.26	0.99945	562	0	562	0	562	0	1
										3.24	0.999425	563	0	563	0	563	0	1
										3.2	0.999369	564	0	564	0	564	0	1
										3.19	0.999354	565	0	565	0	565	0	1
										3.19	0.999354	566	0	566	0	566	0	1
										3.15	0.999292	567	0	567	0	567	0	1
										3.14	0.999276	568	0	568	0	568	0	1
										3.13	0.999259	569	0	569	0	569	0	1
										3.12	0.999241	570	0	570	0	570	0	1
										3.11	0.999224	571	0	571	0	571	0	1
										3.1	0.999206	572	0	572	0	572	0	1
										3.08	0.999168	573	0	573	0	573	0	1
										3.06	0.999129	574	0	574	0	574	0	1
										3.05	0.999109	575	0	575	0	575	0	1
										3.04	0.999088	576	0	576	0	576	0	1
										3.04	0.999088	577	0	577	0	577	0	1
										3.04	0.999088	578	0	578	0	578	0	1
										3.01	0.999023	579	0	579	0	579	0	1
										2.97	0.998928	580	0	580	0	580	0	1
										2.97	0.998928	581	0	581	0	581	0	1
										2.96	0.998904	582	0	582	0	582	0	1
										2.95	0.998878	583	0	583	0	583	0	1
										2.94	0.998852	584	0	584	0	584	0	1
										2.93	0.998825	585	0	585	0	585	0	1
										2.92	0.998798	586	0	586	0	586	0	1
										2.92	0.998798	587	0	587	0	587	0	1
										2.9	0.998741	588	0	588	0	588	0	1
										2.89	0.998712	589	0	589	0	589	0	1
										2.88	0.998682	590	0	590	0	590	0	1
										2.88	0.998682	591	0	591	0	591	0	1
										2.87	0.998651	592	0	592	0	592	0	1
										2.86	0.99862	593	0	593	0	593	0	1
										2.83	0.998521	594	0	594	0	594	0	1
										2.8	0.998415	595	0	595	0	595	0	1
										2.77	0.998302	596	0	596	0	596	0	1
										2.77	0.998302	597	0	597	0	597	0	1
										2.75	0.998222	598	0	598	0	598	0	1
										2.74	0.99818	599	0	599	0	599	0	1
										2.72	0.998095	600	0	600	0	600	0	1
										2.71	0.99805	601	0	601	0	601	0	1
										2.7	0.998005	602	0	602	0	602	0	1
										2.7	0.998005	603	0	603	0	603	0	1
										2.69	0.997958	604	0	604	0	604	0	1
										2.68	0.997911	605	0	605	0	605	0	1
										2.68	0.997911	606	0	606	0	606	0	1
										2.66	0.997812	607	0	607	0	607	0	1
										2.65	0.997761	608	0	608	0	608	0	1
										2.64	0.997709	609	0	609	0	609	0	1
										2.64	0.997709	610	0	610	0	610	0	1
										2.59	0.99743	611	0	611	0	611	0	1
										2.56	0.997246	612	0	612	0	612	0	1
										2.55	0.997182	613	0	613	0	613	0	1
										2.55	0.997182	614	0	614	0	614	0	1
										2.54	0.997116	615	0	615	0	615	0	1
										2.54	0.997116	616	0	616	0	616	0	1
										2.53	0.997049	617	0	617	0	617	0	1
										2.51	0.99691	618	0	618	0	618	0	1
										2.51	0.99691	619	0	619	0	619	0	1
										2.49	0.996764	620	0	620	0	620	0	1
										2.48	0.996689	621	0	621	0	621	0	1
										2.47	0.996612	622	0	622	0	622	0	1
										2.43	0.996285	623	0	623	0	623	0	1
										2.42	0.996198	624	0	624	0	624	0	1
										2.4	0.996019	625	0	625	0	625	0	1
										2.39	0.995926	626	0	626	0	626	0	1
										2.38	0.995831	627	0	627	0	627	0	1
										2.36	0.995635	628	0	628	0	628	0	1
										2.35	0.995533	629	0	629	0	629	0	1
										2.33	0.995323	630	0	630	0	630	0	1
										2.33	0.995323	631	0	631	0	631	0	1
										2.33	0.995323	632	0	632	0	632	0	1
										2.33	0.995323	633	0	633	0	633	0	1
										2.32	0.995214	634	0	634	0	634	0	1
										2.32	0.995214	635	0	635	0	635	0	1
										2.32	0.995214	636	0	636	0	636	0	1
										2.32	0.995214	637	0	637	0	637	0	1
										2.32	0.995214	638	0	638	0	638	0	1
										2.31	0.995102	639	0	639	0	639	0	1
										2.3	0.994988	640	0	640	0	640	0	1
										2.3	0.994988	641	0	641	0	641	0	1
										2.3	0.994988	642	0	642	0	642	0	1
										2.29	0.994871	643	0	643	0	643	0	1
										2.29	0.994871	644	0	644	0	644	0	1
										2.26	0.994505	645	0	645	0	645	0	1
										2.26	0.994505	646	0	646	0	646	0	1
										2.26	0.994505	647	0	647	0	647	0	1
										2.26	0.994505	648	0	648	0	648	0	1
										2.25	0.994377	649	0	649	0	649	0	1
										2.25	0.994377	650	0	650	0	650	0	1
										2.25	0.994377	651	0	651	0	651	0	1
										2.24	0.994246	652	0	652	0	652	0	1
										2.23	0.994112	653	0	653	0	653	0	1
										2.22	0.993974	654	0	654	0	654	0	1
										2.2	0.99369	655	0	655	0	655	0	1
										2.2	0.99369	656	0	656	0	656	0	1
										2.19	0.993543	657	0	657	0	657	0	1
										2.18	0.993393	658	0	658	0	658	0	1
										2.18	0.993393	659	0	659	0	659	0	1
										2.17	0.993239	660	0	660	0	660	0	1
										2.16	0.993082	661	0	661	0	661	0	1
										2.16	0.993082	662	0	662	0	662	0	1
										2.16	0.993082	663	0	663	0	663	0	1
										2.15	0.992921	664	0	664	0	664	0	1
										2.15	0.992921	665	0	665	0	665	0	1
										2.15	0.992921	666	0	666	0	666	0	1
										2.15	0.992921	667	0	667	0	667	0	1
										2.14	0.992756	668	0	668	0	668	0	1
										2.14	0.992756	669	0	669	0	669	0	1
										2.14	0.992756	670	0	670	0	670	0	1
										2.13	0.992587	671	0	671	0	671	0	1
										2.12	0.992414	672	0	672	0	672	0	1
										2.12	0.992414	673	0	673	0	673	0	1
										2.12	0.992414	674	0	674	0	674	0	1
										2.11	0.992238	675	0	675	0	675	0	1
										2.11	0.992238	676	0	676	0	676	0	1
										2.11	0.992238	677	0	677	0	677	0	1
										2.11	0.992238	678	0	678	0	678	0	1
										2.11	0.992238	679	0	679	0	679	0	1
										2.11	0.992238	680	0	680	0	680	0	1
										2.1	0.992057	681	0	681	0	681	0	1
										2.1	0.992057	682	0	682	0	682	0	1
										2.09	0.991872	683	0	683	0	683	0	1
										2.09	0.991872	684	0	684	0	684	0	1
										2.09	0.991872	685	0	685	0	685	0	1
										2.09	0.991872	686	0	686	0	686	0	1
										2.09	0.991872	687	0	687	0	687	0	1
										2.09	0.991872	688	0	688	0	688	0	1
										2.08	0.991682	689	0	689	0	689	0	1
										2.08	0.991682	690	0	690	0	690	0	1
										2.08	0.991682	691	0	691	0	691	0	1
										2.07	0.991489	692	0	692	0	692	0	1
										2.07	0.991489	693	0	693	0	693	0	1
										2.07	0.991489	694	0	694	0	694	0	1
										2.07	0.991489	695	0	695	0	695	0	1
										2.07	0.991489	696	0	696	0	696	0	1
										2.07	0.991489	697	0	697	0	697	0	1
										2.07	0.991489	698	0	698	0	698	0	1
										2.07	0.991489	699	0	699	0	699	0	1
										2.06	0.99129	700	0	700	0	700	0	1
										2.06	0.99129	701	0	701	0	701	0	1
										2.06	0.99129	702	0	702	0	702	0	1
										2.06	0.99129	703	0	703	0	703	0	1
										2.06	0.99129	704	0	704	0	704	0	1
										2.05	0.991087	705	0	705	0	705	0	1
										2.05	0.991087	706	0	706	0	706	0	1
										2.05	0.991087	707	0	707	0	707	0	1
										2.04	0.99088	708	0	708	0	708	0	1
										2.04	0.99088	709	0	709	0	709	0	1
										2.04	0.99088	710	0	710	0	710	0	1
										2.04	0.99088	711	0	711	0	711	0	1
										2.04	0.99088	712	0	712	0	712	0	1
										2.04	0.99088	713	0	713	0	713	0	1
										2.04	0.99088	714	0	714	0	714	0	1
										2.04	0.99088	715	0	715	0	715	0	1
										2.04	0.99088	716	0	716	0	716	0	1
										2.04	0.99088	717	0	717	0	717	0	1
										2.04	0.99088	718	0	718	0	718	0	1
										2.03	0.990667	719	0	719	0	719	0	1
										2.03	0.990667	720	0	720	0	720	0	1
										2.03	0.990667	721	0	721	0	721	0	1
										2.03	0.990667	722	0	722	0	722	0	1
										2.03	0.990667	723	0	723	0	723	0	1
										2.03	0.990667	724	0	724	0	724	0	1
										2.03	0.990667	725	0	725	0	725	0	1
										2.03	0.990667	726	0	726	0	726	0	1
										2.03	0.990667	727	0	727	0	727	0	1
										2.03	0.990667	728	0	728	0	728	0	1
										2.02	0.99045	729	0	729	0	729	0	1
										2.02	0.99045	730	0	730	0	730	0	1
										2.02	0.99045	731	0	731	0	731	0	1
										2.02	0.99045	732	0	732	0	732	0	1
										2.02	0.99045	733	0	733	0	733	0	1
										2.02	0.99045	734	0	734	0	734	0	1
										2.02	0.99045	735	0	735	0	735	0	1
										2.02	0.99045	736	0	736	0	736	0	1
										2.02	0.99045	737	0	737	0	737	0	1
										2.02	0.99045	738	0	738	0	738	0	1
										2.02	0.99045	739	0	739	0	739	0	1
										2.02	0.99045	740	0	740	0	740	0	1
										2.02	0.99045	741	0	741	0	741	0	1
										2.02	0.99045	742	0	742	0	742	0	1
										2.01	0.990228	743	0	743	0	743	0	1
										2.01	0.990228	744	0	744	0	744	0	1
										2.01	0.990228	745	0	745	0	745	0	1
										2.01	0.990228	746	0	746	0	746	0	1
										2.01	0.990228	747	0	747	0	747	0	1
										2.01	0.990228	748	0	748	0	748	0	1
										2.01	0.990228	749	0	749	0	749	0	1
										2.01	0.990228	750	0	750	0	750	0	1
										2.01	0.990228	751	0	751	0	751	0	1
										2.01	0.990228	752	0	752	0	752	0	1
										2.01	0.990228	753	0	753	0	753	0	1
										2.01	0.990228	754	0	754	0	754	0	1
										2.01	0.990228	755	0	755	0	755	0	1
										2.01	0.990228	756	0	756	0	756	0	1
										2.01	0.990228	757	0	757	0	757	0	1
										2.01	0.990228	758	0	758	0	758	0	1
										2.01	0.990228	759	0	759	0	759	0	1
										2.01	0.990228	760	0	760	0	760	0	1
