# Supplementary material for: Proteomics (SWATH-MS) informed by transcriptomics approach of tropical herb Persicaria minor leaves upon methyl jasmonate elicitation
Source: PeerJ. 2018 Aug 28;6:e5525. doi: 10.7717/peerj.5525 (PMC6118203; doi:10.7717/peerj.5525)
Supplement: Table S4 — Three biological replicates for both control (C1, C2 and C3) and treated (T1, T2 and T3) samples as well as three technical replicates (rep 1, rep 2 and rep 3) for each biological replicate were run using SWATH-MS analysis. [file peerj-06-5525-s006.xlsx]

## Sheet: Supplementary Table S1
Protein ID	Polygonum_C1Rep1_SWATH (Polygonum_C1Rep1_SWATH.wiff (sample 1))	Polygonum_C1Rep2_SWATH (Polygonum_C1Rep2_SWATH.wiff (sample 1))	Polygonum_C1Rep3_SWATH (Polygonum_C1Rep3_SWATH.wiff (sample 1))	Polygonum_C2Rep1_SWATH (Polygonum_C2Rep1_SWATH.wiff (sample 1))	Polygonum_C2Rep2_SWATH (Polygonum_C2Rep2_SWATH.wiff (sample 1))	Polygonum_C2Rep3_SWATH (Polygonum_C2Rep3_SWATH.wiff (sample 1))	Polygonum_C3Rep1_SWATH (Polygonum_C3Rep1_SWATH.wiff (sample 1))	Polygonum_C3Rep2_SWATH (Polygonum_C3Rep2_SWATH.wiff (sample 1))	Polygonum_C3Rep3_SWATH (Polygonum_C3Rep3_SWATH.wiff (sample 1))	Polygonum_T1Rep1_SWATH (Polygonum_T1Rep1_SWATH.wiff (sample 1))	Polygonum_T1Rep2_SWATH (Polygonum_T1Rep2_SWATH.wiff (sample 1))	Polygonum_T1Rep3_SWATH (Polygonum_T1Rep3_SWATH.wiff (sample 1))	Polygonum_T2Rep1_SWATH (Polygonum_T2Rep1_SWATH.wiff (sample 1))	Polygonum_T2Rep2_SWATH (Polygonum_T2Rep2_SWATH.wiff (sample 1))	Polygonum_T2Rep3_SWATH (Polygonum_T2Rep3_SWATH.wiff (sample 1))	Polygonum_T3Rep1_SWATH (Polygonum_T3Rep1_SWATH.wiff (sample 1))	Polygonum_T3Rep2_SWATH (Polygonum_T3Rep2_SWATH.wiff (sample 1))	Polygonum_T3Rep3_SWATH (Polygonum_T3Rep3_SWATH.wiff (sample 1))
cds.c49906_g1_i2|m.43384	1.06464e+08	8.10191e+07	1.0656e+08	9.66491e+07	9.07515e+07	1.16186e+08	8.86404e+07	1.02487e+08	8.79454e+07	8.65167e+07	8.34022e+07	9.07833e+07	1.07231e+08	8.74789e+07	9.72121e+07	3.90206e+07	6.35925e+07	1.21031e+08
cds.c56499_g5_i6|m.99463	2.41969e+07	1.80061e+07	2.13542e+07	2.26021e+07	1.99514e+07	2.48583e+07	1.90695e+07	2.07804e+07	2.12079e+07	1.36507e+07	1.27743e+07	1.35225e+07	1.72733e+07	1.44882e+07	1.02312e+07	1.51003e+07	8.59465e+06	1.62869e+07
cds.c48318_g1_i3|m.33901	9.11653e+07	5.62548e+07	7.01413e+07	7.16957e+07	6.80183e+07	8.74101e+07	6.59631e+07	6.70649e+07	6.15074e+07	6.22389e+07	5.54351e+07	6.66839e+07	7.0388e+07	6.33417e+07	5.20441e+07	2.84979e+07	3.89509e+07	6.77558e+07
cds.c57433_g5_i1|m.109724	8.54077e+07	3.64854e+07	5.15581e+07	6.92584e+07	6.48058e+07	6.3221e+07	4.69476e+07	6.00414e+07	7.15265e+07	3.10818e+07	3.22104e+07	3.48942e+07	7.81022e+07	4.39026e+07	3.21793e+07	8.06375e+07	2.60777e+07	4.75376e+07
cds.c57433_g6_i1|m.109726	6.97277e+07	4.13545e+07	4.07382e+07	6.02447e+07	4.45272e+07	5.00978e+07	5.13119e+07	5.74665e+07	6.03345e+07	2.52562e+07	2.30773e+07	2.61241e+07	6.97736e+07	2.98932e+07	2.25153e+07	9.75809e+07	2.06032e+07	3.51964e+07
cds.c55203_g2_i3|m.86113	1.29167e+06	1.84864e+06	1.22236e+06	2.39274e+06	1.6736e+06	1.69929e+06	1.18597e+06	903696	1.882e+06	2.01492e+06	1.44636e+06	10482.6	152111	3.18414e+06	1.44401e+06	1.172e+06	68200.3	247275
cds.c55643_g1_i1|m.90659	5.75203e+06	3.14387e+06	3.45342e+06	5.35649e+06	3.89916e+06	5.2719e+06	4.01447e+06	2.50868e+06	4.09109e+06	3.37472e+06	2.81652e+06	3.5479e+06	4.43028e+06	3.64829e+06	1.31251e+06	4.94782e+06	1.29085e+06	2.5655e+06
cds.c56513_g1_i6|m.99592	6.68235e+07	4.40368e+07	6.01738e+07	5.86825e+07	5.48257e+07	7.06195e+07	5.33118e+07	5.27201e+07	4.95137e+07	4.93464e+07	3.30799e+07	5.39492e+07	6.2737e+07	5.19001e+07	5.26741e+07	1.57878e+07	3.55406e+07	7.64321e+07
cds.c58188_g1_i5|m.118904	1.57747e+07	5.49109e+06	6.79032e+06	9.09061e+06	8.6354e+06	7.77787e+06	8.40023e+06	1.19533e+07	1.3267e+07	4.75857e+06	3.41734e+06	5.42077e+06	1.45691e+07	7.1576e+06	4.77068e+06	2.40227e+07	5.02292e+06	9.7873e+06
cds.c55426_g1_i3|m.88364	4.93231e+06	3.30659e+06	3.95514e+06	5.11705e+06	4.68128e+06	5.95274e+06	3.82779e+06	2.40809e+06	4.09794e+06	3.40322e+06	2.99524e+06	3.76634e+06	3.68173e+06	4.59225e+06	1.56041e+06	2.01105e+06	1.40498e+06	2.8726e+06
cds.c54974_g3_i2|m.83833	8.95974e+06	5.57831e+06	6.87429e+06	7.90656e+06	6.33249e+06	8.97982e+06	6.75161e+06	6.2929e+06	7.13888e+06	4.15748e+06	3.51644e+06	4.42502e+06	5.46356e+06	4.46278e+06	2.62433e+06	5.52363e+06	2.41999e+06	5.10368e+06
cds.c55935_g2_i6|m.93526	1.05238e+06	831788	1.03195e+06	1.48971e+06	1.36839e+06	1.66442e+06	1.94178e+06	1.53564e+06	1.55337e+06	1.56722e+06	1.69125e+06	1.88629e+06	3.15259e+06	2.47898e+06	1.37211e+06	1.01724e+06	1.31509e+06	2.23249e+06
cds.c55247_g1_i2|m.86491	6.05971e+06	3.95775e+06	4.12059e+06	6.16747e+06	4.05264e+06	5.44732e+06	5.49639e+06	3.53238e+06	6.34436e+06	2.70891e+06	1.97803e+06	2.47968e+06	4.1377e+06	3.05647e+06	1.87723e+06	5.55669e+06	1.47385e+06	2.80265e+06
cds.c43498_g1_i1|m.15694	1.74449e+07	1.09194e+07	1.36045e+07	1.54079e+07	1.53797e+07	1.78088e+07	1.35769e+07	1.22353e+07	1.78462e+07	1.15335e+07	1.13677e+07	1.2363e+07	1.14601e+07	1.36942e+07	8.17525e+06	1.29123e+07	5.29543e+06	1.2074e+07
cds.c53548_g2_i2|m.70843	6.39404e+06	3.53778e+06	3.7152e+06	5.16506e+06	4.69083e+06	5.69228e+06	4.93538e+06	4.68516e+06	3.91213e+06	3.17671e+06	1.7544e+06	3.30002e+06	4.39148e+06	3.31606e+06	2.5577e+06	1.45736e+06	2.03917e+06	4.39872e+06
cds.c55964_g4_i8|m.93866	1.18658e+06	670589	814588	1.01601e+06	759318	966106	849561	882710	943129	1.3051e+06	1.12914e+06	1.22404e+06	1.9138e+06	1.4344e+06	1.01963e+06	1.35219e+06	650630	1.40897e+06
cds.c52706_g2_i1|m.63800	1.24045e+07	7.01849e+06	9.30115e+06	1.02339e+07	8.50007e+06	1.17618e+07	1.01582e+07	9.04713e+06	1.14432e+07	6.56507e+06	6.40453e+06	7.98081e+06	7.3729e+06	8.49992e+06	4.84415e+06	6.03022e+06	3.77542e+06	9.33918e+06
cds.c58024_g3_i2|m.116854	9.06091e+06	5.35375e+06	5.64748e+06	8.12091e+06	5.55421e+06	8.03342e+06	7.35284e+06	5.71914e+06	7.02531e+06	4.08143e+06	3.2188e+06	4.28754e+06	5.16731e+06	4.0968e+06	2.32225e+06	6.06839e+06	2.1832e+06	4.35232e+06
cds.c48642_g1_i3|m.35729	1.21076e+08	8.64452e+07	9.21441e+07	1.06562e+08	9.97175e+07	1.26356e+08	1.00694e+08	9.27794e+07	9.30549e+07	8.63885e+07	7.08697e+07	9.70456e+07	9.47113e+07	8.90346e+07	7.11635e+07	3.30964e+07	6.00926e+07	1.16527e+08
cds.c48759_g1_i1|m.36444	4.35403e+06	2.71831e+06	3.32185e+06	3.85511e+06	3.19828e+06	4.56636e+06	3.34393e+06	3.0401e+06	3.38533e+06	2.32069e+06	2.38859e+06	2.53257e+06	2.94836e+06	2.82801e+06	1.97255e+06	2.15719e+06	1.57295e+06	3.52375e+06
cds.c53330_g1_i3|m.68998	917070	530403	726610	731795	690091	879933	590768	577810	640575	447194	346965	491653	633198	508676	292041	588717	223453	479982
cds.c54717_g1_i3|m.81394	6.47714e+06	3.66685e+06	4.16176e+06	6.14164e+06	4.70398e+06	6.23112e+06	4.60918e+06	4.63886e+06	4.98769e+06	3.51515e+06	3.09714e+06	3.65264e+06	4.94143e+06	4.11292e+06	2.4757e+06	8.57914e+06	2.5638e+06	4.89914e+06
cds.c50932_g1_i9|m.50450	1.03796e+07	6.80003e+06	9.40514e+06	1.14318e+07	1.04704e+07	1.3988e+07	1.09696e+07	7.50593e+06	1.21589e+07	7.19064e+06	7.39999e+06	8.59979e+06	8.05652e+06	9.14616e+06	4.57056e+06	5.48138e+06	3.79355e+06	7.60039e+06
cds.c51876_g4_i1|m.57203	1.09149e+07	6.21551e+06	9.49272e+06	8.02049e+06	8.96073e+06	9.67497e+06	6.88884e+06	1.13836e+07	1.14269e+07	7.07728e+06	6.2681e+06	6.98475e+06	1.0775e+07	9.01873e+06	6.86011e+06	1.21445e+07	5.28038e+06	1.14066e+07
cds.c51593_g1_i2|m.55289	2.2244e+06	1.24698e+06	1.50916e+06	2.16087e+06	1.50243e+06	2.02379e+06	1.62425e+06	1.23165e+06	1.67595e+06	1.07583e+06	937288	1.24396e+06	1.94574e+06	1.13562e+06	627585	2.32412e+06	738258	1.18877e+06
cds.c54975_g2_i2|m.83842	6.55982e+06	4.17938e+06	4.37215e+06	6.05985e+06	4.53313e+06	5.88962e+06	5.28939e+06	3.67786e+06	5.34369e+06	3.42332e+06	954014	3.75685e+06	4.81103e+06	3.64563e+06	1.42026e+06	6.51753e+06	535726	1.10678e+06
cds.c49616_g1_i1|m.41564	4.05613e+06	2.1786e+06	2.16823e+06	3.57366e+06	2.66152e+06	3.13366e+06	3.22591e+06	2.64217e+06	3.48519e+06	1.36429e+06	797330	1.33257e+06	2.77175e+06	1.66604e+06	763793	4.86279e+06	1.08835e+06	1.48401e+06
cds.c56499_g5_i3|m.99456	2.65047e+07	1.83111e+07	2.29802e+07	2.52226e+07	2.12997e+07	2.59098e+07	2.0488e+07	1.94262e+07	2.10277e+07	1.24528e+07	1.15262e+07	1.4659e+07	1.82212e+07	1.29537e+07	7.30031e+06	1.52781e+07	6.56972e+06	1.28262e+07
cds.c48405_g2_i3|m.34357	1.22883e+07	7.84095e+06	1.13592e+07	1.02213e+07	9.22858e+06	1.15492e+07	1.13241e+07	1.47974e+07	1.33827e+07	7.62819e+06	5.88944e+06	8.05099e+06	1.00685e+07	8.60194e+06	7.76551e+06	1.50118e+07	5.89092e+06	1.20759e+07
cds.c55203_g2_i5|m.86119	2.8791e+07	2.21925e+07	2.28852e+07	2.46525e+07	2.22614e+07	2.60465e+07	2.05586e+07	1.97883e+07	2.12223e+07	1.99706e+07	2.03096e+07	2.09579e+07	2.62547e+07	2.14124e+07	1.40328e+07	1.66918e+07	1.03574e+07	2.20753e+07
cds.c51294_g3_i1|m.52982	4.09073e+07	3.24665e+07	4.14178e+07	3.45819e+07	3.46708e+07	3.9768e+07	3.81566e+07	4.71385e+07	4.73509e+07	2.66809e+07	2.85798e+07	2.84624e+07	3.75039e+07	3.14049e+07	3.94886e+07	2.06013e+07	3.08063e+07	5.90916e+07
cds.c54097_g2_i8|m.75605	7.05357e+06	4.09278e+06	5.54674e+06	6.1733e+06	5.46906e+06	7.07227e+06	4.44156e+06	4.42385e+06	4.69543e+06	3.72053e+06	3.3084e+06	4.03987e+06	5.5258e+06	4.46369e+06	3.26889e+06	4.15913e+06	2.47372e+06	5.08208e+06
cds.c53661_g2_i1|m.71800	2.82806e+06	1.46704e+06	2.2584e+06	2.64154e+06	2.23479e+06	2.93538e+06	2.20368e+06	2.01254e+06	2.33877e+06	1.47661e+06	1.26717e+06	1.59556e+06	1.98972e+06	1.66559e+06	1.95074e+06	1.38083e+06	962283	2.55103e+06
cds.c53552_g3_i3|m.70863	4.23714e+07	2.44496e+07	2.70607e+07	3.11981e+07	2.97437e+07	3.60563e+07	2.79853e+07	2.54311e+07	3.39026e+07	2.09045e+07	1.75657e+07	2.38073e+07	2.13033e+07	2.57414e+07	1.1534e+07	2.81409e+07	1.10109e+07	2.41786e+07
cds.c53365_g2_i1|m.69332	487590	249349	372984	393048	364230	477794	436727	308570	362883	122899	107372	93548.8	231629	121412	137168	444195	79100.6	298366
cds.c46658_g1_i2|m.25829	7.46967e+06	5.73983e+06	7.77252e+06	7.13977e+06	6.97126e+06	8.30931e+06	7.32585e+06	7.64107e+06	8.89435e+06	5.3522e+06	4.90636e+06	6.05647e+06	7.37977e+06	6.10346e+06	5.65593e+06	2.6695e+06	4.52844e+06	9.47624e+06
cds.c49571_g3_i4|m.41295	721020	559186	733838	733694	775858	999086	866578	813719	1.31994e+06	583432	595409	529976	768607	795061	357021	660422	335791	686647
cds.c54200_g1_i2|m.76520	2.78835e+06	1.61596e+06	1.86263e+06	2.36531e+06	1.43174e+06	2.65802e+06	2.65614e+06	1.63354e+06	2.46244e+06	1.018e+06	687714	1.20871e+06	1.08944e+06	914522	622525	1.74769e+06	687003	1.41066e+06
cds.c58444_g7_i1|m.121890	6.55309e+06	3.22047e+06	3.2286e+06	6.19964e+06	4.13616e+06	4.49161e+06	6.18506e+06	4.87911e+06	6.99621e+06	1.69045e+06	1.57999e+06	2.13476e+06	1.02915e+07	2.40621e+06	1.569e+06	1.45065e+07	2.23131e+06	3.15869e+06
cds.c44594_g2_i1|m.18518	1.55072e+06	951230	1.05988e+06	1.45581e+06	1.10186e+06	1.59671e+06	1.50526e+06	1.14262e+06	1.33814e+06	666966	594117	713164	767846	729083	633986	1.74389e+06	570840	1.25081e+06
cds.c49924_g1_i6|m.43481	2.35524e+06	1.49805e+06	1.3874e+06	1.86034e+06	1.19953e+06	1.78969e+06	2.18314e+06	2.04626e+06	1.91688e+06	1.50782e+06	873754	1.58963e+06	1.68827e+06	1.65267e+06	662173	2.14837e+06	585531	1.56546e+06
cds.c57433_g9_i2|m.109728	7.85921e+06	4.96924e+06	5.77456e+06	6.05118e+06	5.21255e+06	5.90493e+06	5.75775e+06	5.49588e+06	6.4894e+06	4.99994e+06	4.22286e+06	5.92994e+06	4.9085e+06	7.28283e+06	2.97479e+06	6.59095e+06	2.18643e+06	4.77018e+06
cds.c52205_g1_i4|m.59709	1.43629e+06	692146	1.07182e+06	1.3434e+06	1.02791e+06	1.44089e+06	1.60399e+06	1.15698e+06	1.7681e+06	699975	531023	803283	1.10906e+06	1.07232e+06	575841	1.82573e+06	612436	1.27782e+06
cds.c54975_g4_i6|m.83863	1.12608e+06	568570	701293	1.21536e+06	824384	1.0326e+06	830621	587864	650545	521729	359674	582693	677283	531988	206719	727633	185989	389063
cds.c45664_g1_i5|m.21900	3.31348e+06	1.73242e+06	2.2605e+06	3.0455e+06	2.45979e+06	3.34365e+06	2.26746e+06	1.71217e+06	2.08568e+06	1.33993e+06	1.20795e+06	1.51074e+06	1.88294e+06	1.59377e+06	1.16793e+06	1.58639e+06	716523	1.80664e+06
cds.c48550_g2_i2|m.35154	3.97854e+06	2.8552e+06	3.84631e+06	3.72269e+06	3.28282e+06	4.44088e+06	4.45953e+06	4.95988e+06	5.0079e+06	2.0781e+06	2.18869e+06	2.36148e+06	2.84094e+06	2.42656e+06	3.08361e+06	1.69556e+06	2.54568e+06	5.87479e+06
cds.c47377_g1_i1|m.29155	1.9024e+06	1.15346e+06	1.55351e+06	1.58996e+06	1.44328e+06	1.80793e+06	1.60675e+06	1.76279e+06	1.75771e+06	1.29229e+06	1.21254e+06	1.27984e+06	1.64279e+06	1.30144e+06	1.12826e+06	1.47168e+06	877972	2.07793e+06
cds.c58268_g4_i1|m.119843	2.7848e+06	1.47199e+06	2.01619e+06	2.11808e+06	1.96598e+06	2.29199e+06	2.50652e+06	2.57759e+06	2.64687e+06	1.25323e+06	1.08593e+06	1.48862e+06	1.97524e+06	1.59086e+06	1.42968e+06	1.54412e+06	1.43238e+06	3.29699e+06
cds.c51029_g2_i4|m.51144	4.39029e+06	3.9118e+06	3.97334e+06	4.27248e+06	4.00898e+06	4.54192e+06	3.73056e+06	5.6654e+06	4.66842e+06	3.2076e+06	3.39299e+06	3.46166e+06	5.9522e+06	6.05843e+06	4.76008e+06	1.19317e+06	1.554e+06	5.47634e+06
cds.c48576_g1_i1|m.35289	6.35745e+06	4.95899e+06	4.76903e+06	6.36294e+06	5.93507e+06	6.94409e+06	5.66731e+06	4.19624e+06	4.56095e+06	3.83296e+06	2.78339e+06	4.17856e+06	5.20992e+06	4.4419e+06	2.12459e+06	3.32468e+06	2.58814e+06	4.08586e+06
cds.c50664_g1_i4|m.48508	1.89399e+06	1.26626e+06	1.63948e+06	1.52128e+06	1.30216e+06	1.69635e+06	1.46542e+06	1.57602e+06	1.69864e+06	1.06838e+06	1.08799e+06	1.15981e+06	1.50898e+06	1.21173e+06	1.01545e+06	752221	793687	1.75805e+06
cds.c51720_g1_i1|m.56208	1.00841e+06	577776	697686	976517	692895	1.01305e+06	702703	568505	717330	606023	422374	627773	915846	611234	323706	1.01301e+06	325405	585460
cds.c43567_g1_i4|m.15890	5.79246e+06	2.64853e+06	2.88506e+06	5.23685e+06	3.2883e+06	4.25559e+06	4.82781e+06	4.34753e+06	5.5647e+06	1.60473e+06	1.69502e+06	1.9653e+06	5.90501e+06	2.01006e+06	1.88049e+06	8.74935e+06	1.61166e+06	3.56664e+06
cds.c56271_g2_i1|m.97064	3.43107e+06	1.84992e+06	2.28796e+06	2.62308e+06	2.16924e+06	3.01256e+06	2.41745e+06	2.13716e+06	2.76853e+06	1.34916e+06	975509	1.33226e+06	1.73643e+06	1.43716e+06	902260	2.21258e+06	911097	2.09572e+06
cds.c46303_g1_i2|m.24293	7.5116e+06	4.41292e+06	5.94584e+06	6.70459e+06	5.85912e+06	7.67631e+06	9.49151e+06	1.09876e+07	1.16904e+07	4.9082e+06	4.72196e+06	5.11144e+06	6.68468e+06	6.00498e+06	4.49326e+06	4.42259e+06	3.3703e+06	7.47916e+06
cds.c57433_g3_i2|m.109723	1.87706e+07	9.80816e+06	1.17562e+07	1.48382e+07	1.03675e+07	1.4548e+07	1.4528e+07	8.68812e+06	1.5223e+07	9.27151e+06	6.72661e+06	1.01741e+07	1.16129e+07	1.09848e+07	3.69208e+06	1.44715e+07	3.3709e+06	7.37522e+06
cds.c54804_g2_i4|m.82218	2.20704e+06	1.01659e+06	1.51399e+06	2.01688e+06	1.45889e+06	2.08672e+06	1.71136e+06	1.43716e+06	1.70045e+06	699662	573198	1.13269e+06	1.17635e+06	1.02569e+06	561426	1.4358e+06	469905	1.09126e+06
cds.c56913_g5_i1|m.103891	1.59679e+07	8.09699e+06	9.31589e+06	1.43508e+07	1.09213e+07	1.55635e+07	1.18596e+07	1.05309e+07	1.1505e+07	9.3567e+06	8.04649e+06	1.00336e+07	9.18085e+06	1.03361e+07	7.07147e+06	1.34056e+07	5.00007e+06	1.13244e+07
cds.c55736_g3_i1|m.91542	4.81722e+06	2.86336e+06	3.53086e+06	3.84295e+06	2.8062e+06	3.94024e+06	3.09014e+06	3.53529e+06	3.47862e+06	2.5166e+06	2.35081e+06	2.57171e+06	2.65197e+06	2.65469e+06	1.68181e+06	3.57499e+06	1.44022e+06	2.78721e+06
cds.c56271_g3_i2|m.97071	2.76477e+06	1.58383e+06	1.98698e+06	2.32101e+06	1.86661e+06	2.46877e+06	2.194e+06	1.95286e+06	2.39583e+06	1.11104e+06	1.08585e+06	1.1343e+06	1.3684e+06	1.26327e+06	881352	1.73239e+06	771618	1.76879e+06
cds.c48891_g1_i5|m.37219	1.8547e+06	1.23508e+06	1.79401e+06	1.38856e+06	1.32046e+06	1.8187e+06	1.49209e+06	1.58975e+06	2.01955e+06	1.12648e+06	1.01241e+06	1.02138e+06	1.26602e+06	1.05565e+06	1.02963e+06	629135	840630	1.82291e+06
cds.c55466_g2_i3|m.88789	8.43824e+06	6.10641e+06	7.30426e+06	7.81264e+06	6.76782e+06	9.3701e+06	7.31354e+06	7.38956e+06	7.70675e+06	5.47193e+06	5.64639e+06	6.66e+06	7.70633e+06	6.2671e+06	6.13552e+06	4.3364e+06	4.10765e+06	9.02158e+06
cds.c45851_g1_i5|m.22497	9.83154e+06	6.40239e+06	7.77043e+06	9.32973e+06	8.35834e+06	1.04886e+07	8.54092e+06	7.92982e+06	8.89853e+06	6.39322e+06	6.36598e+06	6.90786e+06	7.01467e+06	7.65916e+06	6.42695e+06	4.91436e+06	4.65642e+06	9.0692e+06
cds.c55531_g3_i2|m.89546	7.92646e+06	5.4114e+06	6.61147e+06	7.40947e+06	6.53899e+06	8.45466e+06	6.52727e+06	6.39805e+06	6.42657e+06	4.89273e+06	4.75041e+06	5.35009e+06	5.77725e+06	5.87521e+06	4.91361e+06	5.07965e+06	3.40813e+06	7.41019e+06
cds.c55509_g2_i1|m.89283	1.64891e+06	1.20078e+06	1.59452e+06	2.23722e+06	2.1375e+06	2.49736e+06	2.77293e+06	2.35829e+06	2.39028e+06	2.18505e+06	2.13581e+06	2.51231e+06	3.96358e+06	3.179e+06	2.3876e+06	1.45207e+06	2.09049e+06	4.03238e+06
cds.c58053_g3_i2|m.117188	2.72793e+06	1.5885e+06	1.79045e+06	1.84842e+06	1.8754e+06	1.90829e+06	1.28883e+06	2.04978e+06	1.99427e+06	1.22722e+06	1.02307e+06	1.1898e+06	1.35157e+06	1.56238e+06	1.07499e+06	1.62002e+06	804083	1.51182e+06
cds.c56211_g1_i1|m.96443	1.54626e+06	956485	1.26523e+06	1.44323e+06	1.33e+06	1.66019e+06	1.13707e+06	1.43189e+06	1.38929e+06	882490	945275	983506	1.67688e+06	1.25866e+06	1.08087e+06	675601	624137	1.60622e+06
cds.c53975_g3_i2|m.74382	1.87202e+06	981548	1.13242e+06	1.42174e+06	1.15567e+06	1.47798e+06	986280	1.0181e+06	998380	629138	500388	531529	791395	599223	339216	671491	405657	783909
cds.c47488_g1_i1|m.29679	2.46902e+06	1.5052e+06	2.22314e+06	2.20903e+06	1.79822e+06	2.44114e+06	2.26567e+06	1.6101e+06	1.28621e+06	2.09704e+06	1.73052e+06	1.74521e+06	1.31059e+06	1.09359e+06	1.02625e+06	565238	2.02897e+06	3.00518e+06
cds.c52305_g2_i3|m.60513	2.80499e+06	1.77769e+06	2.01951e+06	2.4653e+06	2.07755e+06	2.71553e+06	2.14613e+06	1.87398e+06	2.13518e+06	2.45607e+06	2.3e+06	2.91612e+06	2.91964e+06	2.67915e+06	1.37179e+06	1.12613e+06	995053	2.11709e+06
cds.c52375_g1_i3|m.61076	1.26969e+07	6.95678e+06	1.29402e+07	9.40026e+06	1.03156e+07	1.1856e+07	8.91985e+06	1.56087e+07	1.13232e+07	7.76086e+06	9.01739e+06	8.62876e+06	9.39082e+06	1.14045e+07	9.97499e+06	1.05719e+07	5.49413e+06	1.35548e+07
cds.c44500_g1_i1|m.18243	1.76846e+06	935736	1.37527e+06	1.44876e+06	1.48278e+06	1.64324e+06	1.25173e+06	1.23397e+06	1.53285e+06	1.04877e+06	1.09247e+06	1.17184e+06	1.26012e+06	1.41102e+06	778988	322937	595306	1.55646e+06
cds.c49149_g1_i2|m.38678	1.78402e+06	793013	1.04302e+06	1.80011e+06	1.18554e+06	1.63199e+06	1.22431e+06	775325	1.00526e+06	906453	826787	1.00916e+06	1.56865e+06	1.15038e+06	396726	1.37776e+06	339843	692464
cds.c56118_g2_i3|m.95494	682009	418396	498893	555501	461198	639272	411706	479740	563166	401498	351822	458960	409072	419792	206964	570787	285704	586770
cds.c55495_g3_i1|m.89141	1.07455e+07	6.65456e+06	8.65307e+06	8.71349e+06	9.27358e+06	1.04204e+07	8.69835e+06	1.06252e+07	1.05029e+07	6.27049e+06	6.3552e+06	6.74951e+06	9.44953e+06	7.89071e+06	7.42493e+06	6.77374e+06	5.45569e+06	1.19281e+07
cds.c53028_g1_i1|m.66403	5.9549e+06	3.44379e+06	4.83864e+06	5.15258e+06	4.13567e+06	5.84921e+06	6.24862e+06	7.08237e+06	7.17865e+06	1.31199e+06	1.37272e+06	1.30383e+06	1.44787e+06	1.46222e+06	3.81752e+06	3.30531e+06	3.86447e+06	9.01672e+06
cds.c51688_g3_i1|m.55956	2.72491e+06	1.39344e+06	2.08838e+06	2.25338e+06	1.85593e+06	2.51986e+06	2.12964e+06	2.03756e+06	2.32966e+06	1.29279e+06	1.18976e+06	1.65387e+06	1.72199e+06	1.55892e+06	1.43341e+06	1.89402e+06	946390	2.31312e+06
cds.c54223_g5_i1|m.76744	3.43653e+06	2.1177e+06	2.45942e+06	3.04609e+06	2.79169e+06	3.39356e+06	2.22206e+06	2.2482e+06	2.7247e+06	2.2577e+06	2.08751e+06	2.40937e+06	2.37844e+06	2.74246e+06	1.43006e+06	2.04726e+06	958751	2.06062e+06
cds.c52205_g3_i2|m.59717	1.02461e+06	582136	634650	846243	633920	907673	958521	905767	1.16201e+06	423601	409521	470916	519342	515857	357813	1.18164e+06	387786	801438
cds.c53447_g5_i1|m.69973	2.69768e+06	1.03102e+06	1.42675e+06	1.86016e+06	1.70847e+06	1.90933e+06	1.20316e+06	1.59364e+06	1.78489e+06	1.44065e+06	847756	889610	2.29331e+06	1.26042e+06	685281	1.4195e+06	702781	1.52591e+06
cds.c57656_g2_i1|m.112154	2.49211e+06	1.42673e+06	1.86029e+06	2.08037e+06	1.52516e+06	2.54345e+06	2.2037e+06	1.50299e+06	2.00883e+06	1.18052e+06	1.12556e+06	1.38164e+06	1.33652e+06	1.13361e+06	841203	1.85306e+06	652827	1.48942e+06
cds.c53951_g1_i1|m.74142	1.41405e+06	751937	909859	1.3269e+06	1.01848e+06	1.3697e+06	1.06914e+06	648577	1.02879e+06	662146	594798	721893	864013	792326	442973	914294	358663	769411
cds.c55623_g4_i7|m.90449	2.52164e+06	1.49839e+06	2.30114e+06	2.12473e+06	1.91969e+06	2.31556e+06	2.38649e+06	3.19364e+06	2.96597e+06	1.82091e+06	1.77141e+06	2.31182e+06	3.56756e+06	2.60335e+06	2.21758e+06	2.95543e+06	1.50803e+06	2.88845e+06
cds.c45651_g1_i2|m.21867	1.4172e+06	878306	1.06229e+06	1.03032e+06	1.02156e+06	1.24167e+06	1.45809e+06	942320	1.26845e+06	884500	807458	969323	1.18522e+06	1.04813e+06	657918	496880	546266	1.22776e+06
cds.c58093_g5_i2|m.117723	697229	344286	440789	648799	485910	666273	633415	479940	686787	221547	214372	350995	596045	289936	205729	1.17764e+06	234977	425222
cds.c57919_g2_i2|m.115427	1.51336e+06	679104	887816	1.25195e+06	878469	1.38306e+06	1.17354e+06	985247	1.038e+06	223103	240182	269519	467855	240377	438782	1.27801e+06	480281	1.16362e+06
cds.c52613_g1_i4|m.62977	8.68292e+06	5.72833e+06	7.75796e+06	6.08075e+06	5.63451e+06	7.32812e+06	7.53469e+06	5.65471e+06	4.95133e+06	4.8078e+06	4.41575e+06	5.33018e+06	6.47859e+06	5.85785e+06	5.83436e+06	6.65979e+06	3.80116e+06	1.00588e+07
cds.c58052_g9_i1|m.117170	3.27881e+06	1.64797e+06	1.42302e+06	3.21597e+06	2.22976e+06	1.83867e+06	2.42041e+06	1.99873e+06	3.31711e+06	458185	543655	672345	5.61291e+06	940352	684079	6.67994e+06	1.30041e+06	1.52303e+06
cds.c56712_g1_i4|m.101732	3.93116e+06	1.88046e+06	3.06346e+06	3.17606e+06	2.87962e+06	3.57497e+06	3.58362e+06	4.11864e+06	4.08518e+06	1.56665e+06	1.1974e+06	1.76057e+06	2.05527e+06	1.87021e+06	2.73917e+06	3.72605e+06	2.33579e+06	5.14398e+06
cds.c50003_g1_i1|m.44053	1.34866e+06	782555	883721	1.30779e+06	885522	1.13507e+06	1.18703e+06	1.01726e+06	1.35098e+06	584511	506605	648972	1.24496e+06	703598	377115	2.33404e+06	476492	760342
cds.c53745_g2_i1|m.72461	668879	381359	552048	516580	454278	602451	690094	482416	787647	269826	275016	320550	422629	302567	312817	456164	355741	697570
cds.c48857_g4_i1|m.36992	790221	514691	606885	654417	602966	784887	636997	569230	613601	409634	346460	479946	531659	451796	304856	705311	264470	681595
cds.c55771_g1_i1|m.91895	5.50971e+06	2.72544e+06	3.06359e+06	4.95962e+06	3.49272e+06	4.60648e+06	3.53359e+06	2.75609e+06	4.02231e+06	2.05021e+06	1.58182e+06	2.16057e+06	3.09517e+06	2.28789e+06	884866	3.23189e+06	912008	1.48615e+06
cds.c58166_g2_i3|m.118635	1.45042e+06	621704	679983	1.29842e+06	764272	876095	1.35919e+06	1.27321e+06	1.59816e+06	341912	315881	401176	1.90948e+06	436840	397060	3.12294e+06	467227	687897
cds.c49295_g1_i1|m.39559	862574	481958	725955	763603	604741	940212	728067	663645	716673	503012	445700	507086	565601	535748	438329	502466	338128	827260
cds.c49762_g1_i2|m.42436	1.40148e+06	868664	887300	1.11669e+06	871278	1.19226e+06	1.31035e+06	926404	1.43182e+06	777001	541472	822872	807051	851875	364902	894599	357502	791584
cds.c53171_g4_i4|m.67792	1.22963e+06	678760	1.13476e+06	1.18178e+06	1.06361e+06	1.32996e+06	1.0642e+06	1.02503e+06	1.11119e+06	549543	410690	653046	711359	625608	634380	996155	524762	1.01923e+06
cds.c52286_g1_i2|m.60378	1.25398e+06	760702	971100	1.02176e+06	821052	1.20234e+06	1.24523e+06	1.06569e+06	1.31446e+06	785783	599292	873756	889731	944283	489971	584001	531536	1.23662e+06
cds.c46265_g1_i11|m.24145	332324	294108	246254	378906	335834	438268	393255	399444	374722	199158	293200	219118	298928	248588	330792	326217	174316	469437
cds.c48908_g1_i8|m.37343	1.06472e+06	776432	966861	915138	900749	1.09556e+06	929864	900552	1.11794e+06	676209	652854	725249	814785	764222	632712	452469	529180	1.12205e+06
cds.c49488_g2_i6|m.40786	421787	243317	369478	360415	293110	450437	345302	414169	385462	231098	209535	234567	449706	293930	268042	70135.6	166824	446289
cds.c56857_g2_i8|m.103310	845675	481078	601911	656999	645566	775598	543565	621802	667176	526460	518381	559077	706682	674617	419452	183902	288437	597075
cds.c53628_g4_i2|m.71561	4.5773e+06	2.10815e+06	1.91873e+06	3.62861e+06	2.90817e+06	3.29897e+06	2.88056e+06	2.26387e+06	3.07447e+06	1.67008e+06	951790	1.89757e+06	2.36119e+06	2.36256e+06	592046	2.22613e+06	536162	1.28472e+06
cds.c47387_g3_i1|m.29202	544450	253914	256310	440969	526399	502057	387425	383166	237248	240770	94535	297191	483245	251233	206414	164235	216540	476152
cds.c57275_g1_i3|m.108003	1.30133e+06	637598	646562	955039	777474	852326	864119	763439	905994	564528	374773	603212	1.09147e+06	525292	273824	1.51015e+06	329826	508278
cds.c54261_g1_i2|m.77133	1.16084e+06	532111	558581	1.1243e+06	717891	906516	1.0473e+06	756891	992408	547143	479920	673016	1.17475e+06	685862	329012	1.72128e+06	364125	578998
cds.c45331_g2_i1|m.20800	1.53661e+06	857996	1.12584e+06	1.41992e+06	1.2124e+06	1.50642e+06	1.23293e+06	1.23386e+06	1.35276e+06	850454	733217	1.00573e+06	1.09928e+06	1.14141e+06	635612	870004	517817	1.12724e+06
cds.c57433_g1_i1|m.109722	2.14082e+07	1.16166e+07	1.34793e+07	1.89136e+07	1.30752e+07	1.73364e+07	1.68408e+07	9.49698e+06	1.67666e+07	1.12035e+07	7.96358e+06	1.13695e+07	1.45436e+07	1.11851e+07	4.28918e+06	1.81134e+07	4.43677e+06	8.87832e+06
cds.c42740_g1_i1|m.14214	7.11081e+06	4.76944e+06	5.96725e+06	5.93554e+06	5.57733e+06	6.73413e+06	6.17985e+06	5.8153e+06	6.71494e+06	4.77672e+06	3.84322e+06	5.51674e+06	6.28442e+06	6.27038e+06	3.60693e+06	2.25105e+06	3.09058e+06	6.96602e+06
cds.c44334_g1_i1|m.17757	1.88004e+06	1.32523e+06	1.65619e+06	1.71017e+06	1.57365e+06	1.87485e+06	1.92159e+06	1.77234e+06	2.0653e+06	1.00701e+06	987760	1.18015e+06	810918	1.42033e+06	863403	1.49532e+06	960590	1.47518e+06
cds.c55225_g2_i9|m.86305	609390	408081	520271	542185	434967	539515	634634	740506	780614	293218	284843	340500	251518	391710	269527	569835	287099	643614
cds.c48246_g2_i1|m.33535	1.09499e+06	823154	925184	972583	923297	1.21762e+06	973190	832096	836089	687730	227246	776402	325432	265999	601761	359410	481349	1.02685e+06
cds.c46540_g1_i2|m.25320	1.8247e+06	1.10281e+06	1.36151e+06	1.49653e+06	1.1533e+06	1.74129e+06	1.2402e+06	1.24607e+06	1.29006e+06	965627	896150	1.01863e+06	1.12062e+06	1.03472e+06	694612	1.27999e+06	560085	1.39959e+06
cds.c43913_g1_i3|m.16716	1.64138e+06	961175	1.31217e+06	1.19665e+06	1.23401e+06	1.45393e+06	1.30835e+06	1.76247e+06	1.74305e+06	913274	815205	977516	1.33635e+06	1.10652e+06	1.01506e+06	1.0696e+06	867405	1.9795e+06
cds.c46973_g1_i1|m.27204	1.38391e+06	913996	1.19831e+06	1.14582e+06	1.063e+06	1.35479e+06	1.03052e+06	1.10419e+06	1.04076e+06	844960	791667	862286	985763	888869	566125	561855	559362	1.1289e+06
cds.c48482_g2_i8|m.34843	1.76969e+06	1.07709e+06	1.38446e+06	1.56491e+06	1.29507e+06	1.57498e+06	1.23806e+06	1.12738e+06	1.21246e+06	1.64588e+06	1.37927e+06	1.77882e+06	1.98878e+06	1.80969e+06	1.06389e+06	872882	812922	1.71481e+06
cds.c49489_g1_i1|m.40788	1.26185e+07	6.81342e+06	7.11464e+06	9.48591e+06	5.62078e+06	8.22681e+06	8.44611e+06	9.47458e+06	7.37532e+06	4.28015e+06	2.83276e+06	4.69853e+06	7.96867e+06	4.44059e+06	4.49411e+06	1.32549e+07	4.02411e+06	8.14142e+06
cds.c46973_g2_i2|m.27205	3.7817e+06	2.35577e+06	3.15528e+06	3.23562e+06	2.79933e+06	3.78338e+06	2.67181e+06	3.18071e+06	3.25947e+06	2.22382e+06	2.00565e+06	2.19975e+06	2.6392e+06	2.37625e+06	1.868e+06	1.40605e+06	1.42746e+06	3.39678e+06
cds.c56865_g2_i3|m.103392	1.97935e+06	964564	1.48686e+06	1.03561e+06	1.7917e+06	1.39875e+06	1.11891e+06	1.68001e+06	1.80516e+06	3.35297e+06	3.49351e+06	4.64685e+06	4.81833e+06	4.54344e+06	5.23466e+06	1.09735e+06	2.5918e+06	6.57319e+06
cds.c56255_g1_i4|m.96901	1.22628e+06	657641	1.09998e+06	1.13734e+06	798018	1.36864e+06	986050	1.66192e+06	1.46389e+06	673829	615335	636077	908123	647633	712397	650402	570480	964111
cds.c53502_g2_i2|m.70435	779453	410050	616921	709593	621487	726891	628259	634775	683588	455519	348209	593762	737842	536623	296539	953386	273197	423429
cds.c48165_g2_i2|m.33125	1.34243e+07	8.22337e+06	9.11142e+06	1.07018e+07	9.46145e+06	1.1378e+07	1.01066e+07	9.98684e+06	1.00684e+07	7.64988e+06	5.16659e+06	8.49618e+06	8.47574e+06	9.83158e+06	5.69777e+06	4.97467e+06	4.95588e+06	8.73441e+06
cds.c48403_g2_i1|m.34349	419634	300584	471856	382968	329646	415559	470536	646561	599903	238654	216641	245383	275251	244118	388659	589496	336939	718465
cds.c38641_g1_i1|m.9090	1.08771e+07	6.78048e+06	7.48424e+06	8.56013e+06	9.17422e+06	1.00679e+07	7.74063e+06	6.78747e+06	8.24315e+06	8.65023e+06	6.73615e+06	9.76016e+06	8.4354e+06	1.1045e+07	5.23096e+06	7.1404e+06	3.76436e+06	8.50974e+06
cds.c52116_g2_i5|m.59101	31306.5	18470.8	37886.2	36902.2	18265.3	22726.9	32278.9	55384.4	35015.9	11610.5	23411.2	22964.9	49114.3	24638	12124.9	25900.7	13926.8	27292.5
cds.c53367_g1_i2|m.69346	420769	242603	320310	391267	269275	419430	353435	249051	307482	265212	243377	309169	400271	231965	146753	255144	130463	309402
cds.c52431_g2_i7|m.61568	854221	421429	413883	679535	495325	664267	784423	601893	714308	219226	238240	448060	1.06289e+06	249546	243343	1.83977e+06	287628	525002
cds.c55339_g5_i2|m.87476	606224	293217	1.11044e+06	450648	447959	1.17741e+06	374539	493309	1.22864e+06	363878	439500	290165	885739	338096	503046	837315	411561	922212
cds.c50356_g5_i1|m.46389	627503	376129	483403	497448	501282	598155	380272	432548	498309	415210	367415	421009	464063	443728	354442	270185	202864	543195
cds.c57247_g2_i5|m.107700	731879	371295	778608	774859	646847	907115	783018	1.15839e+06	1.08479e+06	569793	412660	572840	736683	667900	552899	967286	473829	1.01189e+06
cds.c53659_g1_i7|m.71781	1.85796e+07	1.09356e+07	1.36386e+07	1.60613e+07	1.56401e+07	1.74654e+07	1.56885e+07	1.70159e+07	1.79241e+07	9.388e+06	8.38211e+06	9.35203e+06	1.24945e+07	1.11268e+07	1.06913e+07	8.65927e+06	8.6758e+06	1.8674e+07
cds.c55247_g3_i1|m.86489	2.15492e+06	1.52775e+06	1.45205e+06	2.46767e+06	1.72344e+06	2.25186e+06	2.24091e+06	1.32128e+06	2.0442e+06	994406	906979	1.14593e+06	1.85078e+06	1.18414e+06	531626	2.44384e+06	624942	1.03265e+06
cds.c43995_g1_i2|m.16908	3.24976e+06	1.13506e+06	2.06718e+06	2.62973e+06	2.05607e+06	1.81344e+06	2.66125e+06	1.84339e+06	1.99869e+06	1.3668e+06	974326	1.77219e+06	2.33151e+06	1.91899e+06	897336	3.02267e+06	1.15039e+06	2.08825e+06
cds.c51547_g5_i1|m.54839	1.44147e+06	776279	778494	1.24882e+06	777656	981476	1.27396e+06	985200	1.21526e+06	442404	328503	475734	1.112e+06	498833	301582	1.62633e+06	344650	637012
cds.c52914_g2_i1|m.65469	4.47939e+06	2.95143e+06	3.55888e+06	3.84588e+06	3.35793e+06	4.29707e+06	3.06025e+06	3.18977e+06	3.14411e+06	2.4491e+06	2.23744e+06	2.54344e+06	2.66489e+06	2.51925e+06	1.78067e+06	2.8374e+06	1.25649e+06	2.60006e+06
cds.c54615_g2_i1|m.80383	1.52552e+06	930357	1.25021e+06	1.14511e+06	1.12067e+06	1.34502e+06	1.0377e+06	1.34684e+06	1.42366e+06	851861	885674	865003	1.11102e+06	981107	993148	619792	725472	1.66272e+06
cds.c57923_g1_i6|m.115517	760919	445417	415294	625042	499585	643606	559744	442424	500922	448455	391180	447230	651700	547701	292247	156147	257933	523242
cds.c57499_g2_i9|m.110425	1.05868e+06	614509	754442	911291	636029	854581	550581	448488	593627	655309	499039	864171	851516	782642	343957	497729	224478	515911
cds.c56219_g4_i5|m.96527	2.6943e+06	2.05584e+06	2.22223e+06	2.53913e+06	2.44461e+06	2.88142e+06	2.58887e+06	2.05799e+06	2.46587e+06	1.41675e+06	1.26874e+06	1.96176e+06	1.72334e+06	1.91747e+06	665355	2.75437e+06	722046	1.43019e+06
cds.c57656_g7_i1|m.112161	4.38936e+06	2.63106e+06	3.2339e+06	3.64343e+06	2.9388e+06	4.29511e+06	3.66872e+06	2.6333e+06	3.57586e+06	2.27529e+06	2.0757e+06	2.4443e+06	2.59624e+06	2.51022e+06	1.60979e+06	2.98092e+06	1.21415e+06	2.73039e+06
cds.c53002_g2_i4|m.66150	1.51542e+06	687793	2.44529e+06	1.27356e+06	895822	1.10586e+06	1.26766e+06	1.11315e+06	1.32488e+06	555308	410808	673736	1.72594e+06	687583	401614	2.31157e+06	374373	745918
cds.c47019_g3_i2|m.27395	2.16448e+06	1.38263e+06	1.94172e+06	2.02182e+06	1.65709e+06	2.35264e+06	1.73415e+06	1.63352e+06	1.92934e+06	1.3966e+06	1.37965e+06	1.75451e+06	2.1837e+06	1.92633e+06	1.14878e+06	871827	906458	1.86704e+06
cds.c50460_g5_i2|m.47113	642587	413707	523828	522938	485607	589082	484583	559446	561728	124613	188659	162158	250431	182340	265750	586797	255780	526373
cds.c46795_g1_i7|m.26469	2.88658e+06	1.85683e+06	2.34293e+06	2.72973e+06	2.37513e+06	2.94296e+06	2.05227e+06	1.74993e+06	2.04035e+06	1.33857e+06	1.21415e+06	1.4308e+06	1.88449e+06	1.55509e+06	1.04221e+06	1.65141e+06	793036	1.79252e+06
cds.c53977_g1_i3|m.74404	1.50083e+06	949159	1.09173e+06	1.19847e+06	1.31923e+06	1.5236e+06	854479	776472	1.29954e+06	1.04529e+06	860305	1.1463e+06	841992	1.25522e+06	486993	548428	345800	823852
cds.c49739_g1_i1|m.42286	1.31071e+06	934645	1.3014e+06	1.14451e+06	1.07811e+06	1.42775e+06	1.11028e+06	1.23314e+06	1.30457e+06	899322	822667	1.02888e+06	1.26254e+06	1.0347e+06	816570	291855	653940	1.46738e+06
cds.c49073_g3_i3|m.38259	906819	549624	583698	911694	675179	751852	883555	657075	818411	213542	130544	204310	273428	241141	117174	636374	144538	232407
cds.c54767_g2_i5|m.81865	1.42334e+06	740303	715406	1.22307e+06	984702	1.15328e+06	1.12735e+06	896152	1.27279e+06	485180	582408	599355	1.00837e+06	597271	515653	2.43568e+06	591651	920073
cds.c50395_g1_i1|m.46703	1.09302e+07	7.12952e+06	8.90512e+06	9.83892e+06	9.37307e+06	1.09074e+07	8.47918e+06	7.20976e+06	8.92883e+06	5.72555e+06	5.8511e+06	6.39805e+06	7.1286e+06	7.91862e+06	3.247e+06	4.80753e+06	3.15646e+06	6.60957e+06
cds.c55339_g3_i4|m.87481	605429	364051	511522	507181	432501	925929	443375	402546	484806	258983	195179	260813	250051	279773	175644	401161	185059	384806
cds.c47932_g3_i3|m.31918	960001	405161	551066	852215	658876	813172	636379	584044	805506	330405	319432	464714	876568	548022	230446	1.1412e+06	240472	485128
cds.c45688_g1_i4|m.21961	774056	510570	693393	544649	403738	738657	614363	732120	827064	449277	485251	442938	678769	483496	382377	531431	206034	599080
cds.c51156_g1_i1|m.52038	835839	468402	578264	709526	572620	858869	730820	757794	775536	348505	325601	329774	384312	435772	342945	462149	376372	750872
cds.c41795_g1_i3|m.12545	525414	344266	351645	487418	393016	460263	328319	288716	260381	237514	205182	261943	273367	273295	148110	110972	159624	202940
cds.c52498_g3_i5|m.62088	785325	509795	604930	831595	622991	820946	606093	537805	653106	441457	470828	533276	597161	594662	281513	447523	256280	586177
cds.c42582_g1_i2|m.13911	713753	353921	547636	546857	605975	575882	476496	586928	639102	366893	322081	393210	505654	400988	407608	394641	289281	694023
cds.c58386_g4_i2|m.121210	838959	506616	729120	742257	718363	859025	678462	760084	798934	579758	535047	656992	822841	733661	551621	400702	443932	848024
cds.c43805_g1_i1|m.16429	4.30877e+06	2.40782e+06	3.19848e+06	3.69789e+06	2.96361e+06	3.95205e+06	3.65009e+06	3.6686e+06	3.85794e+06	2.78593e+06	2.71386e+06	2.8223e+06	3.42327e+06	3.08553e+06	2.56908e+06	3.67452e+06	1.71371e+06	4.0882e+06
cds.c57732_g4_i1|m.113140	1.26648e+06	857091	1.49211e+06	1.36625e+06	1.43947e+06	1.27976e+06	1.3629e+06	1.36197e+06	1.53579e+06	884710	832682	1.27284e+06	1.93173e+06	1.56624e+06	970800	1.03954e+06	763673	1.60114e+06
cds.c48587_g2_i2|m.35381	2.02484e+06	1.18957e+06	1.30114e+06	1.9787e+06	1.23987e+06	1.63418e+06	2.5074e+06	2.10841e+06	2.56409e+06	813424	775010	1.13443e+06	1.49033e+06	1.13544e+06	564884	3.28986e+06	562240	1.07911e+06
cds.c48550_g1_i1|m.35151	3.271e+06	2.32305e+06	3.08404e+06	3.04837e+06	2.63671e+06	3.57634e+06	3.48672e+06	3.3277e+06	3.81617e+06	1.83654e+06	1.87361e+06	2.02119e+06	2.24395e+06	1.98759e+06	2.11034e+06	1.30203e+06	1.92923e+06	4.00676e+06
cds.c51918_g3_i7|m.57491	1.15111e+06	696011	816489	915415	767879	1.02164e+06	1.13223e+06	1.10347e+06	1.28612e+06	739987	638779	925670	804356	1.03171e+06	426160	1.17452e+06	401113	984206
cds.c53105_g6_i1|m.67210	2.67624e+06	1.53052e+06	1.17181e+06	2.52825e+06	1.9586e+06	1.71211e+06	2.67773e+06	1.59744e+06	2.81504e+06	464090	585500	604882	4.72027e+06	781022	540053	6.50443e+06	1.1303e+06	1.17529e+06
cds.c46848_g1_i2|m.26694	706924	411048	587592	571264	510711	689288	566102	688419	763995	278714	259645	388888	427626	382980	362215	571736	323121	789640
cds.c48810_g1_i1|m.36711	667687	707288	483866	633992	910520	731112	469029	368429	529240	467287	414498	995875	496134	772277	230141	373578	185939	332401
cds.c45953_g1_i3|m.22904	1.69809e+06	1.28954e+06	1.40468e+06	1.3937e+06	1.21473e+06	1.49774e+06	1.33878e+06	1.66262e+06	1.51582e+06	1.13089e+06	1.22408e+06	1.15388e+06	1.67362e+06	1.37526e+06	1.46719e+06	425398	884238	1.99406e+06
cds.c51937_g1_i9|m.57651	3.21064e+06	1.66977e+06	2.01472e+06	1.75782e+06	2.18174e+06	2.09854e+06	1.77095e+06	2.59224e+06	2.37959e+06	1.72014e+06	1.35614e+06	1.77105e+06	2.27193e+06	2.14885e+06	1.57841e+06	990206	1.22889e+06	2.60411e+06
cds.c46224_g1_i1|m.23972	6.8296e+06	4.38315e+06	5.60878e+06	5.02087e+06	5.5132e+06	5.90014e+06	4.7778e+06	5.96725e+06	6.16299e+06	4.1734e+06	3.6683e+06	4.20583e+06	5.9664e+06	5.22597e+06	5.61566e+06	4.56244e+06	3.54427e+06	7.73405e+06
cds.c57953_g3_i2|m.115948	663087	350134	337275	499707	402459	452695	632368	462408	684069	147762	174987	214917	900545	294348	113583	1.17909e+06	216038	255776
cds.c49911_g4_i1|m.43425	869562	516151	903019	736830	543878	801310	903704	1.21059e+06	1.18361e+06	454786	357465	549507	623283	500288	677700	575022	658175	1.25851e+06
cds.c57511_g4_i6|m.110596	248123	164561	193774	235722	193453	251124	246972	182790	240700	133206	133484	153991	143859	175200	117119	213858	92665.8	208138
cds.c44811_g1_i2|m.19156	666931	586344	725832	590092	620843	688210	429147	701533	783075	465015	465294	502447	442686	288444	511768	505160	407590	619687
cds.c54292_g1_i2|m.77443	952913	531812	611474	926677	692409	938660	696143	600216	709970	570647	505239	592413	683657	664777	420989	486312	313151	860245
cds.c47063_g1_i4|m.27629	513678	318402	354603	398327	328874	430685	382348	308932	351871	356991	232398	342992	354517	386616	185134	283180	191480	344196
cds.c56168_g2_i1|m.96048	1.15063e+06	564991	520153	1.03405e+06	721089	844077	996606	757719	1.00601e+06	244222	259218	284833	1.53474e+06	302651	251937	2.26635e+06	379248	551502
cds.c53073_g2_i1|m.66901	3.11866e+06	1.81618e+06	1.67104e+06	2.47788e+06	2.20775e+06	3.04594e+06	2.77845e+06	2.46452e+06	1.92257e+06	2.14554e+06	1.17054e+06	2.25902e+06	2.92435e+06	1.9853e+06	1.70044e+06	472816	1.55684e+06	3.29208e+06
cds.c50357_g1_i6|m.46402	480786	268746	424229	470948	377412	507329	375464	321536	380686	272512	247925	338154	396040	354521	254042	503850	195250	475842
cds.c47695_g1_i1|m.30692	645231	406238	467833	565009	464651	726992	538799	644413	730873	212813	302826	476187	472540	609919	379112	237259	301881	658128
cds.c48184_g2_i1|m.33217	377483	272128	326637	239385	397518	362184	265070	343379	312794	232685	197155	254580	308758	218818	232944	187377	187777	321347
cds.c46651_g1_i1|m.25805	569799	417580	554174	497207	495899	568005	448353	551194	551448	345426	335400	325610	504733	439870	225778	244288	248234	296021
cds.c55179_g5_i5|m.85903	1.23271e+06	733126	921443	1.01803e+06	1.09714e+06	1.36948e+06	802089	1.06083e+06	1.17168e+06	555276	504700	621911	745281	817236	625985	504143	370518	1.08354e+06
cds.c53975_g4_i2|m.74388	1.30412e+06	676788	1.09153e+06	875910	719355	1.00589e+06	644457	1.08421e+06	988097	618175	836563	549669	659921	636704	396336	777011	334090	680933
cds.c50028_g1_i2|m.44268	16239.7	5703.33	31057.1	168903	180995	193172	21830.6	35862	30695.2	133237	116715	166417	379504	273720	88214	30572.3	14961.8	37763.9
cds.c43683_g3_i3|m.16168	446045	349861	449512	478502	371539	509875	470062	462115	549857	367881	277088	416293	504723	494624	219603	189033	324256	638623
cds.c48431_g1_i3|m.34523	2.0683e+06	1.16085e+06	1.476e+06	1.8289e+06	1.50218e+06	2.03492e+06	1.74012e+06	1.50348e+06	1.35873e+06	1.15625e+06	598477	1.19335e+06	1.46276e+06	993966	903799	747119	866899	1.66527e+06
cds.c54703_g2_i3|m.81265	538212	284840	323360	550952	399058	590590	417957	421521	514259	217502	188210	251800	321851	242175	177338	413162	132924	249532
cds.c47712_g1_i2|m.30773	910519	2.37538e+06	667234	2.71153e+06	598363	2.6503e+06	701340	723060	685166	503688	387554	500011	637759	466789	467912	651993	1.5851e+06	2.89371e+06
cds.c48352_g1_i4|m.34105	956883	590178	674465	712834	770091	727326	622795	688040	814869	627332	494265	641646	900489	771030	378957	909818	390839	612740
cds.c46849_g1_i2|m.26698	269775	102271	260662	135556	221362	296370	279552	319214	328023	225606	237238	263874	336968	318693	292070	152888	188190	496102
cds.c56550_g6_i1|m.100021	1.14163e+06	617075	626741	1.13036e+06	767821	989392	956335	654351	966228	402744	386537	465407	739920	413228	296227	1.74025e+06	366069	600936
cds.c49345_g1_i2|m.39902	1.17057e+07	6.48564e+06	1.15291e+07	1.05741e+07	9.7374e+06	1.18989e+07	1.01774e+07	1.02425e+07	1.15463e+07	8.47428e+06	6.79121e+06	9.96855e+06	1.10459e+07	9.80528e+06	7.94495e+06	9.59003e+06	5.96519e+06	1.09534e+07
cds.c49962_g3_i1|m.43687	1.36245e+06	911452	1.01577e+06	1.33523e+06	1.264e+06	1.43523e+06	1.4275e+06	882587	1.38641e+06	743060	652818	860614	732181	1.0581e+06	373694	880670	458315	850461
cds.c45301_g1_i1|m.20709	1.04003e+06	869546	931451	1.17744e+06	1.09564e+06	935072	1.17656e+06	733421	1.06323e+06	584094	371338	613465	763720	622245	421663	639871	655172	739046
cds.c53015_g1_i5|m.66274	534103	242351	369861	487934	302729	503440	421313	362774	345044	201920	205290	221652	286272	216427	160597	583154	137825	380822
cds.c54808_g4_i1|m.82256	844865	661995	694211	840239	330384	1.18479e+06	881366	340574	902082	503673	140846	168317	273717	198768	120122	355199	193887	228621
cds.c46702_g2_i2|m.26011	1.15574e+06	598863	861862	1.07059e+06	825379	1.14743e+06	1.12632e+06	884518	1.03732e+06	715293	468511	816606	632643	824860	470477	445200	417889	989741
cds.c52048_g3_i5|m.58568	557001	255603	295020	465227	382495	451830	436499	288398	473027	229715	188554	250197	335861	289404	125477	522420	142824	283684
cds.c53628_g2_i8|m.71555	4.92954e+06	3.19624e+06	3.26019e+06	4.52303e+06	3.37648e+06	4.05199e+06	4.06533e+06	3.06767e+06	3.81564e+06	2.40207e+06	2.12093e+06	2.71927e+06	3.42671e+06	2.79294e+06	1.15504e+06	3.60149e+06	1.08965e+06	1.84948e+06
cds.c53132_g1_i12|m.67496	512648	354383	432335	463534	452847	532027	466502	492110	542156	284359	292636	281566	342583	354652	261513	278717	237833	503074
cds.c45328_g1_i1|m.20798	499510	337254	420940	603995	479080	736383	887579	824292	777597	351037	328656	334870	535829	501207	481531	553301	402203	949919
cds.c52196_g2_i4|m.59637	989106	252218	361835	462918	733885	436586	154088	470994	316907	351983	168492	272899	611454	397238	140768	271378	296973	398246
cds.c55477_g1_i1|m.88907	170369	74297.8	77395.3	133837	105967	92541.7	111179	79300.4	137205	53010.9	43529.2	58788.7	205537	100996	62722.5	267619	42187	122828
cds.c55771_g2_i5|m.91908	1.46238e+06	793011	934106	1.27058e+06	946548	1.12915e+06	1.01816e+06	744462	990114	698787	356286	719401	1.10049e+06	658080	279263	1.35122e+06	269500	485603
cds.c44708_g1_i1|m.18816	426237	233952	313352	347168	290884	340060	357296	302579	368794	155389	176382	126094	178444	137979	329851	300102	212192	470114
cds.c57518_g3_i9|m.110678	645628	350520	321348	542872	381792	476608	400858	347690	410007	330299	252064	343793	447110	230314	160320	406126	103582	263920
cds.c47387_g4_i1|m.29208	1.02644e+06	650976	667018	980585	957773	1.19506e+06	1.09204e+06	1.0007e+06	890051	566796	264538	548571	701344	567416	455207	286624	541330	1.11206e+06
cds.c47300_g1_i3|m.28777	607196	460792	483632	706073	674646	760614	1.02214e+06	802208	951945	416253	395584	478716	529614	569827	319205	526070	375275	777046
cds.c52014_g2_i2|m.58176	883192	421689	431392	765954	473433	623165	591328	463791	618045	237255	177545	269730	517643	286477	137643	864555	136450	272258
cds.c56253_g2_i1|m.96882	223326	141250	177325	193650	148953	288628	169881	159397	228768	153757	111689	184517	228656	144889	75251.8	228191	66483.2	198550
cds.c57502_g1_i6|m.110474	675395	242842	562035	616807	506516	658335	309636	537866	654725	246126	272846	289224	486796	470885	415932	360778	119843	248486
cds.c54768_g3_i8|m.81882	691941	385956	286650	632979	417590	507881	607518	520706	601129	291194	227580	335316	716050	328356	146255	1.07938e+06	203302	325070
cds.c45869_g1_i1|m.22573	385051	343589	322102	331310	292449	396645	423643	199213	277412	182072	223886	702495	192562	230444	90941.7	281244	157940	704487
cds.c46457_g1_i1|m.24937	439312	105287	137083	205407	171980	151744	186728	266127	331112	206821	93912.7	210397	366757	132206	72042	264031	57798.8	180727
cds.c51433_g3_i4|m.54027	694580	259294	487125	434027	519999	652359	313007	532213	628125	325537	295049	361920	568207	512858	357040	178099	329822	754529
cds.c46534_g3_i1|m.25299	1.088e+06	688008	402357	1.03635e+06	912597	1.04032e+06	955696	584042	476310	378060	156424	483468	474009	364815	191672	611711	317128	469700
cds.c27211_g1_i1|m.4069	1.26992e+06	800436	709711	1.10383e+06	819348	845004	862819	664886	792143	648832	491445	825148	1.09284e+06	1.1051e+06	213950	1.08559e+06	323270	418824
cds.c55964_g3_i1|m.93859	926824	333484	810453	755726	589352	848978	714818	661425	813506	555280	399068	536346	835566	519317	489808	1.13567e+06	464958	880856
cds.c49762_g2_i1|m.42434	787158	517107	510279	652518	473632	686558	815056	519322	760087	427824	298128	474354	440719	471801	217213	512281	213612	487777
cds.c56614_g1_i1|m.100629	564277	286703	349740	445637	372534	477198	424215	526695	601887	234052	207736	224481	339094	264177	203515	758231	239050	417075
cds.c57789_g3_i2|m.113855	428380	347178	268029	387469	277203	258840	358356	332147	357300	193414	192130	347733	312808	257228	175773	659710	210058	265479
cds.c51696_g2_i3|m.56033	1.76035e+06	1.17107e+06	1.62751e+06	2.35609e+06	2.21241e+06	2.64363e+06	2.5872e+06	2.78968e+06	2.86722e+06	2.17658e+06	2.33105e+06	2.27622e+06	3.84351e+06	3.01865e+06	3.59738e+06	1.62732e+06	2.09831e+06	5.1969e+06
cds.c49422_g2_i4|m.40421	792788	561240	728231	698774	490741	840485	747732	694500	738783	418075	402577	432253	571289	564633	448603	428278	373275	779289
cds.c49402_g1_i1|m.40271	178487	365211	243890	592467	639280	422029	613275	435357	868723	353898	256732	467427	760864	482485	137958	907320	298703	367838
cds.c22337_g1_i1|m.2897	2.73013e+06	1.46396e+06	1.44902e+06	2.14025e+06	1.71819e+06	2.0975e+06	1.84921e+06	1.04993e+06	1.85757e+06	1.17835e+06	844519	1.34057e+06	1.81114e+06	1.55255e+06	378164	1.70936e+06	432542	858321
cds.c54223_g4_i3|m.76741	1.16555e+06	463071	823911	973985	811812	893280	559752	702920	1.00052e+06	554742	595386	562571	681229	846530	329203	472642	228227	723112
cds.c49470_g2_i7|m.40693	925155	633077	659209	744345	663135	729104	754914	930347	985103	609802	608916	726521	594501	774569	536879	481355	426877	930432
cds.c44955_g2_i4|m.19600	1.09115e+06	738002	1.31505e+06	1.02271e+06	816424	1.1226e+06	1.27523e+06	1.5365e+06	1.61839e+06	880726	664834	931687	1.13519e+06	845342	972724	839961	880342	1.45429e+06
cds.c52692_g2_i1|m.63621	594927	362374	296915	353648	327150	385281	421975	415997	341848	155364	218837	382289	289024	217128	259370	415738	258593	499134
cds.c56021_g1_i3|m.94488	1.38298e+06	706395	606191	1.14596e+06	842305	826527	1.32688e+06	940040	1.28907e+06	315976	233647	367339	1.63405e+06	298709	300100	3.16845e+06	506372	643558
cds.c57837_g3_i1|m.114446	983446	591639	430975	1.01315e+06	632939	891749	1.2796e+06	739793	452187	457433	148708	447229	393954	246326	317414	340277	364257	711534
cds.c54595_g2_i8|m.80234	419580	229239	313840	361596	313904	414584	375782	359956	459385	249568	209231	257324	270766	268601	164340	161876	178981	363576
cds.c51918_g2_i3|m.57486	672432	296336	323779	646575	504369	641587	817114	632494	682857	585190	210341	615198	609867	673436	311476	635955	256066	375396
cds.c44462_g2_i1|m.18141	320751	222137	260185	240464	233131	305558	274523	323402	355870	115312	94010.1	108190	115167	184237	99980.7	204756	132605	297268
cds.c49585_g1_i2|m.41385	366691	178791	271738	320656	293364	404365	308918	257094	328632	241096	223309	222942	256451	275664	198085	156995	153669	322800
cds.c47831_g1_i4|m.31345	501907	271316	324373	317968	332820	447624	401010	309909	395964	362830	168060	389224	295731	452002	136351	431087	128811	266717
cds.c43040_g1_i1|m.14771	1.44614e+06	941841	1.19101e+06	1.2179e+06	1.07026e+06	1.41023e+06	1.05679e+06	975663	1.09915e+06	838022	857084	894302	993384	994744	730995	550687	482711	1.15238e+06
cds.c49273_g1_i1|m.39426	933650	706315	870305	810160	814215	885137	1.12823e+06	991531	1.49679e+06	557070	552751	657891	508891	666306	688510	1.17676e+06	532580	1.18481e+06
cds.c51338_g7_i2|m.53335	447188	288740	336269	439880	342187	507970	364255	176175	263749	223197	175474	251620	327505	310960	156157	256231	136729	244581
cds.c48907_g1_i6|m.37335	1.2072e+06	830739	933507	1.3829e+06	1.11394e+06	1.40108e+06	995148	651411	1.03058e+06	877996	780849	1.04802e+06	1.00352e+06	1.17722e+06	376293	839016	336591	707556
cds.c57155_g1_i1|m.106620	324128	243422	236721	327522	287821	248366	430192	328076	313973	387865	308424	445431	623999	378377	226049	773776	183519	216998
cds.c58035_g4_i2|m.116983	249083	157777	233619	262002	238776	296744	269290	273180	295999	217393	180224	245022	291412	262239	167617	201986	133538	333461
cds.c49352_g6_i2|m.39953	660647	348307	391865	603557	423863	536194	501252	439921	527055	174508	154404	173066	245479	164648	208177	870549	209611	393725
cds.c44389_g2_i2|m.17925	248325	193633	206640	320094	347338	337900	446382	388886	443404	194801	172400	235343	404427	332950	189026	281498	204833	373793
cds.c57394_g2_i3|m.109327	418829	253063	281642	390925	286245	404471	361871	312645	337531	158918	152091	174099	208555	151841	152937	307347	114707	279616
cds.c56552_g1_i3|m.100040	502287	220701	252111	391824	323526	430235	326563	393340	363298	225429	210247	250556	388958	266986	169843	432424	171641	378820
cds.c45066_g1_i1|m.20033	227160	174827	204339	212806	181769	266038	139334	194759	207880	131656	130983	154710	167935	133708	123098	77924.2	50101.1	241449
cds.c50756_g2_i1|m.49195	497155	249787	361961	463102	435352	517739	338022	314341	362645	235506	227741	287777	325859	297706	284514	329748	152609	510803
cds.c51547_g5_i8|m.54848	1.64458e+06	798451	1.24585e+06	1.45936e+06	1.15523e+06	1.3082e+06	1.27225e+06	1.29822e+06	1.6175e+06	821602	660946	950008	1.79171e+06	1.05361e+06	364569	2.05461e+06	357693	810387
cds.c48834_g2_i1|m.36857	520790	270665	352020	414483	351576	486379	312531	344695	351834	327224	257719	312407	378529	324776	226444	299260	191386	433816
cds.c42682_g1_i2|m.14111	523656	339152	385891	569821	422549	543773	592589	499250	559812	200615	139707	242340	418508	281176	271392	603340	256856	487501
cds.c56168_g1_i2|m.96046	296330	247035	172011	325581	166411	263583	300097	238657	238255	69126.7	191205	71080.8	389926	91509.2	73170.4	508945	98434.9	139640
cds.c56987_g1_i3|m.104679	413343	250395	243502	308511	222449	318321	319636	294747	359685	349169	293976	367709	389732	467423	177745	257863	146836	442102
cds.c48007_g2_i4|m.32310	1.70103e+06	1.45996e+06	1.92334e+06	1.93231e+06	1.54866e+06	1.99257e+06	2.74193e+06	3.20854e+06	3.17685e+06	1.67677e+06	1.59888e+06	1.83669e+06	2.61841e+06	1.99002e+06	2.51094e+06	2.41264e+06	2.02092e+06	3.61981e+06
cds.c48121_g2_i1|m.32888	2.0035e+06	1.19934e+06	1.28834e+06	1.55431e+06	1.54074e+06	2.02992e+06	1.65291e+06	1.68359e+06	1.76598e+06	1.10084e+06	1.16427e+06	1.15602e+06	1.49268e+06	1.64627e+06	1.57699e+06	574373	782727	2.24748e+06
cds.c52205_g3_i1|m.59707	1.22753e+06	677293	769019	990243	680207	1.14766e+06	1.19757e+06	1.03036e+06	1.3079e+06	504763	470591	551123	568024	550784	345578	1.30631e+06	427049	977143
cds.c55149_g3_i6|m.85622	452170	311471	399723	296161	369875	444093	391945	424113	471111	277021	262290	318837	347070	321495	342441	149314	236740	570859
cds.c50274_g4_i2|m.45806	731399	527276	650217	655542	765157	795662	695289	651280	780084	659356	589570	732498	971723	718855	560935	166024	454066	903406
cds.c45295_g1_i1|m.20694	659499	420296	446264	560738	551921	593403	567450	444890	511031	346758	248976	361156	420212	440857	235007	282362	235573	489129
cds.c58270_g3_i7|m.119877	452417	297928	308076	374463	303928	419042	277718	330838	332153	289192	264045	302835	281897	322964	131905	323540	114579	268124
cds.c57797_g1_i1|m.113956	157357	87901.4	98573.9	144865	98811.6	147982	97688.8	110852	122133	118641	110132	129649	134610	134052	114942	132957	41457.3	144538
cds.c50475_g1_i7|m.47231	383095	214127	243484	304457	307881	324021	253680	282120	262449	176965	166203	192934	254089	199531	148443	300111	157156	288359
cds.c46412_g1_i2|m.24721	427982	235091	254902	418391	314947	379870	352331	260171	351465	216253	139672	219303	448687	234193	76746.6	705319	132170	196459
cds.c44098_g1_i3|m.17164	774546	445794	534522	651815	628444	695740	500682	551927	483659	508594	423932	542870	662105	635397	614690	305572	268038	596603
cds.c42954_g3_i1|m.14599	1.76593e+06	1.16048e+06	1.48634e+06	1.5425e+06	1.33798e+06	1.78925e+06	1.48301e+06	1.40209e+06	1.40308e+06	1.15789e+06	1.07282e+06	1.30524e+06	1.53524e+06	1.27553e+06	1.67124e+06	1.23409e+06	1.24352e+06	2.72921e+06
cds.c56344_g2_i1|m.97901	470336	267990	325786	363351	259137	383969	403071	396885	454422	175508	148914	183422	242726	156672	137713	507809	113742	260735
cds.c48791_g5_i1|m.36628	698565	398197	431799	598019	412207	546112	483316	378919	426943	292222	217988	295509	578477	269048	127127	709305	176563	267313
cds.c34154_g2_i1|m.6336	534006	302587	360514	421027	338123	488021	433367	320609	375033	262516	240558	285221	288590	284462	131846	346939	143475	255940
cds.c51022_g2_i6|m.51083	804426	444265	581083	630302	529415	749978	713952	655841	574457	369275	312829	399577	414397	395416	309535	119062	273529	668393
cds.c47646_g2_i2|m.30426	1.16434e+06	577466	650849	914653	636727	931154	878192	571422	856278	626645	593266	782049	587569	852512	353809	417267	219602	688432
cds.c56219_g4_i6|m.96528	1.01252e+06	710420	782791	970242	905067	1.11686e+06	942181	666719	826777	520981	453741	710584	673249	787181	299227	968435	271151	478067
cds.c48315_g6_i1|m.33884	739582	401119	546937	606044	452341	777355	529648	350109	525381	435104	518999	417567	426260	439032	250192	345634	203753	421054
cds.c56870_g1_i2|m.103434	669892	381702	488701	482320	518332	550347	478391	443166	649680	448069	379337	542543	589581	645099	359159	295309	229831	574219
cds.c56788_g2_i1|m.102555	576160	294556	310521	534123	338864	528137	535388	338507	431904	215237	165421	256347	403161	261101	130215	637046	143295	341915
cds.c56869_g2_i4|m.103429	1.18953e+06	710323	687748	1.00582e+06	722135	1.01626e+06	1.01974e+06	799620	676666	502234	153762	576982	555908	492615	374055	520563	323171	757876
cds.c53474_g2_i1|m.70233	440114	232076	314889	1.54134e+06	310605	359271	299945	1.1539e+06	352689	233404	880914	1.13651e+06	1.09434e+06	1.1646e+06	122563	1.40055e+06	555037	286785
cds.c52536_g1_i1|m.62408	793434	378611	305096	771666	648967	916992	702835	246301	432855	121636	192453	193530	275396	175338	128656	334239	112945	212934
cds.c47026_g1_i5|m.27421	380693	278118	355086	483116	308826	439885	286553	440661	457404	311213	411748	314688	854264	459605	371599	307816	205854	458258
cds.c49325_g1_i3|m.39691	116382	65100.8	73420.8	101166	102124	94711	63844.9	121427	113123	74601.2	53316.6	94398.3	101398	96912.7	39572.5	89770.9	47469.1	100340
cds.c51270_g1_i5|m.52854	192878	200852	132504	399326	208658	215999	115778	118813	313142	231160	181130	233360	381832	281553	263461	134621	72579.5	191787
cds.c56645_g8_i5|m.101004	461154	244091	331864	277223	263975	323122	264438	256933	325395	259848	240264	255735	388796	374461	365586	303885	219411	436293
cds.c56168_g3_i1|m.96053	288564	163963	128921	263071	176731	169624	347129	230956	289880	45736.2	42949.5	50319.5	376574	61351.8	70442.5	914107	110800	85431.2
cds.c54176_g1_i1|m.76328	247732	146612	196486	200415	131131	212178	214804	235742	267374	86681.5	86714.4	96065.9	101465	92957.3	114341	397367	100518	217969
cds.c51190_g3_i2|m.52262	394065	315256	400947	268962	212105	443000	239945	445579	367707	292761	283889	255598	329612	318660	286140	216867	193045	460334
cds.c58444_g6_i4|m.121892	2.36693e+06	1.10617e+06	1.04381e+06	2.13213e+06	1.46957e+06	1.72873e+06	2.10202e+06	1.39274e+06	2.13917e+06	547648	673591	608117	3.06544e+06	701560	785470	4.77437e+06	762122	1.38543e+06
cds.c46845_g1_i2|m.26671	242147	172648	160496	199048	176028	257712	191973	206757	221023	88282.7	162304	126960	167629	113919	93387.5	51407.4	110049	281315
cds.c49149_g2_i1|m.38679	767165	456714	463713	811798	526210	807237	573296	611087	498550	599824	346860	522083	596863	537510	252585	722352	160494	248526
cds.c49059_g2_i5|m.38177	1.38853e+06	902355	866532	1.32782e+06	1.1304e+06	1.48931e+06	1.06645e+06	903932	945077	863782	753833	985396	993468	966813	533793	605334	393226	841199
cds.c51882_g2_i1|m.57255	5.99827e+06	3.98955e+06	5.47367e+06	6.1817e+06	5.50394e+06	6.74571e+06	6.10184e+06	6.0511e+06	6.64727e+06	5.9604e+06	6.43162e+06	7.11733e+06	8.15878e+06	8.19363e+06	7.83199e+06	3.21612e+06	4.5861e+06	1.03e+07
cds.c53884_g1_i1|m.73596	526251	261429	291014	498099	314501	491669	458679	378779	437106	213575	200214	305061	323511	287683	156844	353392	198921	412078
cds.c39025_g1_i1|m.9432	355384	239721	261492	272798	264752	309985	305191	260068	362619	189134	190010	240772	174829	225661	167847	398920	149638	366111
cds.c55921_g3_i1|m.93418	280032	165648	235061	265325	200691	276008	272731	249241	249806	157095	160698	179180	236920	207917	144877	169200	139480	304119
cds.c48482_g4_i2|m.34836	1.22379e+06	942533	1.14525e+06	1.30465e+06	1.11172e+06	1.54695e+06	998875	904690	1.06321e+06	1.29446e+06	1.13696e+06	1.46406e+06	1.66766e+06	1.53227e+06	804648	586608	635125	1.41037e+06
cds.c49413_g2_i6|m.40347	380331	239998	313004	402608	360703	404009	255528	338442	235214	265259	198520	276524	290550	303995	160888	328317	160849	332849
cds.c51733_g1_i7|m.56286	775939	377498	761056	691780	627492	812720	632591	638940	721512	563725	383881	677471	839052	662024	435150	360986	317648	670626
cds.c57976_g3_i1|m.116212	330496	145392	137791	273072	138876	162855	356716	305031	448780	81438.5	87404.2	75145.3	663692	116574	103008	1.19755e+06	175814	227348
cds.c54022_g3_i4|m.74825	268990	200741	234326	236199	199339	267291	207710	232074	248384	120929	102907	117524	180439	93033.1	110362	78375.2	94947.1	192643
cds.c54975_g1_i2|m.83855	1.01724e+06	541972	596233	864849	577744	748842	677183	552880	651272	439607	280625	466479	580442	460436	233071	973428	186732	398621
cds.c56865_g2_i7|m.103395	3.19205e+06	1.90721e+06	2.34829e+06	2.1631e+06	2.53746e+06	3.08964e+06	2.22811e+06	2.68424e+06	3.01816e+06	3.55556e+06	2.79601e+06	4.12233e+06	4.17111e+06	4.33987e+06	3.59204e+06	1.1483e+06	1.93925e+06	4.71985e+06
cds.c44085_g1_i1|m.17116	83800.2	79583.8	110741	105609	81448.1	78870.2	106505	117186	119368	98951.1	91751.7	115924	109930	91093.6	83162.4	71957.1	89998.7	146068
cds.c43732_g1_i1|m.16279	363187	220717	314544	365911	323306	390726	369173	384120	414531	179912	162227	234892	265810	266110	203413	169963	137472	395570
cds.c56774_g2_i7|m.102377	332268	199483	210585	212418	266100	314323	294949	265476	290731	208983	172355	207634	243126	265535	141554	105597	115405	177740
cds.c50547_g1_i1|m.47753	263393	127957	290185	199540	205678	229592	194037	267994	244418	163933	115104	168954	196057	145238	143510	226417	118604	290313
cds.c48874_g2_i2|m.37106	2.12287e+06	999644	1.35762e+06	1.74324e+06	1.50172e+06	1.76233e+06	1.06722e+06	1.25055e+06	1.52507e+06	1.12794e+06	1.10261e+06	1.14708e+06	1.59675e+06	1.5679e+06	456345	1.1004e+06	517998	932553
cds.c41199_g1_i2|m.11776	60484.7	27841.3	55651.1	100258	89332.6	95590.5	96123.8	125312	126299	87708.3	85376	101160	181655	153625	95712.4	83013.1	53236.8	130864
cds.c56203_g2_i2|m.96369	1.1687e+06	668942	705642	912960	748137	1.05482e+06	1.02054e+06	980678	1.05666e+06	529181	387046	543385	686407	666887	338574	692841	293534	595021
cds.c55353_g1_i2|m.87632	378991	226804	199342	326106	254508	305804	316807	248586	345053	154074	143576	162936	342938	195873	67289.4	596743	134334	196918
cds.c45380_g1_i1|m.20949	582692	517981	326706	505720	510944	412532	526979	231136	357154	480979	452208	528842	340638	566313	603155	226901	357074	439257
cds.c52806_g1_i3|m.64579	189980	49058.6	55880.2	152450	53484.6	166792	89005.2	69733.3	164252	67709.5	102969	92000.9	56334.6	137405	53210.7	81706.7	78646.6	101220
cds.c54744_g3_i1|m.81649	251300	124584	164859	372318	170957	216365	193927	233340	256046	106689	199411	224512	354073	88182.5	79343.5	602170	178798	222454
cds.c57576_g2_i3|m.111256	470495	277601	330370	387584	321995	383036	355721	300164	407788	218572	202690	247268	277948	208092	184719	257987	157418	354356
cds.c51598_g1_i5|m.55331	858451	353741	563574	670633	573114	715385	460855	512355	558444	445666	379959	430615	557307	465610	332882	565010	275202	677788
cds.c44622_g1_i3|m.18598	397298	323622	384784	408811	398001	590806	349482	343572	409143	339205	294472	170975	293079	322455	267696	223853	123958	118932
cds.c51146_g4_i1|m.51970	1.01888e+06	562180	612995	1.10722e+06	819107	968385	862423	491401	737549	575290	457672	612410	847399	699020	275074	1.11636e+06	319491	517841
cds.c57275_g3_i3|m.108008	590828	293339	289987	559950	326582	448253	382153	343297	343672	244643	257783	258518	504104	316243	81626.7	487664	128719	235570
cds.c52634_g1_i5|m.63142	468087	247640	210605	444880	289282	375133	479069	342212	307991	208008	142347	225575	242986	182130	166956	363421	181039	355481
cds.c46943_g3_i1|m.27080	1.53773e+06	948878	1.36849e+06	1.27738e+06	1.05549e+06	1.549e+06	1.04204e+06	1.05993e+06	1.28653e+06	1.02492e+06	799496	1.02848e+06	1.46467e+06	1.28718e+06	872766	262077	518285	1.33113e+06
cds.c56597_g2_i6|m.100462	1.69012e+06	804003	664637	1.38532e+06	862887	771890	1.24122e+06	1.0503e+06	1.39005e+06	155716	201241	189821	2.25371e+06	308706	226141	3.5805e+06	432295	588086
cds.c54200_g3_i1|m.76523	546551	265375	323371	499983	296600	559245	483582	247203	369802	156933	151546	191541	178991	103872	124717	258944	101141	272363
cds.c44273_g2_i1|m.17616	183828	83730.9	110649	65064.2	132280	188678	138325	53993.9	123431	37746	79205	98219.1	166065	72869.2	48332	166057	69183	148914
cds.c46254_g1_i1|m.24062	593011	524263	534903	576463	567746	602631	581191	507956	496624	312805	268164	375150	392608	321235	276564	695215	277101	579004
cds.c48120_g1_i2|m.32887	362660	200768	294272	309295	275181	420957	297018	232570	317307	222908	247336	217953	239663	262523	159803	162822	136285	363257
cds.c53502_g2_i1|m.70434	693683	382740	489226	683424	454882	669613	548519	488286	565985	424466	339937	443115	609568	391197	192820	726674	218849	413787
cds.c53288_g2_i2|m.68660	25924.7	11445.9	14932.1	11598.4	19168.9	17266.4	10299.1	18044.1	22054.4	9180.18	6877.82	10064.9	13860.9	14508.8	10592.8	11864.2	4674.69	13381.1
cds.c55344_g1_i3|m.87534	565243	192616	341140	336419	415577	275450	136449	192579	274363	189912	163191	212963	345366	321596	84803.3	145314	96435.7	202232
cds.c55631_g2_i7|m.90532	130628	41228.9	54401.2	135531	88025.2	123379	98020.4	66707.9	107583	61594.6	65347.3	54893.6	94401	109041	84673.8	49307.2	15004.1	83766.7
cds.c54176_g2_i1|m.76329	630870	358143	425747	578865	449697	576454	562007	474153	602867	216279	204053	224498	268398	268042	179598	686270	179248	421327
cds.c54662_g4_i3|m.80864	311177	142146	246624	229966	254844	284679	213456	407788	317316	167995	154972	126652	230392	237938	209846	118598	137965	361722
cds.c53200_g4_i4|m.68011	221543	134882	265270	216469	175632	251585	367062	253597	452310	166591	171661	190670	235320	164158	205653	258682	190960	506421
cds.c51365_g2_i2|m.53565	39864	19923.9	31646.8	32365.6	40557.4	32872.2	10635.3	37771.2	21334.4	19493.1	28226.5	41972.3	46446.6	36479.2	25388	28880	17191.7	41283.3
cds.c48791_g2_i2|m.36627	620729	425362	481250	632861	432649	584817	512806	352481	297210	327625	248287	328288	498190	201935	127125	669990	172298	278867
cds.c47903_g1_i3|m.31747	228279	155117	188030	207231	161996	217678	174507	164838	204532	130659	96016.7	123812	99181.2	131586	106907	165430	61934.4	158093
cds.c45942_g2_i2|m.22855	224930	142452	180510	157957	171406	273030	179335	249411	239988	117677	112599	100773	143222	141139	158806	159128	87749.4	296716
cds.c42452_g1_i1|m.13589	1.05554e+06	969312	777337	946547	1.2376e+06	1.57258e+06	1.11105e+06	869240	1.02061e+06	542110	563944	661832	808664	879871	390594	827710	364801	773336
cds.c55749_g3_i9|m.91658	1.08687e+06	609620	585284	936589	718062	962480	864624	732031	629583	506801	256787	572948	565895	450814	432390	416509	356150	799496
cds.c51547_g1_i1|m.54836	1.59766e+06	805264	1.02335e+06	1.38409e+06	989238	1.26605e+06	1.16489e+06	1.07708e+06	1.25219e+06	786704	559238	899553	1.84644e+06	842085	440807	2.07628e+06	456404	848598
cds.c54856_g7_i1|m.82633	614436	372983	292891	576430	481267	642283	603466	432179	364321	198591	111801	210402	267070	238130	182783	235550	239500	433213
cds.c53934_g3_i3|m.74011	177588	92837.8	123710	197736	91603.1	208482	118364	99565.2	47214.2	147360	165040	77420.9	177343	134807	78314.6	139573	63090.2	95355.4
cds.c56658_g3_i3|m.101199	109202	67443.6	64447	89194.7	78046.7	85319.4	118185	15512.4	71768.4	56420.8	46295.8	68044	96892.4	60370.4	7506.49	59803	4174.16	99983.4
cds.c55935_g2_i2|m.93522	136464	101975	201122	226340	147547	254057	171421	149639	186660	691146	530098	798652	1.09971e+06	1.00055e+06	469795	272480	235280	522730
cds.c43484_g1_i1|m.15664	722038	382326	526361	615436	536270	744428	334253	342564	397945	287623	264978	331251	370575	426409	180096	111249	114760	200071
cds.c42391_g1_i1|m.13463	311946	191118	243740	263672	213714	381621	198581	221135	161616	193050	120064	102103	163026	117330	109981	123796	156733	222899
cds.c52820_g3_i8|m.64692	714247	406407	503394	718134	562076	803195	666151	245890	715784	110787	314836	400369	398289	458021	235293	417697	97062.6	471343
cds.c56614_g3_i2|m.100634	626738	381618	365923	555475	436246	303250	593155	615406	624918	230797	129679	283639	426256	297779	225438	918051	254039	559359
cds.c57180_g6_i4|m.106937	192945	84473.3	117746	194319	139541	181594	218175	150240	197025	59238.3	38043.6	87206.6	159913	91402.5	73840.7	253905	55081.5	137034
cds.c55169_g7_i1|m.85775	1.19115e+06	679907	820602	948144	834997	1.15348e+06	981823	872649	830654	742886	642312	792738	953044	763727	682219	295278	542335	1.2064e+06
cds.c53095_g5_i1|m.67136	398016	271256	307249	351181	245373	330381	318972	266350	191415	298602	225150	342831	489725	379687	180173	425664	195084	259240
cds.c48819_g1_i1|m.36777	574895	420821	512904	523227	418851	600246	456340	481158	473111	400413	403179	462677	548074	492214	396015	427365	238889	615096
cds.c43483_g1_i2|m.15659	390334	244168	358717	313629	294443	372202	383784	510055	450837	184041	171935	165384	277666	176661	229875	255271	202954	353173
cds.c57240_g2_i6|m.107634	332889	220265	255922	375401	324887	378500	419303	564336	524414	283770	243612	245314	399614	365780	384350	177165	334244	663782
cds.c46901_g1_i2|m.26919	313050	375917	269219	363641	229755	386075	304604	279228	428128	245647	248802	302086	332509	293014	275254	255490	183211	561245
cds.c46932_g1_i2|m.27057	1.0504e+06	760606	939275	890012	842410	1.03321e+06	983791	1.16765e+06	952517	685455	658685	766382	780547	741090	752555	891309	610443	1.14444e+06
cds.c53882_g3_i2|m.73584	264202	163808	186795	273257	186591	292841	195719	173072	148808	137889	143669	186456	204970	184517	95595.8	234903	81114.1	201823
cds.c52258_g2_i5|m.60154	4.46988e+06	3.24666e+06	3.68336e+06	4.33562e+06	4.50654e+06	4.63428e+06	4.41861e+06	4.7082e+06	4.8947e+06	3.84761e+06	3.96163e+06	4.04065e+06	4.80316e+06	4.51281e+06	5.24175e+06	1.18695e+06	3.0061e+06	7.13383e+06
cds.c51785_g1_i1|m.56630	235040	113279	178841	240609	167531	290671	175193	160428	166088	116637	111053	109344	125092	101046	121715	261990	110334	253948
cds.c51421_g1_i2|m.53943	304145	178691	239930	256007	247194	247634	287232	294122	330986	169285	132866	168427	207621	208891	179575	346257	103536	244487
cds.c39280_g1_i1|m.9721	3.30435e+06	2.22624e+06	2.60622e+06	2.8633e+06	2.58715e+06	3.20214e+06	2.73576e+06	2.90782e+06	2.92411e+06	2.0427e+06	2.03534e+06	2.09275e+06	2.54177e+06	2.2547e+06	2.40183e+06	907276	1.91394e+06	4.05671e+06
cds.c52482_g9_i1|m.61945	1.63888e+06	1.31852e+06	1.18761e+06	1.53693e+06	1.69239e+06	1.83457e+06	1.64224e+06	2.05172e+06	2.09067e+06	745161	777735	1.1628e+06	1.25058e+06	1.21212e+06	983726	1.36995e+06	950720	1.96718e+06
cds.c48265_g1_i2|m.33625	138547	106202	138440	126936	135269	152696	81961.9	113134	123121	99694.9	109172	106142	118914	122525	85726.7	72883.6	69280.6	115565
cds.c45957_g1_i3|m.22915	818593	497828	688020	756374	711163	912777	744588	539452	715261	381617	446023	607282	530433	680587	353165	566907	215734	505174
cds.c44154_g1_i1|m.17299	793114	295033	605175	559251	438218	947859	786665	720242	767778	218822	299206	349212	278588	245949	430422	774066	380566	1.13295e+06
cds.c57576_g1_i1|m.111250	441396	255516	414596	401637	370583	435847	414342	484773	474556	277862	223932	295100	315415	322908	271181	294636	244274	488544
cds.c47133_g1_i1|m.27994	484325	354678	518770	512047	484782	479308	541727	589728	461755	264900	353912	329730	575972	392027	335269	127123	309019	481503
cds.c58231_g4_i1|m.119399	61942.6	18893.4	51099.1	61975.2	49632.7	57970.9	48743.3	63798.9	42920.3	358041	327396	385479	566773	547384	145703	48274.9	59955.9	107579
cds.c46256_g1_i3|m.24077	306778	214247	269871	321484	280222	342596	210124	272499	306311	160661	129191	96755.3	195422	149784	107731	209658	161329	299655
cds.c46980_g1_i1|m.27239	303288	162955	173799	268255	197993	276903	245897	173305	240906	141662	146829	159676	177289	172532	71986.4	159949	93513	198858
cds.c53826_g5_i1|m.73090	600452	346865	416247	509675	419856	571320	470614	299012	339799	272609	222508	391421	472391	235668	140730	91863.3	133669	256910
cds.c45475_g1_i1|m.21248	528713	149448	410346	464606	403588	459609	417517	194945	447665	44841.1	50626.4	34265.6	180683	49945.4	196466	75292.2	167918	428939
cds.c49905_g1_i1|m.43377	631226	287916	468852	659961	265201	288115	605514	607672	837750	250475	242883	114428	540878	200086	230579	2.21811e+06	224077	667523
cds.c39205_g3_i1|m.9657	2.72723e+06	2.06022e+06	2.68187e+06	2.53185e+06	2.08772e+06	2.79473e+06	2.456e+06	2.69645e+06	2.74426e+06	2.05367e+06	1.92578e+06	2.23033e+06	2.72878e+06	2.36472e+06	2.3756e+06	939953	1.89614e+06	3.52554e+06
cds.c57612_g2_i3|m.111675	155313	117278	130186	162673	154512	210154	349409	335112	353015	278800	99252	101933	208115	153002	188445	147723	201755	485792
cds.c49119_g2_i1|m.38526	102583	84059.1	51423.6	74135.9	97487.9	126132	97354.6	69770.2	96290.2	58751.8	20348	60940.4	67724.9	98828.8	39508	112823	39523.8	83336.5
cds.c55506_g3_i2|m.89260	3.40561e+06	938947	1.59171e+06	3.49898e+06	2.37452e+06	2.8378e+06	2.75241e+06	2.07973e+06	3.06324e+06	669114	526827	1.41584e+06	4.00705e+06	1.27533e+06	1.00181e+06	6.14823e+06	1.16466e+06	1.89514e+06
cds.c47756_g2_i3|m.30971	410544	283239	356022	362893	344982	451202	370567	392319	410982	271720	279114	349355	330794	343518	251045	195583	201538	438862
cds.c36722_g1_i1|m.7715	828615	615887	708527	697571	570550	629537	743947	969981	884216	481313	453843	414102	533869	763088	515640	991526	343422	726489
cds.c52000_g1_i2|m.58103	599477	372342	450634	519300	402462	545596	466094	377515	481929	279881	201260	289856	297185	269571	183274	344893	198380	384655
cds.c46778_g1_i1|m.26388	784191	483735	650243	629371	599734	679562	624607	785133	857178	485341	498416	536743	652841	663807	489962	180348	393655	896854
cds.c54493_g3_i2|m.79249	226495	159709	192841	221354	164304	228330	139987	133628	181115	149502	116159	158168	187106	135668	66942.6	161967	76605.9	111689
cds.c52914_g4_i2|m.65473	300448	159432	266993	245007	206006	306470	226792	159233	197118	162194	99039.2	182266	240643	153080	101517	181819	88016.4	170268
cds.c48667_g1_i2|m.35883	1.69346e+06	1.0631e+06	1.79414e+06	1.3397e+06	1.31842e+06	1.4054e+06	1.24623e+06	1.32525e+06	1.40627e+06	1.16974e+06	1.01839e+06	1.12422e+06	1.33301e+06	1.21567e+06	1.1289e+06	1.55257e+06	772455	1.37611e+06
cds.c46365_g1_i1|m.24499	4.23339e+06	2.84558e+06	3.34377e+06	3.77942e+06	3.58114e+06	4.14396e+06	3.61716e+06	2.92993e+06	3.58573e+06	2.56256e+06	2.65184e+06	2.96175e+06	3.60515e+06	3.47995e+06	1.52733e+06	2.40887e+06	1.423e+06	2.76341e+06
cds.c53499_g3_i3|m.70418	43099.6	29745.6	34920.4	26294	20809.7	20156.4	25002.7	34582.5	31906	36279.5	6574.21	6918.8	20088.6	16309.1	24914.9	27196.1	21778.8	41093.5
cds.c52914_g1_i2|m.65471	1.80838e+06	947375	1.14568e+06	1.77594e+06	1.22974e+06	1.57843e+06	996050	1.21448e+06	1.31997e+06	747658	720188	750450	1.0523e+06	962455	310801	806133	323641	726274
cds.c46795_g4_i3|m.26474	596515	364658	462630	593143	437837	678343	406574	326668	379323	296632	279462	276686	362709	318465	252898	307308	193061	455183
cds.c53123_g6_i4|m.67381	268637	142082	114921	235334	163271	175090	245572	207552	278724	77378.4	63014.7	85490.9	384112	105493	64919.2	647290	101173	127073
cds.c53564_g2_i2|m.70978	404313	301229	257439	387739	316204	436763	404160	218124	329238	210902	212919	220368	342185	226281	82778.8	279740	102458	135397
cds.c56145_g1_i5|m.95794	588341	206856	293604	483711	268011	254328	471102	517744	815675	33771.3	86498.1	84423.3	1.03138e+06	150471	139112	2.10087e+06	146828	239413
cds.c53095_g1_i1|m.67130	205103	151222	143633	233893	209434	202503	119162	124305	149618	122592	91747.6	127903	210881	127780	29033.9	220745	99370.6	129019
cds.c51279_g3_i1|m.52888	313502	181149	223616	255513	230780	258319	187207	169032	143760	85149.5	114556	145754	146606	138345	64051	153118	75936.1	189269
cds.c48287_g2_i1|m.33724	809313	485885	650834	739063	516278	643628	533697	564436	712130	351787	388781	442397	440852	469681	349853	354841	263254	718269
cds.c40952_g1_i1|m.11376	831424	560743	606361	916416	603668	997690	655064	548047	531328	366669	315617	483784	389699	458321	269819	96689	194336	453992
cds.c56944_g7_i1|m.104206	310148	190281	245716	325230	257061	368602	313384	246349	296669	210097	110033	253846	262802	303650	80496.9	208868	108111	255652
cds.c47019_g1_i1|m.27391	842386	523896	828961	754838	647022	912761	687891	782759	820025	598993	536191	687650	861838	699939	580775	386012	374436	882820
cds.c44331_g1_i1|m.17755	9.97045e+06	4.58522e+06	6.9842e+06	2.49216e+06	4.50541e+06	8.03379e+06	6.29693e+06	8.67005e+06	7.04445e+06	1.29107e+06	1.17821e+06	6.86008e+06	1.43315e+06	4.92405e+06	7.92499e+06	6.26182e+06	3.44071e+06	8.19231e+06
cds.c53462_g1_i4|m.70109	113552	56381.8	94508.7	113878	120173	131231	78230.7	72313.5	34835.6	106392	101509	77539.7	150200	148482	125050	28174.2	74145.3	150907
cds.c50161_g1_i2|m.45044	174452	135577	137714	175066	172609	175274	174406	128842	191921	149252	113397	160710	124168	144799	38901.8	112087	34002.4	124759
cds.c55869_g2_i5|m.92871	174472	132915	144423	155400	142714	165214	195358	82343.5	158995	139230	134723	125947	123448	89615.7	114222	70326.2	147713	173337
cds.c57283_g3_i2|m.108084	262445	115282	177214	273363	160892	277816	267312	156431	238182	123691	84583.7	114093	163177	110123	84719.1	275246	86089	169522
cds.c48344_g7_i2|m.34067	1.29223e+06	815011	906280	1.25166e+06	987410	1.23022e+06	1.08259e+06	983666	945818	582682	567453	783428	849788	648610	925028	493886	640323	1.25616e+06
cds.c45414_g1_i2|m.21039	243796	159053	203401	281033	220887	279863	281536	162714	168479	154079	117436	166115	176473	162492	77660.9	253900	79806.4	114567
cds.c50190_g2_i3|m.45184	325138	247175	338217	261014	284646	376024	286639	481841	374698	184377	159765	213906	208374	193754	175041	414867	147859	327809
cds.c51821_g1_i1|m.56865	195641	74267.9	139175	178779	105351	173616	145346	146931	163462	53411.9	77274.2	102271	122235	120923	40191.2	114325	51710.1	107860
cds.c48408_g3_i4|m.34387	154274	109276	121052	125475	111043	160120	127580	107926	113724	86029.7	81299.3	100308	141449	117477	113323	121191	60623.7	150621
cds.c47572_g1_i1|m.30106	191234	127442	142537	177467	156368	209717	132682	121287	161873	134630	127835	129595	141273	149760	90669.6	105693	66137.8	137781
cds.c52914_g3_i1|m.65470	1.5016e+06	923215	1.11693e+06	1.39403e+06	1.17108e+06	1.26888e+06	1.03645e+06	1.10885e+06	1.01969e+06	850902	610369	837836	1.05844e+06	1.02091e+06	392213	937043	358136	673384
cds.c56752_g2_i1|m.102121	107287	71254.1	102932	103271	79994.1	108518	111515	51896.9	102663	86873.6	64054.3	105481	84288.7	102550	50377.4	128620	33731.9	57472.4
cds.c54638_g2_i2|m.80662	224459	134271	129994	132152	112393	180942	185280	101558	131283	125460	100945	129045	141171	105573	177392	191655	38798.4	79986.4
cds.c51666_g4_i2|m.55821	112263	68803.9	100841	90926.7	93529.2	120775	102493	118682	119613	62020.2	71402.9	88788.5	97005.7	82053.2	59280.9	45164	73672.8	151498
cds.c53158_g5_i2|m.67690	86010.1	54019.8	82070.2	64100.1	59672.4	165432	93116.1	126331	58845.5	72423.4	55665.2	64677.9	183831	155628	62009.3	112279	97861	103836
cds.c57367_g8_i1|m.109045	456976	203007	192919	331379	190485	206757	335944	324512	408411	98454.8	102102	101015	589473	119260	120125	1.07172e+06	130056	253366
cds.c44400_g2_i2|m.17967	285914	195694	281296	295588	272830	320101	279403	242819	278380	152159	119650	181745	264202	233608	88551.1	151678	94594.7	185975
cds.c50664_g1_i3|m.48507	616542	377232	585853	535921	435928	598220	555462	603809	659138	313605	310786	363900	456182	400762	377981	322842	269530	685163
cds.c57753_g2_i9|m.113439	281119	201481	213550	180846	204524	198663	201311	472991	333323	181719	137845	131165	193707	194548	157824	622994	117149	295585
cds.c48909_g2_i2|m.37354	606077	337631	314598	571058	402606	525539	525897	463550	620757	314442	253005	315136	552697	253103	224988	774459	145921	381013
cds.c44825_g1_i2|m.19198	740434	311828	612693	400783	629382	473646	377562	554460	541237	303420	236750	235265	412401	367671	380360	142269	142385	499564
cds.c55822_g2_i2|m.92403	259892	136387	100661	240111	166554	159091	212857	170432	257376	46925.8	48280.8	63288.1	348768	46295.1	40283.4	581702	79463.2	112539
cds.c56271_g1_i1|m.97063	709621	425913	499872	675936	543523	775745	573827	510067	558209	246237	195220	266266	332065	309288	194479	380891	160398	417067
cds.c49856_g1_i1|m.43032	312998	151708	148452	229801	189510	264439	231552	195964	195545	116671	127202	141716	166181	195904	110787	54928.2	56218.1	183237
cds.c56865_g2_i9|m.103397	536507	215577	427283	302168	437350	414665	241621	460906	356706	1.93689e+06	1.35777e+06	1.72822e+06	2.04392e+06	1.52056e+06	1.88022e+06	204946	870347	2.56477e+06
cds.c57862_g3_i2|m.114731	261531	118704	151794	239454	185351	268622	201000	136298	232133	84834.6	73421.4	75616.6	104286	68884.7	69334.1	148425	71065.7	135401
cds.c56708_g2_i3|m.101695	155986	82464.8	97822.3	185787	174159	185160	161687	192609	193549	143155	169769	188929	254484	307673	272804	181043	130222	304022
cds.c55123_g1_i2|m.85358	167888	76763.1	114394	66165.9	111369	98692.8	129850	149966	130379	111218	100782	117557	93988.1	143750	53293.2	125082	44817.8	81092.8
cds.c47195_g2_i1|m.28311	264137	220553	252423	250372	251778	282790	238760	215646	250699	198387	189375	221178	231737	245496	199333	166734	128134	223798
cds.c49685_g3_i2|m.41936	221004	138257	120922	145595	136426	168647	130739	196566	150160	97752	81829.4	113337	117265	59255.5	119285	139551	85717.1	156323
cds.c45388_g1_i2|m.20972	793580	477133	1.10798e+06	739909	904744	1.23073e+06	983894	1.05878e+06	851505	562238	504076	771569	794725	788401	827124	493269	516941	1.21498e+06
cds.c57352_g3_i1|m.108850	181537	77507.7	90164.5	107369	119985	104292	189238	147374	215932	59061.7	49518.2	44764.5	333216	73708.2	69087.1	517785	67246.8	93881.5
cds.c57557_g2_i1|m.111050	188538	104972	96798	161101	103022	69223.4	143556	145990	164706	48231.4	80260.8	54891.9	225444	42314.4	72283.5	388212	64844.3	132772
cds.c52236_g3_i2|m.59953	1.18649e+06	718094	728267	1.11147e+06	707759	1.09081e+06	1.28119e+06	1.18084e+06	641919	565158	180867	613699	648207	391837	650464	523413	636411	1.24868e+06
cds.c44968_g1_i1|m.19630	423073	282388	369203	350243	269387	419762	313960	368463	368851	236182	248261	249984	351444	303367	266748	254657	179675	376969
cds.c50537_g2_i1|m.47681	383299	211796	238183	305827	192301	308369	304261	202853	275504	181063	152322	183806	169779	160524	58214.2	277196	73148	164115
cds.c46752_g1_i2|m.26265	219528	142809	201999	187138	184946	217369	167589	170466	190833	128699	144928	140874	168191	159676	155086	68557.5	84039.3	207952
cds.c54662_g5_i2|m.80863	522524	360420	461084	406459	384193	553135	461465	603868	518672	330254	303376	328714	386201	395371	392025	311948	228236	635268
cds.c51363_g2_i2|m.53555	315687	289922	152100	431538	371976	254012	481853	301060	183522	278518	128014	281204	313561	125724	145033	159799	231840	288300
cds.c58290_g1_i9|m.120063	306980	144468	145849	285632	161481	200633	278954	228908	353494	64478.7	75157	65496.9	396270	91721	85230.9	656981	102011	131305
cds.c50744_g1_i5|m.49110	830034	538821	746578	759662	744854	1.07728e+06	808747	496294	586127	601006	488413	692230	880906	664405	527220	469886	376283	768922
cds.c49856_g3_i1|m.43033	548981	288741	471059	435173	331076	485556	444236	544112	471544	388847	264310	391827	416425	389696	324030	402110	248814	514975
cds.c47387_g2_i2|m.29205	229402	176072	133407	243609	218603	263548	245042	254431	140937	145152	55960.5	173779	261914	161280	143859	65340.8	136248	297578
cds.c55517_g1_i3|m.89344	640932	301816	402064	650744	456508	731876	642326	658678	497589	206889	215789	257955	290880	237602	359741	398773	206024	499545
cds.c47652_g1_i2|m.30458	277153	134105	164319	214380	167759	220570	162175	202037	202591	103112	102139	102321	136388	112527	134316	171103	98105.4	207033
cds.c50330_g5_i1|m.46224	129960	57480.6	48503.6	92385	48020.9	117853	86498	58894.3	102656	66574	49128.4	68603.5	108445	74619.2	37972.1	18878.6	35492.8	53622.2
cds.c46007_g1_i1|m.23114	38155.2	28071.6	32722.7	46276.7	39489.8	49586.1	30751.3	32432.7	43712.4	28967.8	29552.2	36077.1	39463.2	42283.4	24904	33177.1	15099.5	31562.9
cds.c52014_g1_i1|m.58175	100016	57946.9	34968.6	98627	65000.6	70460.1	72386.7	72024.7	81251.5	32935.5	25812.7	39013.1	130489	27652.3	29162.7	140699	30598.3	50184.1
cds.c46793_g1_i2|m.26460	143807	77728.3	122313	108367	96814.6	131605	116440	98373.7	144829	90186.4	114351	97005.7	116811	114480	142235	123826	74958.3	186697
cds.c53503_g4_i3|m.70445	52250.8	42530.7	48979	47985	72389.7	48119.7	49077.8	59679.2	78676	32075.6	23134.2	32760.2	51275.2	25848.5	21369	105534	24804.9	41994.9
cds.c50634_g3_i1|m.48296	461372	235273	385114	370034	338754	447739	374111	424181	453178	144689	106201	145481	171735	170614	201070	285494	160337	330660
cds.c55725_g2_i1|m.91421	464100	381497	465333	512212	503086	617481	442466	451944	480927	448582	473318	483230	653397	521307	411869	362520	302840	570507
cds.c52000_g2_i2|m.58104	29796	29176.8	30090.9	29398.4	35207.9	33683.8	31497.7	32182	33598.7	20356.5	10036.1	31973.4	19610.5	13835.5	10480.2	38130.7	11658.9	27428.2
cds.c49911_g1_i2|m.43422	808666	437048	594633	445688	709678	797433	346409	987330	960120	350344	302029	337439	693000	477156	504902	176081	286009	920298
cds.c49930_g1_i1|m.43508	255039	183205	199638	255779	177951	210250	244481	262367	289079	97193.5	89266.6	78975.8	132681	137462	104299	282639	105199	251211
cds.c57374_g2_i2|m.109102	116320	102092	45724.4	176082	124598	74600.6	166591	141080	160596	60257.9	75433.1	56236.8	201612	73949.7	58361.4	246676	60890.2	71246.7
cds.c52181_g6_i2|m.59544	215280	126898	162375	179859	170621	235617	149696	169213	167832	125913	126108	142008	177493	177861	109601	76316.4	69256.1	176017
cds.c58290_g2_i1|m.120053	324303	139209	122167	269594	217636	156194	279939	232768	356437	33751.9	41383.6	50859.8	601729	56627.5	58326.9	721628	110837	126628
cds.c51279_g1_i2|m.52887	473115	297253	387866	436111	349301	503215	342325	323933	363344	223675	203986	225523	293893	222359	207293	332331	183653	367832
cds.c49073_g3_i3|m.38258	313871	225657	268222	304407	212620	249529	295912	220867	338498	216710	151987	148760	423095	174504	46188	387514	140089	126391
cds.c43625_g1_i1|m.16044	322496	172613	263778	233034	266166	321745	56699.3	266860	280020	168725	161127	197140	265235	256968	210802	170437	114839	288344
cds.c57142_g2_i4|m.106467	315531	196786	226909	275931	246212	319266	241675	201098	242821	192455	175014	202419	228062	199025	123602	164207	103311	226368
cds.c37568_g1_i1|m.8344	127999	62025.2	74686	87083.1	110850	110940	115112	119183	111000	35310.4	21826.5	28015.3	53269.1	28618.2	43753.7	20592.8	26979.5	59658.8
cds.c57790_g2_i4|m.113865	29099	27935.4	14413.1	30655.2	28344.9	67062	33686.8	50635.2	45079.9	34346	39829.6	40888.6	63854.6	59486.7	31872.9	23036.4	20942.1	50020.5
cds.c51282_g1_i1|m.52900	126176	65061.5	77701.6	140428	109339	131933	91064.4	81107.5	99498.7	73653.2	54800.5	59013.4	73815.5	72774.4	40625.2	139322	41539.3	81189.9
cds.c51470_g1_i2|m.54355	62145.5	82655.1	107680	58081	59293.7	104120	80621.9	53324.3	46704.7	20281.1	11734.4	20853.9	111243	94782.9	9014.7	7009.32	14106.1	30418
cds.c47860_g1_i2|m.31472	407035	238594	293538	349559	241948	383736	327247	272339	327643	150260	176829	157378	293336	197607	155375	280537	134946	293286
cds.c14228_g1_i1|m.1802	151340	105126	149868	122402	132034	169392	125227	94085.6	121243	80127.6	88773.7	50764.2	75585	88905.2	98297.5	143786	92490.2	169880
cds.c50703_g1_i2|m.48821	94921.4	48561.6	64085.4	89856.7	72862.4	140267	132523	123801	137133	51332.6	41039.5	74956.4	85943.2	86489.3	82534.2	11531.4	57626.3	144010
cds.c46816_g3_i1|m.26538	46274.7	13933.7	6409.06	50336.3	25266.3	33365.7	20315	22355.6	10895.3	28048.4	5308.9	17582.1	34225.3	12686.6	7763.32	7954.88	14251.5	24965.1
cds.c56269_g1_i1|m.97036	56322.4	36767.1	44227.3	76451.5	50268.2	36891.5	73398.4	70771.5	75399.2	46737.6	30287.5	39492	67679.2	70984.6	21285.2	55466.9	38455.8	45376.2
cds.c49726_g1_i3|m.42227	75619.9	39809.4	70230	74624.6	61822.8	71330.9	70002.6	43164.1	65977.4	50974.4	30502.4	68545.1	68284.2	58407.3	32766.6	45947.4	31974	53708.4
cds.c48305_g2_i2|m.33848	287611	135700	254135	314215	313214	411031	263716	206803	214994	89739.8	41678	151289	131992	120188	121040	140326	118747	201314
cds.c57544_g2_i2|m.110942	202542	156749	191458	246232	139901	216009	153637	140041	169565	216305	172678	220025	286997	316547	99157.9	76599.4	62148.4	102314
cds.c57759_g1_i2|m.113507	106416	39916.6	82382.4	95873.8	90633.3	116651	90225.6	103196	114187	51961.3	45915.7	42210.1	72192.3	64644.5	60859.9	43016.9	32708.8	101510
cds.c52284_g1_i5|m.60360	185856	101130	115299	140490	134549	160760	135760	169482	171151	59812.7	38213.8	53992.9	89873.4	70921.1	78030.1	167990	58964	149680
cds.c58352_g3_i1|m.120807	134052	35706.5	51334.1	127919	58131.3	36280.1	173273	132584	151398	43674.8	50748.1	61411.3	241980	61903.2	100997	842536	93821.5	190124
cds.c53365_g4_i1|m.69338	1.29248e+06	520009	884868	1.27597e+06	1.02196e+06	1.41768e+06	934337	804587	1.20039e+06	319993	298577	327117	596434	419508	308186	894127	419251	755513
cds.c44052_g1_i1|m.17060	317617	160721	276411	317481	188049	320109	398852	344794	370551	247378	266777	235795	294591	234818	257251	173098	173092	435833
cds.c51474_g2_i2|m.54404	532540	337244	295936	489804	376994	423422	517320	387464	515398	229704	141059	239968	284086	211582	172626	573927	196639	346586
cds.c54616_g5_i5|m.80392	1.92121e+06	1.16693e+06	1.36891e+06	1.63153e+06	1.45345e+06	1.85178e+06	1.47656e+06	1.50173e+06	1.5205e+06	1.33329e+06	1.21702e+06	1.30197e+06	1.8184e+06	1.5112e+06	1.40962e+06	1.85525e+06	967713	2.21579e+06
cds.c45566_g2_i1|m.21578	690081	408099	550483	674772	388797	564082	629873	407952	571354	339464	336258	308187	457231	267468	184037	887797	240531	496420
cds.c44545_g1_i1|m.18392	204443	107757	115649	244372	133977	176692	186355	148470	202305	30543.9	30418.6	50071.3	104369	30051.3	42069	318587	47905.2	96979.8
cds.c57218_g7_i2|m.107358	22169.6	18905.9	29134.7	20584.8	25031.9	28544.8	26528.9	24290.3	33249.7	12672.6	18156.8	19472.2	22257.7	17240.7	20313.2	29373.5	18715.4	30623.2
cds.c43271_g1_i2|m.15209	373825	227164	263006	356950	259953	376517	320908	299417	333051	177428	159638	194070	156530	217331	249491	389664	206188	496341
cds.c56003_g2_i2|m.94284	21844.5	25424.3	28389	17145.2	27475	47147.3	36930.8	43386.8	29967	2503.4	25034.6	16467.3	31738	18002	5427.72	50770.4	10453.8	16437.4
cds.c51338_g1_i5|m.53330	109098	100835	56403.6	95605.4	92523.1	125166	63566.5	88053.9	99649.5	45507.8	33838.6	42122.5	70062.9	75446.1	72813.5	40891.1	42917.9	108492
cds.c50762_g1_i8|m.49218	182866	113077	158901	173494	131667	187221	142401	147431	156429	114618	121437	113521	141539	127208	90981.3	88471.4	58323.7	158152
cds.c46013_g2_i2|m.23144	131224	89184.1	109830	116686	105740	143094	97283.5	85876.8	96527.8	90043.2	91588.7	98447.8	91771.2	77920.4	69598.5	58215.1	60658.1	106348
cds.c44871_g1_i1|m.19315	197988	42340.3	67580.4	39071.5	49005.7	23546.5	53715.5	67051.6	78096.5	48950.3	50149	98159.9	156415	16947.6	14226.1	152070	10786.4	92697
cds.c48447_g1_i6|m.34598	26225.5	27034.4	25722.8	41631.6	31094.8	40343.5	41753.7	26426.2	39106.3	27509.3	25359.1	28889.2	62212.8	10744.4	13972.7	64141.6	8958.8	24104.5
cds.c54975_g2_i4|m.83847	1.26785e+06	610721	669157	1.12133e+06	699612	989814	856411	571950	795053	431624	312803	508827	524613	487059	245338	742839	168196	416738
cds.c46265_g1_i1|m.24126	1.28334e+06	857564	1.16624e+06	1.24915e+06	1.17937e+06	1.56535e+06	1.68776e+06	1.69166e+06	1.59943e+06	971478	960213	1.03443e+06	1.48412e+06	990918	1.44567e+06	1.04106e+06	943699	2.16964e+06
cds.c52116_g2_i2|m.59097	57240.2	20289.3	63017.3	29118.6	34369.5	70738.6	18939.2	15987.7	143482	22190	181809	28934.2	52912.1	44326.2	83937.3	22737.8	103449	75217
cds.c45049_g1_i2|m.19931	252634	132054	294113	239544	232911	311698	268914	289775	312818	232550	139860	295969	360274	281429	209469	398535	192508	272772
cds.c46644_g1_i2|m.25778	423677	331697	323594	419533	415408	501728	353686	337685	375238	378675	283983	354245	451218	451952	212698	286239	200787	331400
cds.c57656_g5_i1|m.112156	578079	373785	172065	119778	77601	102359	542435	143088	737775	113456	82961.9	95532.2	811575	83886.5	76635.7	1.25096e+06	239084	335063
cds.c46985_g1_i2|m.27257	213072	50727	64910.7	286950	217141	382734	64399.4	370134	319992	39348.3	162811	77974.3	125731	127074	197510	73889.8	146071	94404.6
cds.c56865_g2_i6|m.103394	2.09624e+06	1.04353e+06	1.4804e+06	1.1031e+06	1.89229e+06	1.40877e+06	1.02131e+06	1.75335e+06	2.19694e+06	5.55302e+06	4.19919e+06	5.9247e+06	6.1862e+06	6.98633e+06	6.506e+06	975642	2.74578e+06	8.88424e+06
cds.c56179_g1_i3|m.96148	59250.6	46395.8	38159.4	43544.7	110978	47650.9	33695.5	30041	45984.3	14726.8	15235.8	86422.7	81025.4	44589.6	22772.7	129488	25973.6	21277.4
cds.c56530_g1_i8|m.99849	75308.3	3632.26	39409.1	56997.6	51974.6	56385.8	44458.3	41791.4	52869.4	30113.9	25062.9	34064.4	77664.7	38431	34646.2	78756.8	29080.8	51703.8
cds.c48560_g2_i3|m.35217	81612.6	56033.2	63331.1	76581.1	57680.7	74705.7	71557.5	51926.1	59469.2	51291.6	33925.8	47373.5	31001.8	44704.9	36041.5	69637.4	38123.6	60823.8
cds.c52856_g2_i2|m.65024	97195.6	56140.7	45621.8	91854.5	48503.9	50892	50375.9	47340.4	54246.3	22639.8	25890.3	24776.3	61677.6	17569.7	13172.2	134620	30818.5	21124
cds.c56045_g1_i4|m.94794	60568	18187.6	64939.2	58630	50537.5	49352	34168	46734.2	25707.5	70652.3	43444	83005.2	66914.8	101224	39286.9	15649.6	13734.5	42196.4
cds.c54821_g2_i2|m.82357	39464.5	21455.4	13212.9	32871.3	32432.4	27902.7	48757.6	63048.5	33453	15646.6	18722.6	28914.4	28919.1	14612.5	9319.38	102598	19400.5	19587.9
cds.c57976_g2_i1|m.116211	139709	48236.9	42480.5	90285.8	69285.7	76566.7	90490.5	83571.8	111495	28697.7	38611	32461.4	153263	46838.7	42481.7	201971	42769.6	92550.5
cds.c56213_g5_i1|m.96467	184780	122907	164551	196223	162342	229230	269633	256880	259126	139883	104501	148443	211735	193543	136742	119629	116417	257768
cds.c56042_g4_i1|m.94765	324379	290192	328720	325440	64334.7	77647.7	289596	308717	368832	271561	385065	316839	305002	57877.9	277353	286359	189479	374543
cds.c55316_g1_i2|m.87240	147541	63891	99569.1	99178	100258	118595	84545.7	81598.5	92765.5	47688	23823.1	58453.1	50790.1	61605.5	33199.4	101806	37368.1	98625.5
cds.c53073_g3_i2|m.66906	853337	647700	782989	825384	847503	1.01873e+06	713605	758228	697100	691111	665721	818042	939447	906041	841224	105112	569370	957025
cds.c49506_g2_i2|m.40879	207104	165617	165651	178621	174161	215998	213540	192086	201355	123877	103050	143222	164230	146322	108159	212365	111280	204606
cds.c43180_g2_i1|m.15014	544902	282676	429720	383414	395207	400933	333171	427437	375621	361073	348194	368599	397336	283547	208774	413261	194740	539608
cds.c10983_g2_i1|m.1389	778051	343109	275054	572950	486927	469295	635842	541085	557770	321002	266028	464317	526189	457841	167443	954820	197546	302934
cds.c65238_g1_i1|m.123167	641006	324883	368833	555999	324644	503710	532214	567324	575619	245381	245961	283589	345631	318471	154564	685158	159379	429140
cds.c55229_g2_i8|m.86333	208762	135565	162803	186666	159784	216014	170004	170301	180369	101174	100919	114215	127107	110445	111330	89846.8	80863.7	176736
cds.c54974_g2_i1|m.83828	725969	486262	476846	544189	555299	594982	612158	572057	616401	506987	383717	570096	521022	642562	288070	333570	247143	485512
cds.c52489_g1_i7|m.62036	184429	105893	97595.1	111483	110309	140123	82872.8	121616	101431	206749	177777	200547	243951	244474	133648	79412.7	58057.7	157601
cds.c50762_g2_i1|m.49215	110714	72577.1	80265.8	75958.2	69146.4	82933.9	87281.8	147965	106309	72405.3	70210.9	85289.2	127812	62410.8	56180.6	68603.4	53850.5	95618.3
cds.c46980_g4_i3|m.27241	92568.7	56508.1	69282.8	87464.5	69720.4	82980.9	89303.5	70920.1	100086	59837.4	66119.5	67431.3	55687.6	73556.9	42958.7	106927	45181.1	83858.2
cds.c40401_g1_i1|m.10816	203921	127011	121415	170584	145635	191580	175387	149446	174739	72397.6	75195.3	67249.2	96952.7	50019	55128.4	141257	70892.1	176493
cds.c53225_g2_i8|m.68206	82307.3	34569	46244.1	60496.3	45775.5	72039.3	80098.7	92734.8	81132.4	37135.4	36812.1	19825.3	32323.4	36142.7	4948.66	77938	26522.7	34879.4
cds.c50372_g3_i1|m.46547	98765.9	34759.5	64948.7	85819.1	66189.1	95644.2	49323	56415.2	73966.5	24937.3	36053.6	36551.4	42160.5	47513.7	33740.2	32421.5	21837.8	55541.4
cds.c48603_g2_i2|m.35496	717851	435837	457910	669823	520938	636646	716199	586352	675989	412438	353763	466621	595229	462028	254421	528204	210395	439839
cds.c47711_g1_i1|m.30770	173238	104178	124901	148624	103469	174695	132569	145905	125809	75296.8	111551	119449	120245	125368	135486	85079.3	78129.6	246269
cds.c57333_g2_i1|m.108643	172753	48970.6	64896.3	134158	96327.6	122635	92329.8	97522.3	89183.3	69417.3	67293	71198.3	117383	101571	67628.1	49930.9	36405.3	128732
cds.c55320_g1_i6|m.87320	808092	595452	755860	674689	613496	764877	755545	755002	678990	522531	387411	549545	709897	532304	545611	291836	325336	823951
cds.c52634_g2_i1|m.63143	93309	74747.5	43626.6	118517	61707.5	136286	123195	54115.7	63957.1	31786.1	21329.4	67217.8	26200.6	53743.9	15760.7	135782	64316.9	55752.2
cds.c51858_g2_i1|m.57090	144152	63232.5	135830	192550	170569	190374	289047	407680	433520	174840	168787	160922	252648	260908	246440	446298	209526	433877
cds.c50368_g4_i2|m.46471	135744	80009.1	68509	86780.4	122591	157587	115455	87884.5	53326.7	111752	60446.6	117167	170306	116375	51809.9	35194.3	42094.9	62176.8
cds.c49184_g2_i1|m.38916	123739	77418.7	88487.7	104306	108386	120442	58778	77333.7	94142.4	69320.9	67375.1	85039.4	57656.3	76643.2	36145.7	48319.1	38663.1	66995.1
cds.c45154_g3_i1|m.20283	124293	92792.7	108338	107508	100866	141099	112254	102621	111445	89436.2	62555.9	90581	66291.9	99684.8	35388.5	53108.2	20647.3	91851.2
cds.c38568_g1_i1|m.9031	101165	92282.5	137489	113247	126878	116944	143212	196510	208497	103538	132448	104382	232566	197472	184937	127025	96726.5	176980
cds.c54098_g2_i2|m.75609	97691.1	75369.8	55775.9	86409.3	71177.6	82666.4	63443.4	52545.8	73106	40570.2	40918.8	51764.7	60901.1	55478.6	43980.2	15488.4	40551.2	91263
cds.c49011_g1_i3|m.37948	112839	89132.9	108398	141166	103224	133585	138844	160954	141448	110471	91608.4	122044	202607	116488	118006	21757.6	74985.3	72754.7
cds.c47102_g1_i1|m.27814	119144	59226.4	72339.7	108778	92316.1	96665	73913.3	11415.8	77783.8	60437.5	52076.2	67241.6	124632	58933.6	4821.46	150138	36123.2	61326
cds.c51260_g2_i4|m.52794	1.96191e+06	1.05098e+06	1.16551e+06	2.68494e+06	1.73037e+06	2.42502e+06	2.9836e+06	1.89581e+06	2.43095e+06	1.08419e+06	678148	1.44254e+06	2.68903e+06	1.58635e+06	1.21867e+06	2.35792e+06	1.51366e+06	2.52739e+06
cds.c50149_g2_i2|m.44959	682154	463860	634927	669098	600348	788359	526202	541073	544752	646981	665856	708600	909947	777291	577030	437941	299284	679770
cds.c53992_g2_i3|m.74507	257012	159062	170697	216112	197326	256752	104897	144037	123930	145860	110486	165031	178565	164201	42579.7	129788	21942.3	94094.5
cds.c8595_g1_i1|m.1040	134208	65223.2	78266.6	90966.1	77538	67295	91148	117380	110183	65412.2	56441.6	57966.8	16479.1	12330.8	56645.7	166734	56872.9	99893.4
cds.c55571_g2_i1|m.89973	833545	435514	204898	610147	460149	627858	863482	431908	314018	293131	87899.8	269358	298936	224816	220817	312962	295724	469870
cds.c46116_g2_i3|m.23569	115000	66109	99773.5	112651	65420.7	120520	87507.7	91983.3	99045.8	42606.6	59403.6	62200.7	56406	43988.4	52132.2	82466.9	48985.4	111240
cds.c56119_g2_i2|m.95503	319746	162501	212013	267002	209215	306773	220630	230005	240804	164573	171505	181933	211060	184546	129300	163514	91717.9	251666
cds.c48560_g5_i1|m.35219	48572.5	18097.4	42262.8	47888.4	31742.6	51330.7	43542	40276.7	47863.4	29424.5	18280.3	36145.6	41981.7	30426.5	27236.2	63635.9	29081.6	47179
cds.c53806_g3_i2|m.72913	97432.2	47501.9	88035.8	101622	75499.5	106482	120408	101788	126239	38536.5	23132.1	45345.9	52693	30622.4	46023.5	132301	34500.8	85938.7
cds.c46117_g2_i2|m.23573	246325	77835.2	164867	174899	177055	194820	240537	222951	219080	111897	129617	142447	178240	174955	158453	119526	94764.8	290776
cds.c58052_g2_i1|m.117160	357298	120307	163663	380177	202856	204410	349828	257388	386543	62554.1	39131.1	81115.9	518666	121936	102727	884485	124750	182665
cds.c54139_g4_i8|m.76019	298664	172235	217447	264476	249316	277243	254806	271377	302113	164311	134333	200601	238499	199449	157934	232968	88144.5	195393
cds.c51279_g4_i1|m.52889	189743	107462	146976	151301	131695	171023	138021	117108	157249	84633.3	84070.9	86959.7	106520	69321	59503.2	125169	69218.2	131538
cds.c50575_g3_i1|m.47896	123268	88503.1	109318	82970.3	94605.8	145883	91284.7	95104.2	102472	78032.3	82939.3	77488.7	90191.3	86910	66223	49450.4	45574.8	100208
cds.c48344_g2_i1|m.34064	35286.6	19959.1	23042.8	40559	44904.6	35342.4	32080	47996.4	42860.2	26236.3	59290.1	8607.9	41371.7	23052.6	20180.6	22120.4	7917.19	12884.3
cds.c49470_g4_i2|m.40691	113055	51726.6	94681.5	98310.9	142825	105689	108292	101368	115431	60706.7	42822.9	52024.7	84190.9	71586.3	21066.3	82883.9	32480.1	74554.9
cds.c55798_g3_i4|m.92174	61440.7	28897.2	33297	48735.6	39419.9	25925.8	74111.1	34788.7	70403.2	63370.1	34596.4	68300.7	245652	75193.7	38173.9	326811	45971.4	71687.8
cds.c56191_g3_i4|m.96257	27235.9	1074.89	1623.62	20806.4	9250.73	6509.71	18922.7	1526.44	34596.8	2649.93	11353.4	1491.27	63781.5	1719.75	6565.3	24633.7	1730.24	3108.7
cds.c45733_g2_i3|m.22111	235512	140682	77344.2	235271	149126	222621	505532	204476	108681	124456	43109.8	124080	182938	107632	106560	104070	159261	233168
cds.c48729_g2_i3|m.36291	360587	153602	275223	239794	377316	250134	144658	151539	140893	190602	96380.7	106123	352115	207372	219761	206255	78042.8	137417
cds.c46928_g1_i1|m.27036	528861	282676	541880	458537	390342	496988	516039	565768	546094	402001	285905	445060	671734	451321	410045	535755	297530	496971
cds.c52513_g7_i2|m.62209	52151.9	40874.4	45412	57340.2	40056.8	60632.1	34534	30081	3303.19	69027.7	59015.8	77623.5	92915.8	87081.3	15422.1	10852.9	3847.75	23520.7
cds.c47843_g1_i2|m.31398	1.08269e+06	693816	792148	783518	674351	808317	975845	933159	1.09187e+06	420899	368477	553985	544942	607080	382935	1.43714e+06	333195	707008
cds.c52168_g3_i3|m.59449	140828	87837.9	104241	110726	99073.1	124497	117438	126380	142138	57884.1	54225.9	47129.3	88416.4	70411.3	68447.5	63600.7	54031.2	138053
cds.c45305_g2_i2|m.20714	104689	57508.9	92341.6	98913.1	94370.2	103908	113962	76629	93995.3	27792.8	90964.2	65397.7	51695.2	45130.2	96591.7	55814.5	47683	139596
cds.c57661_g2_i1|m.112209	162800	76542.7	50103.2	141635	97961.7	113680	133439	111491	128613	66157.4	31551.4	54842.8	171887	50612.4	34056.1	268186	41499.6	79614.6
cds.c51951_g2_i3|m.57759	236694	121875	139651	126421	134709	214698	138877	157186	159373	110291	98080.3	109680	127806	126689	101429	131161	61773	153516
cds.c57535_g3_i4|m.110876	292110	198070	145823	215981	166899	227549	271521	210977	221101	150415	107135	138416	101969	114837	58181.9	129690	79559.8	148136
cds.c53178_g1_i2|m.67829	183138	87731.2	134514	164075	123650	129847	116942	103326	144579	59309.9	35303.4	73672.2	128449	104011	28145.8	103988	34517.6	71031.4
cds.c54505_g3_i5|m.79355	207142	109951	84901.1	205477	148279	208835	218484	185251	222066	107678	65963.5	144257	172732	153847	98885.6	241352	73069.4	177199
cds.c51284_g3_i2|m.52910	37040.1	19189.5	22230.3	29765.6	23699	37820.2	19019.9	11926.6	14108.5	14523.8	15873.7	18150.5	13501.2	14986.5	22183.2	20940.6	22338.5	47027.9
cds.c52373_g1_i7|m.61065	181824	97988.9	121836	149275	116764	132040	118634	105644	139161	86649.4	77104.1	85700.7	104670	81221	50879.7	139917	40156.7	110616
cds.c48961_g2_i7|m.37632	304620	199238	211481	284801	205053	266392	336975	328865	322886	225562	182019	237623	219749	257336	179810	179451	147493	242216
cds.c51022_g1_i3|m.51066	123238	78712.2	90714.9	103779	116417	113945	113738	86479.9	112296	83511	88530.1	92807.8	126406	108797	60267.6	101597	43140.8	83117.3
cds.c51527_g1_i4|m.54716	552776	252854	309521	444272	242492	407896	461611	311997	365027	239470	175656	310035	230133	241566	159359	550983	139417	344122
cds.c52635_g1_i3|m.63156	202253	115895	192611	181915	104735	131863	204341	167797	211494	141850	57944.5	175628	173606	99921.3	95519.5	146106	88926.4	205027
cds.c48334_g1_i1|m.34027	208687	121048	152805	198980	148793	236055	126002	131122	135966	104357	102758	122243	121810	152267	10896.5	99731.4	57051	133962
cds.c51522_g3_i4|m.54684	53314	38780.1	39533.4	44108.3	33391	31570.5	34513.1	43496.4	38390	60309.5	37447.1	56092.3	63585.3	68485.2	19487.6	35874	21134.5	30766.8
cds.c45595_g1_i2|m.21664	19933.5	24271.3	40445.6	26184.4	32099.9	38743.4	47821.4	58633.3	46394.4	19722.2	16133.6	47694.5	33189.9	27800.5	22947.1	52999.4	25410.7	32718.3
cds.c46177_g1_i2|m.23795	115903	172537	188093	194140	154742	149463	131876	153741	163084	144311	131018	67151.5	102500	115003	107735	46740.1	112661	197496
cds.c45886_g1_i2|m.22630	185191	260178	199783	213086	174509	156267	329180	133925	208823	149131	105643	654618	157127	182231	100406	221614	125986	662458
cds.c58052_g15_i2|m.117182	398241	241126	232577	299828	104263	278383	413232	415311	155495	146877	25602.2	65538	154173	27682.6	150593	183711	162527	294255
cds.c55353_g2_i4|m.87648	225902	135351	139677	160122	167028	179467	264297	231601	256078	137956	116042	155777	287353	169718	88357.5	496174	99688	182919
cds.c75089_g1_i1|m.124767	37668.6	28717.8	18569.8	81525.4	25435.7	22102.4	14293.8	48014	67850.6	14467.1	13190.4	15980.9	32508.1	14091.9	5349.59	71112.6	11597.9	13460.3
cds.c52601_g2_i3|m.62892	187623	99677.7	81200.6	238173	61530	138064	122640	115940	228581	164192	147916	166155	136086	75655.9	102506	353644	79291	139585
cds.c47051_g2_i3|m.27553	220206	143108	193191	190692	164026	229626	177648	173707	173592	141199	149625	170983	173595	152159	196004	84721.5	121242	307876
cds.c42560_g3_i2|m.13863	383555	198876	426488	423082	345977	456185	398543	527852	565009	396957	245063	451105	588015	407538	406684	230494	334702	585453
cds.c56303_g3_i1|m.97480	353685	160555	363265	454157	448299	558980	420418	371999	588604	417712	450244	324052	628771	713357	445312	186513	109042	436160
cds.c53365_g3_i1|m.69334	152215	49158.3	76542.1	133109	92203.6	131304	108403	75328.9	90666.5	49290.7	48744.2	53434	65841.3	33769.8	46795.6	84907	47240.9	82110.5
cds.c42053_g1_i1|m.12948	258247	168028	194420	198516	157930	202346	205672	131839	102589	162829	91148.9	161363	197599	173427	144007	44534.7	120321	249579
cds.c55854_g4_i1|m.92701	286358	173724	272374	296628	320531	308823	295929	320695	319506	165653	169573	288243	377249	371963	161597	121872	89333.6	314237
cds.c48816_g2_i5|m.36774	188430	156458	191223	139909	155994	174365	161760	245529	266011	140998	154819	156101	217750	205420	165051	234189	115928	219433
cds.c46374_g1_i1|m.24553	1.33709e+06	874810	1.09965e+06	1.08365e+06	725318	962311	1.30247e+06	1.19038e+06	1.09424e+06	871665	459724	1.02926e+06	1.34712e+06	1.034e+06	696436	797189	599836	1.25502e+06
cds.c55346_g5_i2|m.87564	495590	292197	315735	463633	383960	439203	450467	409039	456193	382798	312175	411048	471221	528626	290997	606480	235729	426238
cds.c50845_g1_i5|m.49854	25558.4	15413.8	7501.16	20652.2	17068.8	15798.1	18444.9	34300.1	24434.1	18829.1	17132.2	12388.3	28512.3	23830.9	15814.9	40186.8	14112.7	20738.3
cds.c56763_g1_i1|m.102259	159640	76623.2	96628.8	148609	108151	127264	86464	85379.3	55403	65920.8	36616.6	58384.8	25331.8	26020.1	34601.7	39002.6	18558.7	99027.7
cds.c54744_g2_i2|m.81652	219342	125060	108434	123551	134393	132067	167734	193793	231805	99056.3	83953.1	103289	236215	95902.8	84577.5	368039	114224	142922
cds.c50391_g2_i9|m.46678	814815	395705	483448	655195	462221	744011	600589	598761	587911	373985	385858	343790	452836	370297	408745	192065	367565	848960
cds.c53461_g1_i1|m.70098	146753	104776	132397	132717	109158	139812	143324	146513	137222	82775.4	71493.3	131168	114330	83918.9	94225.1	198455	85093.2	160248
cds.c56956_g5_i2|m.104325	80559.9	53070.2	70003.1	59848.7	78013.5	68848.9	55900.3	82343.5	90730.7	43994.4	37951.2	38117.5	71684.5	56901.6	38532.9	30897	31415.6	76875.5
cds.c47185_g1_i1|m.28281	103120	58981.6	73722.4	92341.6	69679.6	84345.2	85991.1	61077.9	98581.4	54456.6	49381.6	68709.9	36519.8	62937.8	36700.9	143223	36559.3	73332.4
cds.c48085_g1_i1|m.32689	95023.5	59637.4	66252.6	81159.1	74690.4	103525	14355.5	17595.6	41171.2	46736.3	45799	68781.7	58149.5	54211.3	25547	5907.22	17774.7	25858
cds.c46455_g3_i4|m.24927	187275	140346	159709	155616	136316	158813	137545	200552	208494	138408	122877	131507	165590	179155	63190.3	193635	60047.7	135727
cds.c55298_g1_i3|m.86988	254317	158116	192022	190477	151638	224643	216027	242849	239071	209614	119418	143897	146697	155698	109150	169495	84838.5	208498
cds.c43752_g1_i2|m.16334	397908	253786	330424	278174	258052	385210	337840	432693	391309	218836	248539	229860	337775	265434	368650	280240	203820	554354
cds.c52221_g1_i1|m.59830	166344	108800	148983	135755	123132	173623	131120	143824	142397	95041.5	105803	74210.9	105231	97052.1	83258.7	184243	24714.9	155481
cds.c48006_g3_i1|m.32300	11739.9	10184.4	18158.1	13071.8	13080.9	13314.7	17408.9	25528.2	19556.6	16404.2	8971.08	15577	18737.7	13365.2	14848.4	22849.6	15261.8	20406.8
cds.c56944_g4_i6|m.104202	324924	191242	216180	286559	198997	315241	231073	207329	224403	173854	160181	169458	232768	203556	95267.8	241000	97265.5	207536
cds.c57232_g2_i3|m.107526	230007	96400.2	111403	166846	136202	106136	165153	149851	176580	50212.9	51877.9	33567.4	252673	65787.5	60248.6	378437	71016.5	136838
cds.c48857_g4_i4|m.37000	302373	244198	231949	264506	234907	354886	324469	231730	247207	225950	188184	244607	264659	269654	120289	299113	148535	297872
cds.c58149_g3_i1|m.118440	122697	70330	66674.8	109611	70433.9	68378.8	108941	89980.4	130020	48703.8	43205.7	52346.5	213958	54147.4	59032.3	405457	89569.9	105695
cds.c24356_g1_i1|m.3306	952312	662035	864117	858543	717793	1.01307e+06	858522	819212	826615	619483	590562	677191	744281	629096	608980	258427	486478	1.13302e+06
cds.c43552_g1_i3|m.15858	168679	84974.1	119325	119141	132147	128928	138240	126699	181093	81516.8	77890.2	99074.1	87377.9	122473	45629	60925.8	59408.7	136181
cds.c47241_g2_i2|m.28522	935710	584048	224466	824758	710975	975259	621048	659064	586611	505749	436791	514844	655757	600991	240783	192310	110674	690929
cds.c44764_g1_i1|m.18987	183613	117392	166178	177057	234341	196073	211526	181243	193728	120192	97696.3	188481	227470	198215	61108.2	317302	119515	129147
cds.c43720_g1_i3|m.16244	307983	206556	243075	304749	292990	328897	284886	221326	308580	150368	158373	187384	218645	202367	186112	243692	88948.1	232732
cds.c52319_g1_i5|m.60635	118076	89114.8	23759	87537.7	28769.6	120079	115713	120749	109844	88185.2	12117.1	89002.6	82246.2	93316.5	62184.3	40477.2	65637.9	124961
cds.c48479_g3_i1|m.34809	162483	90358.6	112574	132664	91680	119030	169289	126150	176338	87705.1	59634.6	92551.6	144920	76737.2	49418.5	294250	48722.8	100081
cds.c55418_g1_i1|m.88276	357065	165799	212902	269803	203573	271570	244363	177620	233909	270071	269246	289054	329969	326668	200551	40505.8	95030.8	322454
cds.c45270_g1_i5|m.20591	121498	89957.3	83961	121992	103687	133299	92636.9	89091.5	115233	91389.4	54216.7	99743.8	173699	87526.4	47102.6	80405.7	52363.4	82381
cds.c55201_g2_i4|m.86098	435287	277021	342061	337656	312919	455011	318900	343650	360216	280494	215708	278459	349257	274355	232954	136086	182647	392045
cds.c53330_g1_i4|m.68999	447425	235863	323518	323646	248175	406855	338997	293770	317638	216200	158686	215013	327331	277093	148672	330019	122219	275940
cds.c47647_g3_i3|m.30429	157071	76692.3	186717	143830	191243	164937	143449	85907	121616	68028.5	147899	69827	124256	71499.4	84335.6	84576.2	69477.9	89852.7
cds.c54084_g3_i17|m.75490	71009.2	73198.7	68304.6	126826	61495.3	82197.9	60117.3	62967.9	53317.1	81149.6	197932	106163	123752	107605	197938	90175.3	146158	81327.2
cds.c55102_g3_i2|m.85135	52078.7	36087.6	54170.1	65272	51816.9	73282.5	59068.1	58429.9	69180.9	38351.3	30718.5	42028.3	61328.9	54760.3	22800.5	62079.3	35095.1	57749.9
cds.c48286_g1_i3|m.33723	77195.5	35365.9	61313	88369	52893.7	84832	68222.9	25691.1	65038.4	10201.5	49336.2	35637.6	12534.6	12097.6	26601.8	36861.4	39469.2	78151.5
cds.c49940_g2_i3|m.43576	135474	619805	92869	129991	788558	145506	134312	64627.8	106239	73925.7	75379	567805	78461.4	70724.2	38395.2	82230.4	508292	95942.6
cds.c47291_g1_i2|m.28750	181667	92418.7	91084.2	145109	91877.9	147214	172535	150815	125226	69594	42118.3	68382.6	22012.6	28946.6	45186	79583.4	113441	204884
cds.c51422_g1_i1|m.53951	27728.8	17790.8	13452.5	39038.8	12614.5	16193.6	85616.7	82978.1	81612.7	48510	44715.7	47422.4	60436.4	66710.2	47539.6	96831.8	39939.5	86031
cds.c47391_g2_i3|m.29227	216070	91646.2	144938	163576	113280	190974	132289	98721.9	140074	111793	82287.9	54377.7	129591	106826	46707.3	135715	32679.3	134855
cds.c55950_g1_i1|m.93687	107430	57615	52409.8	85508.4	81874.8	82324.1	65263.5	76728.1	70225.9	57483.4	49179.7	48313.5	124742	61943.3	26506	174312	32500.2	82657.3
cds.c51801_g8_i2|m.56744	83261	61297.8	55495.8	94030	76318.9	103360	81931.7	81178.8	90561.3	50359.8	61246.5	38892.2	52308.2	64484.6	19254.1	22776.3	45204.8	96947.2
cds.c55291_g4_i1|m.86929	64169.6	39056.5	71773.3	48417.5	82242.4	45486.3	44369.4	76631.2	57517.6	28918.9	41190.5	51262.1	121603	34528.2	30532.6	93677.9	32631.7	63592.6
cds.c50770_g1_i3|m.49298	484439	322397	344818	425453	363835	496070	583122	371454	454586	239150	195896	318861	270582	314814	194435	534154	144453	363947
cds.c57953_g1_i7|m.115943	396117	200869	187712	300229	205774	242674	283120	351587	371900	113894	153022	105917	421847	150479	140069	472239	98949	242729
cds.c48740_g1_i1|m.36334	222515	94621.7	62968	139520	134730	118414	168906	142180	149598	47503.7	38986	46333.6	279721	57313.7	38808.2	424521	46428.3	73542.1
cds.c47858_g1_i6|m.31468	84709.2	65463.3	53934.2	122917	79855.1	103147	71116.2	134248	67091.9	77683.7	61204.3	76070.6	121854	99846.2	38227.4	135099	24618.1	164514
cds.c56145_g5_i1|m.95792	426789	195044	233297	396756	286521	257993	423647	397851	580570	124029	98700.4	152716	1.0184e+06	163552	154326	1.84401e+06	245546	267478
cds.c56552_g1_i4|m.100041	193285	311144	40906.5	282069	186116	303949	187528	163966	195126	57677	239334	206777	197762	53330.6	113823	287142	147597	35587.4
cds.c57069_g1_i1|m.105623	226120	143905	197882	247587	195879	174293	250041	155346	320679	84064.1	77974.9	73894.1	79897.7	44348.5	87570.6	190247	82869.6	149020
cds.c52928_g1_i4|m.65587	48742.6	17890.7	32205.8	30427.9	38871.3	22549.5	17702.5	40162.5	39670.5	19149	24032.7	17514.1	38691.1	39652	10717.5	29503	9733.57	15102.8
cds.c51726_g2_i1|m.56243	146506	40880.7	128112	109450	126575	322316	75821.5	100312	280712	36694.6	29924.8	33522.6	45000.8	42929.6	38713.3	68852	31477.8	338613
cds.c54191_g3_i3|m.76454	27488.8	24744	30891	35018.6	23735.4	35306.4	18276.4	28087.4	20083.3	23295.3	20889.2	6410.85	21297.9	22758.3	15325.2	42191.7	16273.1	28684.6
cds.c51474_g1_i2|m.54400	164051	139978	145249	202377	86575.5	171366	267932	205872	229185	66456.4	62571.8	102252	122385	57428.4	85395.5	402582	89066.3	136141
cds.c49470_g3_i1|m.40688	375593	223859	254686	295470	278272	337036	297100	273380	311354	210793	211312	251018	245476	233634	161063	149421	131868	304841
cds.c44723_g1_i1|m.18853	172000	72289	139699	161520	103869	196008	137874	125166	92037	67458	70679.6	87853.7	164644	103568	67648.4	40928.3	52082.1	89818
cds.c44258_g1_i3|m.17577	72335.8	94772.1	103502	80022.2	106012	150610	148767	157434	132975	89776.3	89859.1	78609.7	94976.8	80155.6	101164	46626.6	105401	210975
cds.c49369_g1_i4|m.40034	63932.8	33585.3	46764	60476.9	58697.1	69549.6	87733.2	74570	69278	34601.5	34837.8	25170.6	48330	14245.7	40404.3	74132.9	20995.4	62122.1
cds.c52415_g6_i2|m.61381	34068.2	37089	58656.1	57626.8	42389.3	70167.1	51197.1	71207.1	73747.3	40220.5	44809.2	47560	56085.7	55812	46901.8	30256	39732.2	84798.5
cds.c44235_g1_i2|m.17522	286590	224204	79052.6	349072	275562	329633	443357	221668	112570	144517	29806.9	150534	266813	132105	129836	37610.6	216783	209210
cds.c53524_g1_i3|m.70623	650370	263341	283143	410573	319024	516664	332025	497212	463402	282547	246620	317524	305770	257970	322496	360042	143522	356419
cds.c49260_g1_i1|m.39345	670379	510980	523643	619750	592341	674996	731373	571834	625641	621895	558370	767193	578582	881046	454468	620600	386368	546494
cds.c43610_g1_i3|m.16010	2472.91	798.291	1305.06	1246.41	1696.41	1566.19	2286.94	4187.43	4989.4	1488.82	164.529	451.634	2968.9	1482.48	718.264	3482.48	2244.9	2313.05
cds.c54384_g2_i2|m.78342	587.328	1848.79	975.282	1699.91	711.359	1311.85	1168.67	1232.68	461.612	195.763	2171.71	1278.51	464.017	348.053	346.808	2251.1	734.017	1100.08
cds.c44541_g2_i2|m.18381	17737	15933.9	24223.4	14955.7	12194.5	14316.6	21522.1	28228.1	26523.4	15580.4	16680.7	18320	20164.3	13766.1	25894.5	28681.3	19773.2	37033.3
cds.c47350_g1_i3|m.29036	55086.5	25696.5	37533.7	39729.2	33911.9	30475.1	33019.1	33657	57876.5	31038.6	17298.1	15460.1	51481.6	26174.5	2045.46	65109.8	16397.4	35500
cds.c53033_g2_i2|m.66460	152030	92391.3	96969.2	135566	112230	141907	100420	87983.9	105658	74092.4	69467.3	77285	95621.3	72970.3	55631	139652	40010.7	93492
cds.c44678_g1_i3|m.18720	667388	474456	484171	617229	599652	722676	579951	490497	607739	332953	307247	342417	452571	426701	237877	125997	278702	490083
cds.c50460_g1_i2|m.47111	143624	67891.4	118678	106450	100348	134103	106195	127562	198998	32658.3	30379.3	47421.9	73680.7	64315.2	4779.58	159875	41680	82599.1
cds.c55346_g4_i5|m.87561	286103	103853	145331	200525	242827	300896	261602	203921	235114	156378	233048	244695	198162	168748	101070	167397	90857.4	183082
cds.c53474_g4_i1|m.70245	301506	197263	217810	266022	209293	259465	246535	220541	232967	184602	146131	188760	246619	235649	108678	257684	101496	227992
cds.c46574_g1_i2|m.25483	189111	103681	126499	170476	121974	173349	127669	109480	123254	81370.4	75128.5	85193.4	117938	83162.2	84449.3	130607	61489.4	135737
cds.c53430_g1_i3|m.69807	183542	121156	174239	143462	131395	158346	165682	292277	278387	104436	120654	93152.6	145036	119160	144792	189613	117691	223539
cds.c54662_g3_i3|m.80862	87729	103905	117162	86336.9	88907.5	106222	83482.6	180580	146453	79472.1	99075.2	82517.9	93073.9	88152.9	69158.3	39056.5	64200.7	139821
cds.c50860_g1_i3|m.49952	355190	339966	205000	274945	238496	55346.7	370106	51984.9	258446	287877	250014	285814	241271	334642	216552	420444	156192	56444.5
cds.c55439_g6_i1|m.88497	250394	154427	167517	187335	121149	182446	275509	187203	237093	131057	93681	166153	115184	137247	79189.9	283319	77531.8	195957
cds.c53452_g2_i7|m.70017	248909	120341	88690.5	209684	123853	163061	120610	73525.6	177737	139848	55574.2	87656	121665	86434	27101	117814	32696.4	43836.8
cds.c54557_g2_i6|m.79807	2.5972e+06	1.71284e+06	2.11874e+06	1.93682e+06	1.95272e+06	2.35602e+06	1.84058e+06	2.09379e+06	2.10415e+06	1.76333e+06	1.63809e+06	1.64123e+06	1.65838e+06	1.76582e+06	1.57915e+06	1.93904e+06	1.22478e+06	2.56977e+06
cds.c58062_g1_i1|m.117341	161083	94070.7	107735	161685	111081	150024	138818	90306.7	108288	80494.6	72823	99393.3	148823	94752.1	49320.6	276506	43900.9	101957
cds.c46387_g2_i1|m.24593	136070	102113	119433	160156	108010	155364	133005	75965.3	100159	61937.8	65674.2	83650.3	77298.3	72163.2	32763.7	65389.4	47580.6	101125
cds.c54171_g3_i2|m.76288	59383.2	47631.2	50462.5	95567.5	61989.7	82295.7	67013.6	34947.6	67426.2	49034.2	42866	54379.6	39063	53350.3	28103.8	53930.7	9905.38	50613.3
cds.c57352_g2_i4|m.108847	13863.4	26041.4	1626.34	21340.3	4207.83	8882.33	21696.7	12051.7	17507.5	8906.58	3555.88	5696.73	35570	6170.66	9226.18	41106.7	7754.68	12230.5
cds.c48121_g3_i1|m.32890	163859	123069	229894	124143	86230.3	150164	166710	320002	320932	165805	144230	172298	221408	165225	201750	169592	166424	301842
cds.c44721_g1_i1|m.18846	80256.2	43461	81977.8	72959.8	72302.2	104499	66929.1	91425.4	88620.7	62621.4	52436.1	93050	105854	92988.7	57646.4	24176.1	35168.2	77333.1
cds.c42755_g1_i2|m.14231	137544	113508	94752.2	133574	90722.3	120067	110819	148198	132126	70241.7	58763.2	83151	115634	80258.4	56501	143943	48171.7	105100
cds.c53763_g5_i2|m.72607	227286	104740	127787	147211	83599.6	134325	153695	194153	154575	38466.1	48860.4	68262.1	87855.1	64848.7	64145.4	163782	61622.1	136097
cds.c55331_g5_i4|m.87419	325973	211630	233381	264380	233698	303334	254176	240246	295988	201294	192507	233565	187562	267364	149234	119912	104249	270051
cds.c45096_g1_i1|m.20127	78898.9	54346.5	65388.4	72501.2	64140.1	72124.7	71635.6	55944.7	73532.2	5392.86	53656.9	51737.6	69973.1	61868.9	8399.29	76887.9	27857.3	63849.4
cds.c57868_g1_i2|m.114791	178569	135797	139512	151788	140755	169466	156053	159968	163412	151753	145538	161725	212198	206907	127848	54543.8	77968.7	174969
cds.c49348_g1_i3|m.39921	49771.7	34484.7	45150.6	60081.8	30398.4	55196	36804.5	8765.4	37821.7	25040	14088.6	21819.9	23852.9	19356	13294.8	21041.2	11169.8	25458.4
cds.c49488_g2_i2|m.40783	537188	332255	403768	390123	353849	450161	368411	475183	448969	325532	344335	335506	451740	383664	429945	133892	259025	653402
cds.c53063_g1_i9|m.66794	164509	104073	122742	151699	141931	172775	107757	116808	126136	91461.5	81892.1	102571	104870	97536.7	62237.2	57895.8	60604	115118
cds.c57395_g3_i3|m.109334	182158	97538.1	110551	158160	106671	116005	137725	125669	135817	62250.3	40961	69420.4	92108.3	70735	59207.1	232696	56495.3	122581
cds.c53574_g1_i6|m.71059	27023.8	15745.4	13278.9	20129.3	18244.9	28559.1	18904.1	11615.5	26836.2	21420	17505.5	32301.8	33400.1	21525.6	11433.9	34895.2	6022	19688.6
cds.c47688_g1_i2|m.30641	151766	62442.2	32478.1	65954.5	70125.9	90836.7	47412.3	93514.6	55942.6	40952	35557.8	42361.9	92514.6	57266.4	32421.6	30974.6	36875.8	72142.1
cds.c52514_g6_i2|m.62227	115919	45971.5	81122.7	43205.6	85256.1	57664.3	73582.4	80026.9	103161	53275.8	53301.9	34145.3	78098.9	83132.4	50701.4	22950.3	46376.1	119345
cds.c53356_g1_i3|m.69234	645898	463609	519201	744621	604275	720363	677512	515068	631787	283752	226138	265150	407557	359625	156391	683602	223756	376510
cds.c51553_g2_i6|m.54909	91530.6	40539	52145.6	77354.6	66674.4	69326.6	47895.2	66605.8	60028	42450	30449.9	41407.3	84400.7	54371.4	35402.8	63869.8	26807.7	64479.6
cds.c54593_g1_i4|m.80215	82264.7	37745.1	55319.7	50002.5	46569.4	50312.8	37927.2	41243	63740.8	22885.2	19353.7	22098.7	36725.7	34431.2	22515.8	38184.6	5959.52	41935
cds.c57661_g3_i1|m.112212	106583	57671.2	57551	94437.7	72204.3	85972.4	110186	68447	108936	35390.6	28401.7	35248.6	136019	39364.1	25355.6	237173	31205.1	76723.8
cds.c50256_g2_i7|m.45676	302133	227809	288985	249724	244525	312055	214396	224852	219338	194390	187984	207064	265842	208965	177019	54889.1	143801	299331
cds.c55150_g1_i4|m.85639	112128	66558.7	4149.84	143803	6234.9	155287	104739	87955.4	111213	114006	106252	129428	151704	158400	53480.8	49149.2	32027.9	79478.6
cds.c53435_g5_i1|m.69846	70048.3	34997.3	43305.1	65313	45751.8	59214.7	51823.4	43999.7	65227.2	38087.5	31654.2	34682.2	37230.8	12191.1	23195.9	49745.9	13683.2	35768.8
cds.c47938_g1_i1|m.31938	98894.9	77932	70992.3	93606.7	83646.6	87403.6	107228	72882.7	91571.2	48755.7	39269.1	52367.4	71158	63735.2	28194.5	45621.8	33190.9	71381.3
cds.c52044_g1_i1|m.58518	5410.7	4573.78	941.666	5898.95	2486.39	5629.35	6465.57	6630.8	10630	2880.02	2097.97	3462.48	6649.08	1910.5	2512.62	38039.8	3103.91	3128.56
cds.c55405_g1_i8|m.88133	73974.2	39064.9	53902.5	70661.2	32877.4	66082.3	65184	48278.9	48890.2	36445.5	37055.6	35539.8	36172.1	38606.3	30794.4	39605.6	29611.7	72606.9
cds.c58213_g2_i2|m.119206	194781	116408	163585	161806	127185	194955	154418	176585	195528	105301	95813.5	102008	138031	107385	136621	189546	100483	234400
cds.c47541_g1_i2|m.29929	238679	122317	192852	168720	240872	166739	176467	128789	191218	179716	146406	213588	185468	166577	59966.9	69379.7	75685.9	128022
cds.c51689_g3_i4|m.55963	237242	170221	191648	223711	188203	211741	66602.2	63131.8	84589.5	131215	163358	149786	159853	191235	63619.1	31747.2	20386	43016
cds.c53811_g2_i3|m.72966	91185.9	50149.3	54956	79580.2	52735.4	77428.3	49835.9	45123.9	51916.8	55436.8	56215.6	65820.8	71019.7	55925.3	21652.5	32285.6	17498.2	47474.5
cds.c56256_g7_i2|m.96918	52699	24646.1	81014.9	42229.9	26895.5	76605.1	41011.4	27887.3	33551.7	19727.1	32341.7	52176.4	54447.3	30739.6	39610.7	89539.8	21303.9	29642
cds.c53124_g1_i6|m.67386	55141.6	27100.9	32584.2	55884.1	52155.4	48762.7	42989.8	42616	55892.8	43634.1	30246.1	32660	63550	22798.4	24943.8	41459.4	22537.2	21307.3
cds.c52842_g5_i2|m.64842	530983	319974	373226	484681	326405	617847	392593	322949	394289	211807	205470	233392	267345	213552	123965	371438	132972	308603
cds.c57837_g2_i2|m.114445	76327.3	35919.6	68035.6	75363	50438.2	84137.5	66083	66355.6	62009	78796.9	40510.6	94213.5	127294	94627.9	61938.8	82248.2	46173.3	70387.1
cds.c54810_g5_i2|m.82285	67913.1	27075.9	34832.8	11499	7786.25	9450.74	27940.7	34821.8	7797.21	22352	16056.1	21393.5	40766.1	26768.8	7058	12453.2	6777.65	3191.31
cds.c58025_g4_i1|m.116863	251275	141806	188351	163418	154616	361819	184814	189223	183090	130866	97254.3	122540	175529	181124	133151	380408	85767.4	212206
cds.c47285_g2_i3|m.28731	109645	39283.2	32600.2	68343.9	46834.3	46205.1	82044.4	50662.9	94696.8	34715.9	25183.6	33032	31113.2	36741.1	16664.6	74859.8	24801.6	25525.1
cds.c54051_g1_i9|m.75181	5160.94	7120.03	5610.18	5320.43	5183.9	1491.75	1426.68	3442.46	5290.26	13240.7	10033.1	15552.8	28178.6	20759	8934.07	18737	6695.34	18773.6
cds.c46995_g1_i2|m.27312	46779.1	39431.5	41014.7	52215.1	42435.6	48929.1	44901.3	37793.9	45061	29602.9	34798.2	35449.7	46081.3	38277.1	28858.3	51039.8	22848.3	47201.2
cds.c46487_g1_i2|m.25096	101595	63105.8	80903	122425	105968	119210	129565	121810	136342	74274.1	78758.4	89676.1	112013	118283	67407.2	73714.3	51213.6	120097
cds.c47009_g3_i1|m.27358	179736	112308	200022	196807	24024	142931	197728	19347.1	329650	188828	147927	237207	269796	169215	12748.6	222078	114309	176226
cds.c47523_g1_i4|m.29821	19391.2	6860.53	22578	12216.7	8698.55	12481.1	30724.7	15999.5	21604.7	39993.2	14141.7	12874.7	21700	9251.54	6724.62	10989	15822.3	19286.6
cds.c55337_g1_i2|m.87469	195955	102539	41752.5	154355	136484	140644	150591	92775.5	80098.1	60183.2	19635.1	66247.1	119912	49783.2	26865.4	144057	48797	63788.8
cds.c56949_g5_i4|m.104262	114894	87854.8	99840.2	134983	122511	159147	117847	95663.4	141981	89701.5	84221.5	103881	90631	109400	80244.5	69515.9	50530.9	97508.7
cds.c53160_g1_i2|m.67706	174271	87217.5	98436.3	102524	90729.4	133597	84521.1	115702	139917	74158	74036.8	71204.2	97265.8	93990.8	84988.8	113996	53052.3	134509
cds.c49035_g3_i1|m.38060	67984.9	38624.6	43458.6	54702.2	54157.4	67457.2	46704.6	46937.8	59381.5	37331.5	27534.6	42560.2	58901	53183.8	25621.8	69814.5	23335.9	42012.3
cds.c54965_g1_i3|m.83737	131720	40338.8	35362.2	77553	44739.8	59883.1	83545.9	59676.8	52655.8	38628.8	29907.6	43613.7	1260.77	64911.3	45604.7	33716	28676.2	75415.8
cds.c56663_g7_i1|m.101249	95916.4	63211.5	66706.7	80365.2	76278.7	92732.7	88027	80186.7	98218.1	61926.7	23605.3	87848.5	119951	75354.8	58709.4	141696	43756	92720.2
cds.c54616_g2_i4|m.80395	165582	61909	81886.3	117326	94999.7	62399	83172.7	117181	136045	78982.4	56414.7	61490.4	129571	77786.8	47584.8	155853	36912.1	75848
cds.c50021_g1_i3|m.44179	94748.8	49589.6	73451.3	69977.1	44727.6	12074.7	81134.6	92656	124246	61186.9	32000.1	72583.5	37982.4	46762.7	14216.3	66366.2	26699.1	92373.7
cds.c48117_g2_i1|m.32880	38985.2	28093.8	53670.5	42164.1	40085.5	49064.3	56964.7	41731.9	45317.1	36952.5	17457.1	48414.3	49219.3	44365.8	30919.6	30107.5	30034.1	45003.5
cds.c50522_g5_i3|m.47587	1580.14	1045.89	2773.94	1496.5	1867.72	1337.72	1915.21	3428.98	4093.08	8534.93	8034.02	1086.61	10073.9	10216.5	521.693	6245.3	844.603	3492.24
cds.c48115_g2_i2|m.32852	279802	168157	112202	188997	108112	200488	169347	100647	211095	94873.7	29053.1	119487	156770	174465	38651.4	57076.3	22185.9	138777
cds.c58389_g3_i1|m.121238	55995.7	80982.7	99259.7	108397	130109	122294	102931	114054	115859	33918.8	62417.9	75649.4	83325.6	38211.8	2703.54	105308	76116.8	90298.2
cds.c46112_g1_i5|m.23549	108249	84755.7	116894	112938	96386.9	113778	94435.7	112260	106768	83954.3	99431.6	91057.9	113075	100989	80583.5	67919.9	52149.7	119196
cds.c47103_g1_i2|m.27818	20415.6	8182.34	12543.4	15144.6	12103.1	15929.9	18957.9	11880.8	24193.2	9240.74	6396.12	10226.5	10549.5	12001.4	5333.2	17457.2	6101.86	9197.9
cds.c53421_g4_i2|m.69739	135471	74279.8	79388.1	114390	75093.8	116424	143069	125594	148061	124403	100605	125843	141909	131309	54018.8	100979	57675.8	119470
cds.c48157_g2_i2|m.33078	51676.3	18315.9	41031.1	35779.9	69035.3	41223.1	44264.7	47945.6	55727.7	27018	44013	53763.7	80454.3	74325.5	62995.2	44290.6	47742.4	108504
cds.c53095_g4_i2|m.67134	305732	198165	212983	291592	226344	283016	234912	165753	263782	166902	139212	186061	254708	188149	98178.9	357516	88118.7	193866
cds.c57234_g2_i6|m.107565	108835	41756.8	56776.9	128907	75305.5	99371.9	179518	107499	148355	54866.7	61286.9	52109.9	136612	55472.9	54605.2	291199	79722.3	119635
cds.c45516_g1_i1|m.21378	102618	77724.6	124920	102671	92126.6	159323	114684	114762	109372	75118.1	90115.6	104870	119625	109014	75430.8	34010	51399.5	137540
cds.c47569_g5_i4|m.30097	15909.2	13041.9	19812.9	14901.1	12625.3	14443.8	23085.3	26316.7	27715.1	8743.69	15048.9	20935.9	30650.2	19009.9	12996.6	10486.4	17099	27060.8
cds.c54665_g10_i5|m.80925	61990.9	43774.5	22896.1	56660	36641.5	29977.2	53550.3	37087	54839.2	27271.2	5896.67	14882.3	77360.8	24208.9	14367.1	112764	21299	42483.2
cds.c52008_g1_i2|m.58155	15075	8153.27	50338.7	16947.2	102417	76969	128484	103707	149197	3167.24	8676.07	9495.94	75613	37150.5	105030	8622.91	5856.51	154832
cds.c55200_g1_i2|m.86089	113555	50661.5	43716.1	76192.1	90303.6	87029.9	51265.4	78119.5	82113.8	64910.5	45129.5	52603	81606.9	77125.4	52013.9	69465.8	25983.2	82866.5
cds.c50522_g1_i3|m.47574	76222.4	36287.6	52010.7	54477.5	59496	67758.7	23994.1	36046.3	6860.25	47283.3	51930.6	45816.4	77605.9	63678.1	49864.7	17744.5	1650.58	78958.7
cds.c50059_g2_i2|m.44410	75365.5	34034.9	33431.3	67321.4	41145.8	59999.3	57254.7	28393.5	37713.5	30511.3	19840.3	11599.2	66787.9	38990.9	20832.7	74339.9	23767.3	36966.1
cds.c46766_g1_i8|m.26339	118737	58755.9	53058.9	132230	87769.3	122434	104810	65427.4	100048	76332.9	77104.7	97272	76644	105850	45648.2	89421.9	39966.4	73457.2
cds.c54776_g4_i2|m.81970	79067.2	42241.7	39370.5	59614.1	53452.4	58271.6	47976.9	58131.7	36201	60294.6	52661.6	22556.2	74488	67299.7	15066.3	43360.2	35709	70677.1
cds.c52225_g2_i1|m.59861	84805	25579.9	55926	34214.5	73847.9	75306.1	35531.4	42356.6	20612	64590.4	30048	54718.3	101070	21877.4	22377	50697.5	47844	69068.7
cds.c49716_g2_i1|m.42163	203510	125723	136311	126498	120396	145852	151645	164491	172255	75319.4	77593.3	103075	127562	99943.6	73753.9	157795	78311.7	149599
cds.c40917_g1_i2|m.11333	140235	96312	108533	120259	100203	115061	109156	101725	135074	74654.4	75236.3	87640.5	98700.5	91378.6	90612	42543.4	62266.3	155602
cds.c55192_g4_i1|m.86038	103634	51415.6	68982.7	9482.12	59813.8	97877.2	1795.57	92309	10288.3	57854.8	63620.2	2672.95	1455.84	66127.9	59487.6	43300.6	37493	91501.5
cds.c47965_g1_i4|m.32073	133115	63627.9	71017.5	109672	73887.2	111681	127059	92357.7	97411	63032.7	64984.2	62216.2	61648.5	71410.7	100119	91325.7	43552	125715
cds.c42315_g1_i2|m.13335	50534.6	26911.5	60806.5	72824.8	59275.1	77902.4	44829.4	54940.4	56231.5	37998.4	42848	36303.2	59653.1	47162.1	41284.9	2517.84	23997.5	66017.7
cds.c57960_g7_i1|m.116051	1.8945e+06	1.3496e+06	1.73506e+06	1.42468e+06	1.32682e+06	1.91585e+06	1.5911e+06	1.83238e+06	1.60504e+06	996720	1.10247e+06	937365	1.27195e+06	1.00541e+06	1.51447e+06	1.16998e+06	943384	2.19732e+06
cds.c48582_g2_i1|m.35349	54984.8	35189.5	48756.2	59787.5	56592	65907.8	53763.9	56867.6	56897.5	59665	59045.2	65891.8	59526.8	64767.4	36906.8	54172.2	45660.8	73212.2
cds.c56671_g1_i4|m.101322	200240	115250	137700	125140	158603	178537	131758	180342	194908	161310	112129	158085	204507	173972	89977.2	136741	66100.3	157747
cds.c54852_g1_i8|m.82606	30593.3	15637.5	20886.7	26653.8	18591.5	23837.9	23583.9	15220.5	20331.9	14104	11741	14144.8	21377.8	12806.5	6755.84	37341.6	9060.32	15779.2
cds.c50833_g2_i1|m.49740	46424.3	31412.1	34431.6	65345.7	31204.9	55333.2	52401.5	40481.8	37660.7	36524	28362.5	27826.7	45789.3	31874.3	25732	66270.6	20355.7	53155.1
cds.c56142_g7_i1|m.95756	112533	37687.9	90187.2	52032.3	59995.3	296904	43539.5	122629	18335	55634	47397.4	43943.4	336160	15667.2	17482.8	275059	30588.7	10021.6
cds.c53999_g2_i1|m.74552	8541.99	8611.04	9422.51	34611.4	37925.1	8746.32	11443.8	9059.71	14533.4	8816.73	14187.6	10592.9	63275.1	36988.5	3621.84	19518.2	2178.65	10648.1
cds.c53574_g2_i1|m.71053	88952.6	46941.3	58495.3	96795.9	66231.4	76001.1	58145.7	61607.1	71320.7	43135.3	37719.4	48640.9	77209.3	74162.7	2748.78	62378.9	26684.6	18674.9
cds.c48075_g1_i4|m.32655	52693.5	30034.9	20190.6	45573.4	23993.3	25032.9	60088.2	38713.9	50065.5	8970.31	3331.35	7059.3	56673.5	13847.3	14998.3	128491	21541.7	24915.9
cds.c55178_g1_i9|m.85889	130632	103521	124446	169688	160691	215501	174390	202857	215133	124500	137638	149065	211183	215056	184959	98216.1	112226	284065
cds.c53655_g2_i1|m.71749	118325	98848.8	95420.6	107976	88353	115399	112326	108940	117044	85879	65833.5	66891	78963	74618.9	77651.4	41745.8	64974	123865
cds.c16109_g1_i1|m.2141	22029.9	13382	11343.4	23018.6	19120.3	16268.6	23764	24164.4	25842.8	2837.02	1520.94	7447.52	1941.96	1200.81	5146.44	24213.8	8859.8	24143.3
cds.c57319_g2_i1|m.108497	172671	103227	111408	144523	137697	171426	127588	101856	128677	96341	68959.3	94857.4	130990	102868	16191.9	113902	43254.7	127977
cds.c50257_g2_i3|m.45689	2809.55	651.38	3745.38	2934.82	2086.42	3512.21	3129.16	2429.13	3694.98	4799.19	2255.11	3037.64	5004.72	2802.68	1982.19	1109.27	2385.57	4274.74
cds.c32923_g1_i1|m.5928	64914.7	37333.1	57119.4	100706	76438.4	105872	82808.3	76006.4	113890	50516.1	72897.1	53387.5	67559.9	79424.8	58115.4	27562.5	26012	65536.7
cds.c49391_g3_i1|m.40185	31772.4	18297.2	16495.7	20127.1	12372.1	19868.3	16100.7	45002.1	33313.6	23122.1	19127.2	18600.3	23912.1	24383.8	13741	21792.9	13709.8	3061.75
cds.c39660_g1_i2|m.10037	77328.3	33745.7	55007	61198.4	53116.6	58471.4	29923.1	32569.2	47588	49207.4	41507.5	65121.4	60365.6	32598.2	8190.79	30961	5564.54	34403.1
cds.c50860_g2_i3|m.49950	359695	224313	300909	385354	310188	415842	319784	349294	378750	203620	233881	213651	313821	277320	232015	186365	153987	402306
