# Supplementary material for: Proteomics (SWATH-MS) informed by transcriptomics approach of tropical herb Persicaria minor leaves upon methyl jasmonate elicitation
Source: PeerJ. 2018 Aug 28;6:e5525. doi: 10.7717/peerj.5525 (PMC6118203; doi:10.7717/peerj.5525)
Supplement: Table S6 — The data were correlated using Pearson product moment correlation coefficient, r. [file peerj-06-5525-s008.xlsx]

## Sheet: Correlation all prot (Tr vs Pr)
Data	Proteomisc (FC.norm)	Transcriptomics (logFC)
cds.c8595_g1_i1|m.1040	0.731107	14.7545	RecName: Full=Serum albumin; Flags: Precursor [Homo sapiens]
cds.c47291_g1_i2|m.28750	0.676659	8.52042	RecName: Full=40S ribosomal protein S19-3 [Arabidopsis thaliana]
cds.c57367_g8_i1|m.109045	0.811936	6.77584	RecName: Full=Photosystem I P700 chlorophyll a apoprotein A1; AltName: Full=PSI-A; AltName: Full=PsaA (chloroplast) [Populus alba]
cds.c46845_g1_i2|m.26671	0.992812	6.3486	RecName: Full=Cysteine proteinase inhibitor 6; Short=AtCYS-6; AltName: Full=PIP-M; AltName: Full=PRLI-interacting factor M; Flags: Precursor [Arabidopsis thaliana]
cds.c54051_g1_i9|m.75181	5.27672	5.87238	RecName: Full=Carbonic anhydrase 2, chloroplastic; AltName: Full=Carbonate dehydratase 2 [Arabidopsis thaliana]
cds.c52116_g2_i5|m.59101	1.02782	5.31674	RecName: Full=Outer membrane lipoprotein Blc; Flags: Precursor [Escherichia coli K-12]
cds.c52116_g2_i2|m.59097	2.29778	5.31674	RecName: Full=Outer membrane lipoprotein Blc; Flags: Precursor [Escherichia coli K-12]
cds.c56865_g2_i9|m.103397	6.87076	5.19515	RecName: Full=Proteinase inhibitor; AltName: Full=LUTI
cds.c56865_g2_i6|m.103394	5.58085	5.19515	RecName: Full=Proteinase inhibitor; AltName: Full=LUTI
cds.c56865_g2_i3|m.103392	4.44057	5.19515	RecName: Full=Proteinase inhibitor; AltName: Full=LUTI
cds.c56865_g2_i7|m.103395	2.08115	5.19515	RecName: Full=Proteinase inhibitor; AltName: Full=LUTI
cds.c55964_g3_i1|m.93859	1.21941	4.77556	RecName: Full=Naringenin,2-oxoglutarate 3-dioxygenase; AltName: Full=FHT; AltName: Full=Flavanone-3-hydroxylase; Short=F3H
cds.c43483_g1_i2|m.15659	0.881953	4.01328	RecName: Full=Glycine-rich protein 2
cds.c56708_g2_i3|m.101695	2.0604	3.83664	RecName: Full=Serine carboxypeptidase-like 17; Flags: Precursor [Arabidopsis thaliana]
cds.c51882_g2_i1|m.57255	1.84079	3.59384	RecName: Full=Bark storage protein A; Flags: Precursor
cds.c56256_g7_i2|m.96918	1.19206	3.44291	RecName: Full=Phospho-2-dehydro-3-deoxyheptonate aldolase 1, chloroplastic; AltName: Full=3-deoxy-D-arabino-heptulosonate 7-phosphate synthase 1; AltName: Full=DAHP synthase 1; AltName: Full=Phospho-2-keto-3-deoxyheptonate aldolase 1; Flags: Precursor
cds.c57797_g1_i1|m.113956	1.41322	3.34573	RecName: Full=Serine carboxypeptidase-like 18; Flags: Precursor [Arabidopsis thaliana]
cds.c54821_g2_i2|m.82357	0.858077	3.34283	RecName: Full=60S ribosomal protein L27a-2 [Arabidopsis thaliana]
cds.c57155_g1_i1|m.106620	1.60272	3.18006	RecName: Full=Chalcone synthase; AltName: Full=Naringenin-chalcone synthase
cds.c55964_g4_i8|m.93866	2.03922	3.0857	RecName: Full=Naringenin,2-oxoglutarate 3-dioxygenase; AltName: Full=FHT; AltName: Full=Flavanone-3-hydroxylase; Short=F3H
cds.c51270_g1_i5|m.52854	1.61737	3.05926	RecName: Full=Caffeoyl-CoA O-methyltransferase; AltName: Full=Trans-caffeoyl-CoA 3-O-methyltransferase; Short=CCoAMT; Short=CCoAOMT
cds.c51918_g3_i7|m.57491	1.08713	2.91724	RecName: Full=Probable chalcone--flavonone isomerase 3; Short=Chalcone isomerase 3; AltName: Full=Chalcone isomerase-like 1 [Arabidopsis thaliana]
cds.c51918_g2_i3|m.57486	1.13135	2.91724	RecName: Full=Probable chalcone--flavonone isomerase 3; Short=Chalcone isomerase 3; AltName: Full=Chalcone isomerase-like 1 [Arabidopsis thaliana]
cds.c50845_g1_i5|m.49854	1.47774	2.89081	RecName: Full=Dihydrofolate reductase [Schizosaccharomyces pombe 972h-]
cds.c55798_g3_i4|m.92174	2.26842	2.67919	RecName: Full=Linoleate 13S-lipoxygenase 2-1, chloroplastic; AltName: Full=Lipoxygenase 2-1; Flags: Precursor
cds.c56042_g4_i1|m.94765	1.58254	2.67919	RecName: Full=Linoleate 13S-lipoxygenase 2-1, chloroplastic; AltName: Full=Lipoxygenase 2-1; Flags: Precursor																					Regression Statistics
cds.c58231_g4_i1|m.119399	7.59861	2.40131	RecName: Full=Vignain; AltName: Full=Bean endopeptidase; AltName: Full=Cysteine proteinase EP-C1; Flags: Precursor [Phaseolus vulgaris]																					Multiple R	0.340947	pearson r
cds.c54084_g3_i17|m.75490	2.59468	2.40111	RecName: Full=Serine carboxypeptidase-like 18; Flags: Precursor [Arabidopsis thaliana]																					R Square	0.116245
cds.c46574_g1_i2|m.25483	0.970639	2.19559	RecName: Full=Perakine reductase [Rauvolfia serpentina]																					Adjusted R Square	0.115048
cds.c58352_g3_i1|m.120807	1.55203	2.14494	RecName: Full=Kaempferol 3-O-beta-D-galactosyltransferase; Short=F3GalTase; Flags: Precursor																					Standard Error	0.51296
cds.c55200_g1_i2|m.86089	1.1857	2.11559	RecName: Full=Fumarylacetoacetase; Short=FAA; AltName: Full=Beta-diketonase; AltName: Full=Fumarylacetoacetate hydrolase																					Observations	740
cds.c56870_g1_i2|m.103434	1.3146	2.11442	RecName: Full=21 kDa protein; AltName: Full=1.2 protein; Flags: Precursor
cds.c51689_g3_i4|m.55963	0.971268	2.11442	RecName: Full=21 kDa protein; AltName: Full=1.2 protein; Flags: Precursor																					ANOVA
cds.c41199_g1_i2|m.11776	1.97059	1.94264	RecName: Full=Acid phosphatase 1; AltName: Full=Apase-1(1); Flags: Precursor																						df	SS	MS	F	Significance F
cds.c56987_g1_i3|m.104679	1.53945	1.93185	RecName: Full=2-methylene-furan-3-one reductase; AltName: Full=Enone oxidoreductase; Short=SlEO; Flags: Precursor [Solanum lycopersicum]																					Regression	1	25.5427	25.5427	97.0731	1.34024e-21
cds.c55935_g2_i2|m.93522	5.36717	1.84241	RecName: Full=Peroxidase 12; Short=Atperox P12; AltName: Full=ATP4a; AltName: Full=PRXR6; Flags: Precursor [Arabidopsis thaliana]																					Residual	738	194.188	0.263128
cds.c55418_g1_i1|m.88276	1.59554	1.75251	RecName: Full=Cationic peroxidase 1; AltName: Full=PNPC1; Flags: Precursor																					Total	739	219.731
cds.c55405_g1_i8|m.88133	1.06129	1.68194	RecName: Full=Probable carboxylesterase 13; AltName: Full=AtCXE13 [Arabidopsis thaliana]
cds.c53574_g1_i6|m.71059	1.4155	1.53228	RecName: Full=Pyruvate dehydrogenase E1 component subunit alpha-1, mitochondrial; Short=PDHE1-A; Flags: Precursor [Oryza sativa Japonica Group]																						Coefficients	Standard Error	t Stat	P-value	Lower 95%	Upper 95%	Lower 95.0%	Upper 95.0%
cds.c53574_g2_i1|m.71053	0.656361	1.53228	RecName: Full=Pyruvate dehydrogenase E1 component subunit alpha, mitochondrial; Short=PDHE1-A; Flags: Precursor																					Intercept	1.14662	0.0195349	58.6959	3.05817e-280	1.10827	1.18497	1.10827	1.18497
cds.c55509_g2_i1|m.89283	1.99896	1.52152	RecName: Full=Peroxidase 12; Short=Atperox P12; AltName: Full=ATP4a; AltName: Full=PRXR6; Flags: Precursor [Arabidopsis thaliana]																					logFC	0.112338	0.0114019	9.85257	1.34024e-21	0.0899536	0.134721	0.0899536	0.134721
cds.c53124_g1_i6|m.67386	1.02014	1.48684	RecName: Full=Acetyl-CoA acetyltransferase, cytosolic 1; AltName: Full=Cytosolic acetoacetyl-CoA thiolase 1; Short=Thiolase 1; AltName: Full=Protein EMBRYO DEFECTIVE 1276 [Arabidopsis thaliana]
cds.c24356_g1_i1|m.3306	1.19255	1.47262	RecName: Full=Adenylate kinase B; Short=AK B; AltName: Full=ATP-AMP transphosphorylase B; AltName: Full=ATP:AMP phosphotransferase; AltName: Full=Adenylate monophosphate kinase [Oryza sativa Japonica Group]
cds.c52806_g1_i3|m.64579	1.27509	1.3648	RecName: Full=Ubiquitin-conjugating enzyme E2 35; AltName: Full=Ubiquitin carrier protein 35 [Arabidopsis thaliana]
cds.c48582_g2_i1|m.35349	1.58699	1.32289	RecName: Full=Chorismate mutase 1, chloroplastic; Short=AtCM1; AltName: Full=CM-1; Flags: Precursor [Arabidopsis thaliana]
cds.c38641_g1_i1|m.9090	1.32862	1.32055	RecName: Full=Germin-like protein subfamily 3 member 3; Short=AtGER3; Short=AtGLP2; Flags: Precursor [Arabidopsis thaliana]
cds.c14228_g1_i1|m.1802	1.03146	1.32055	RecName: Full=Putative germin-like protein 12-4; Flags: Precursor [Oryza sativa Japonica Group]
cds.c57232_g2_i3|m.107526	0.76458	1.31321	RecName: Full=NADP-dependent glyceraldehyde-3-phosphate dehydrogenase; AltName: Full=Glyceraldehyde-3-phosphate dehydrogenase [NADP(+)]; AltName: Full=Non-phosphorylating glyceraldehyde 3-phosphate dehydrogenase; AltName: Full=Triosephosphate dehydrogenase
cds.c56671_g1_i4|m.101322	1.27682	1.30454	RecName: Full=1-aminocyclopropane-1-carboxylate oxidase 3; Short=ACC oxidase 3; AltName: Full=Ethylene-forming enzyme; Short=EFE
cds.c50932_g1_i9|m.50450	1.00064	1.26018	RecName: Full=Unknown protein DS12 from 2D-PAGE of leaf, chloroplastic; Flags: Precursor
cds.c54098_g2_i2|m.75609	1.06533	1.21348	RecName: Full=Basic blue protein; AltName: Full=Plantacyanin; Flags: Precursor [Arabidopsis thaliana]
cds.c48482_g2_i8|m.34843	1.63283	1.09129	RecName: Full=Peroxidase 51; Short=Atperox P51; AltName: Full=ATP37; Flags: Precursor [Arabidopsis thaliana]
cds.c56045_g1_i4|m.94794	1.76962	1.03756	RecName: Full=Cysteine proteinase RD21a; Short=RD21; Flags: Precursor [Arabidopsis thaliana]
cds.c49345_g1_i2|m.39902	1.26104	1.00826	RecName: Full=Thioredoxin M-type, chloroplastic; Short=Trx-M; Flags: Precursor
cds.c48006_g3_i1|m.32300	1.48259	0.981999	RecName: Full=Calcium-binding allergen Ole e 8; AltName: Full=PCA18/PCA23; AltName: Allergen=Ole e 8
cds.c51547_g1_i1|m.54836	0.978422	0.981061	RecName: Full=Probable fructose-bisphosphate aldolase 2, chloroplastic; Flags: Precursor [Arabidopsis thaliana]
cds.c55346_g5_i2|m.87564	1.36464	0.98081	RecName: Full=Pyruvate dehydrogenase E1 component subunit beta-1, mitochondrial; Short=PDHE1-B; AltName: Full=Protein MACCI-BOU; Flags: Precursor [Arabidopsis thaliana]
cds.c55346_g4_i5|m.87561	1.16094	0.98081	RecName: Full=Pyruvate dehydrogenase E1 component subunit beta-1, mitochondrial; Short=PDHE1-B; Flags: Precursor [Oryza sativa Japonica Group]
cds.c56857_g2_i8|m.103310	1.21046	0.945237	RecName: Full=PsbP domain-containing protein 4, chloroplastic; AltName: Full=OEC23-like protein 5; Flags: Precursor [Arabidopsis thaliana]
cds.c53811_g2_i3|m.72966	1.10851	0.930887	RecName: Full=Putative methyltransferase DDB_G0268948 [Dictyostelium discoideum]
cds.c52514_g6_i2|m.62227	1.24348	0.89345	RecName: Full=Thiosulfate sulfurtransferase 18; AltName: Full=Sulfurtransferase 18; Short=AtStr18 [Arabidopsis thaliana]
cds.c55725_g2_i1|m.91421	1.48278	0.851373	RecName: Full=Oryzain alpha chain; Flags: Precursor [Oryza sativa Japonica Group]
cds.c50756_g2_i1|m.49195	1.07273	0.831639	RecName: Full=3-isopropylmalate dehydratase small subunit 3; AltName: Full=AtLEUD3; AltName: Full=Isopropylmalate isomerase small subunit 3; Flags: Precursor [Arabidopsis thaliana]
cds.c57976_g3_i1|m.116212	0.915575	0.818145	RecName: Full=5-methyltetrahydropteroyltriglutamate--homocysteine methyltransferase 1; AltName: Full=Cobalamin-independent methionine synthase 1; Short=AtMS1; AltName: Full=Vitamin-B12-independent methionine synthase 1 [Arabidopsis thaliana]
cds.c57976_g2_i1|m.116211	0.962246	0.818145	RecName: Full=5-methyltetrahydropteroyltriglutamate--homocysteine methyltransferase; AltName: Full=Cobalamin-independent methionine synthase isozyme; AltName: Full=Vitamin-B12-independent methionine synthase isozyme
cds.c53095_g1_i1|m.67130	0.940065	0.802762	RecName: Full=Enolase; AltName: Full=2-phospho-D-glycerate hydro-lyase; AltName: Full=2-phosphoglycerate dehydratase
cds.c53095_g4_i2|m.67134	0.977251	0.802762	RecName: Full=Enolase; AltName: Full=2-phospho-D-glycerate hydro-lyase; AltName: Full=2-phosphoglycerate dehydratase
cds.c53015_g1_i5|m.66274	0.838783	0.795918	RecName: Full=S-adenosylmethionine synthase 1; Short=AdoMet synthase 1; AltName: Full=Methionine adenosyltransferase 1; Short=MAT 1
cds.c42755_g1_i2|m.14231	0.933346	0.762139	RecName: Full=Proteasome subunit beta type-1; AltName: Full=20S proteasome alpha subunit F; AltName: Full=20S proteasome subunit beta-6
cds.c48576_g1_i1|m.35289	0.962306	0.760587	RecName: Full=Peptidyl-prolyl cis-trans isomerase; Short=PPIase; AltName: Full=Cyclophilin; AltName: Full=Cyclosporin A-binding protein; AltName: Full=Rotamase [Catharanthus roseus]
cds.c45301_g1_i1|m.20709	0.874412	0.760587	RecName: Full=Peptidyl-prolyl cis-trans isomerase; Short=PPIase; AltName: Full=Cyclophilin; AltName: Full=Cyclosporin A-binding protein; AltName: Full=Rotamase
cds.c47541_g1_i2|m.29929	1.13064	0.760587	RecName: Full=Peptidyl-prolyl cis-trans isomerase CYP19-3; Short=PPIase CYP19-3; AltName: Full=Cyclophilin of 19 kDa 3; AltName: Full=Cyclophilin-4; AltName: Full=Rotamase cyclophilin-2 [Arabidopsis thaliana]
cds.c51598_g1_i5|m.55331	1.13101	0.71115	RecName: Full=Glutathione S-transferase PARB; AltName: Full=GST class-phi
cds.c47051_g2_i3|m.27553	1.38567	0.658849	RecName: Full=NADH dehydrogenase [ubiquinone] 1 beta subcomplex subunit 7 [Arabidopsis thaliana]
cds.c56663_g7_i1|m.101249	1.17027	0.646352	RecName: Full=Aconitate hydratase 3, mitochondrial; Short=Aconitase 3; AltName: Full=Citrate hydro-lyase 3; Flags: Precursor [Arabidopsis thaliana]
cds.c42560_g3_i2|m.13863	1.54363	0.630802	RecName: Full=Uncharacterized protein At2g27730, mitochondrial [Arabidopsis thaliana]
cds.c54852_g1_i8|m.82606	0.885775	0.629663	RecName: Full=2,3-bisphosphoglycerate-independent phosphoglycerate mutase; Short=BPG-independent PGAM; Short=Phosphoglyceromutase; AltName: Full=PGAM-I
cds.c53934_g3_i3|m.74011	1.39655	0.629057	RecName: Full=Caffeic acid 3-O-methyltransferase 1; Short=CAOMT-1; Short=COMT-1; AltName: Full=S-adenosysl-L-methionine:caffeic acid 3-O-methyltransferase 1
cds.c48740_g1_i1|m.36334	0.696835	0.621714	RecName: Full=Transketolase, chloroplastic; Short=TK; Flags: Precursor
cds.c55950_g1_i1|m.93687	1.09724	0.575473	RecName: Full=Serine hydroxymethyltransferase 4; Short=AtSHMT4; AltName: Full=Glycine hydroxymethyltransferase 4; AltName: Full=Serine methylase 4 [Arabidopsis thaliana]
cds.c52489_g1_i7|m.62036	2.14944	0.56304	RecName: Full=CBS domain-containing protein CBSX1, chloroplastic; AltName: Full=CBS domain-containing protein 2; Short=AtCDCP2; AltName: Full=Protein LOSS OF THE TIMING OF ET AND JA BIOSYNTHESIS 2; Short=AtLEJ2; Flags: Precursor [Arabidopsis thaliana]
cds.c53999_g2_i1|m.74552	1.27817	0.560482	RecName: Full=Starch synthase 2, chloroplastic/amyloplastic; Short=AtSS2; AltName: Full=Soluble starch synthase II; Flags: Precursor [Arabidopsis thaliana]
cds.c54776_g4_i2|m.81970	1.27691	0.560049	RecName: Full=Dihydrolipoyllysine-residue acetyltransferase component 1 of pyruvate dehydrogenase complex, mitochondrial; AltName: Full=Dihydrolipoamide S-acetyltransferase component 1 of pyruvate dehydrogenase complex; AltName: Full=Pyruvate dehydrogenase complex component E2 1; Short=PDC-E2 1; Short=PDCE2 1; Flags: Precursor [Arabidopsis thaliana]
cds.c55822_g2_i2|m.92403	0.604146	0.554444	RecName: Full=ADP,ATP carrier protein 3, mitochondrial; AltName: Full=ADP/ATP translocase 3; AltName: Full=Adenine nucleotide translocator 3; Short=ANT 3; Flags: Precursor [Arabidopsis thaliana]
cds.c55178_g1_i9|m.85889	1.56799	0.549006	RecName: Full=Endonuclease 4; Short=AtENDO4; AltName: Full=Deoxyribonuclease ENDO4; AltName: Full=Single-stranded-nucleate endonuclease ENDO4; Flags: Precursor [Arabidopsis thaliana]
cds.c52286_g1_i2|m.60378	1.07578	0.546439	RecName: Full=Proteasome subunit alpha type-2-A; AltName: Full=20S proteasome alpha subunit B-1; AltName: Full=Proteasome component 3 [Arabidopsis thaliana]
cds.c53367_g1_i2|m.69346	1.10731	0.536777	RecName: Full=Proteasome subunit alpha type-5; AltName: Full=20S proteasome alpha subunit E; AltName: Full=20S proteasome subunit alpha-5
cds.c54717_g1_i3|m.81394	1.06394	0.519278	RecName: Full=Probable aldo-keto reductase 4 [Arabidopsis thaliana]
cds.c44052_g1_i1|m.17060	1.34797	0.509698	RecName: Full=Fasciclin-like arabinogalactan protein 1; Flags: Precursor [Arabidopsis thaliana]
cds.c49260_g1_i1|m.39345	1.42487	0.508233	RecName: Full=Cysteine proteinase inhibitor; AltName: Full=Cystatin
cds.c55935_g2_i6|m.93526	2.09447	0.499794	RecName: Full=Peroxidase 12; Short=Atperox P12; AltName: Full=ATP4a; AltName: Full=PRXR6; Flags: Precursor [Arabidopsis thaliana]
cds.c48334_g1_i1|m.34027	0.775732	0.481852	RecName: Full=Protein usf
cds.c39280_g1_i1|m.9721	1.25418	0.464951	RecName: Full=Adenylate kinase B; Short=AK B; AltName: Full=ATP-AMP transphosphorylase B; AltName: Full=ATP:AMP phosphotransferase; AltName: Full=Adenylate monophosphate kinase [Oryza sativa Japonica Group]
cds.c56142_g7_i1|m.95756	0.796113	0.463142	RecName: Full=Annexin-like protein RJ4
cds.c51279_g4_i1|m.52889	0.874036	0.460509	RecName: Full=Protein disulfide-isomerase like 2-1; Short=AtPDIL2-1; AltName: Full=P5; AltName: Full=Protein MATERNAL EFFECT EMBRYO ARREST 30; AltName: Full=Protein UNFERTILIZED EMBRYO SAC 5; AltName: Full=Protein disulfide isomerase 11; Short=AtPDI11; AltName: Full=Protein disulfide-isomerase A6; AltName: Full=Protein disulfide-isomerase like 4-1; Short=AtPDIL4-1; Flags: Precursor [Arabidopsis t…
cds.c44811_g1_i2|m.19156	1.06706	0.455742	RecName: Full=60S acidic ribosomal protein P2
cds.c46702_g2_i2|m.26011	1.00607	0.455592	RecName: Full=Probable ATP synthase 24 kDa subunit, mitochondrial; Flags: Precursor [Arabidopsis thaliana]
cds.c56253_g2_i1|m.96882	1.06757	0.451209	RecName: Full=Mitochondrial-processing peptidase subunit alpha; AltName: Full=Alpha-MPP; AltName: Full=Ubiquinol-cytochrome-c reductase subunit II; Flags: Precursor [Solanum tuberosum]
cds.c50357_g1_i6|m.46402	1.15935	0.447184	RecName: Full=Cytochrome b5 isoform A; AltName: Full=Cytochrome b5 isoform 1 [Arabidopsis thaliana]
cds.c52221_g1_i1|m.59830	0.893117	0.447184	RecName: Full=Cytochrome b5
cds.c56788_g2_i1|m.102555	0.796408	0.446667	RecName: Full=40S ribosomal protein SA; AltName: Full=p40
cds.c53160_g1_i2|m.67706	1.11277	0.445353	RecName: Full=26S proteasome non-ATPase regulatory subunit 8 homolog A; AltName: Full=26S proteasome regulatory subunit RPN12a; Short=AtRPN12a; AltName: Full=26S proteasome regulatory subunit S14 homolog A [Arabidopsis thaliana]
cds.c47387_g4_i1|m.29208	0.898106	0.442308	RecName: Full=Transcription factor BTF3; AltName: Full=Nascent polypeptide-associated complex subunit beta; Short=NAC-beta; AltName: Full=RNA polymerase B transcription factor 3 [Homo sapiens]
cds.c53200_g4_i4|m.68011	1.29684	0.438541	RecName: Full=Fasciclin-like arabinogalactan protein 8; Short=AtAGP8; Flags: Precursor [Arabidopsis thaliana]
cds.c54022_g3_i4|m.74825	0.78865	0.43667	RecName: Full=Peptide methionine sulfoxide reductase; AltName: Full=Peptide-methionine (S)-S-oxide reductase; Short=Peptide Met(O) reductase; AltName: Full=Protein-methionine-S-oxide reductase
cds.c47026_g1_i5|m.27421	1.56622	0.433201	RecName: Full=Prosaposin; AltName: Full=Proactivator polypeptide; Contains: RecName: Full=Saposin-A; AltName: Full=Protein A; Contains: RecName: Full=Saposin-B-Val; Contains: RecName: Full=Saposin-B; AltName: Full=Cerebroside sulfate activator; Short=CSAct; AltName: Full=Dispersin; AltName: Full=Sphingolipid activator protein 1; Short=SAP-1; AltName: Full=Sulfatide/GM1 activator; Contains: RecNam…
cds.c56118_g2_i3|m.95494	1.08437	0.427656	RecName: Full=Probable mitochondrial-processing peptidase subunit beta; AltName: Full=Beta-MPP; Flags: Precursor [Arabidopsis thaliana]
cds.c46849_g1_i2|m.26698	1.83207	0.423283	RecName: Full=MFP1 attachment factor 1 [Solanum lycopersicum]
cds.c57557_g2_i1|m.111050	0.920926	0.414631	RecName: Full=Adenosylhomocysteinase 1; Short=AdoHcyase 1; AltName: Full=Protein EMBRYO DEFECTIVE 1395; AltName: Full=Protein HOMOLOGY-DEPENDENT GENE SILENCING 1; AltName: Full=S-adenosyl-L-homocysteine hydrolase 1; Short=SAH hydrolase 1 [Arabidopsis thaliana]
cds.c50522_g1_i3|m.47574	1.43986	0.412931	RecName: Full=Peroxidase 4; Flags: Precursor [Vitis vinifera]
cds.c49470_g4_i2|m.40691	0.749691	0.407261	RecName: Full=Elongation factor 1-delta 1; Short=EF-1-delta 1; AltName: Full=Elongation factor 1B-beta 1; AltName: Full=eEF-1B beta 1 [Arabidopsis thaliana]
cds.c54856_g7_i1|m.82633	0.700623	0.403643	RecName: Full=Upstream activation factor subunit spp27; AltName: Full=Upstream activation factor 27 KDa subunit; Short=p27; AltName: Full=Upstream activation factor 30 KDa subunit; Short=p30; AltName: Full=Upstream activation factor subunit uaf30 [Schizosaccharomyces pombe 972h-]
cds.c53178_g1_i2|m.67829	0.680357	0.399739	RecName: Full=Tubulin beta chain; AltName: Full=Beta-tubulin
cds.c53365_g3_i1|m.69334	0.807508	0.399739	RecName: Full=Tubulin beta-6 chain; AltName: Full=Beta-6-tubulin
cds.c53356_g1_i3|m.69234	0.677929	0.399739	RecName: Full=Tubulin beta-6 chain; AltName: Full=Beta-6-tubulin [Zea mays]
cds.c56530_g1_i8|m.99849	1.46762	0.39607	RecName: Full=Succinate dehydrogenase [ubiquinone] flavoprotein subunit 1, mitochondrial; AltName: Full=Flavoprotein subunit 1 of complex II; Short=FP; Flags: Precursor [Arabidopsis thaliana]
cds.c47377_g1_i1|m.29155	1.2229	0.389219	RecName: Full=Uncharacterized protein At5g02240 [Arabidopsis thaliana]
cds.c53826_g5_i1|m.73090	0.84896	0.374704	RecName: Full=Probable E3 ubiquitin-protein ligase hulA; AltName: Full=HECT ubiquitin ligase A
cds.c43498_g1_i1|m.15694	1.05211	0.373466	RecName: Full=ATP synthase delta chain, chloroplastic; AltName: Full=F-ATPase delta chain; Flags: Precursor
cds.c50059_g2_i2|m.44410	0.901341	0.373466	RecName: Full=ATP synthase subunit O, mitochondrial; AltName: Full=Oligomycin sensitivity conferral protein; Short=OSCP; Flags: Precursor
cds.c53033_g2_i2|m.66460	0.935271	0.369159	RecName: Full=Elongation factor Tu, mitochondrial; Flags: Precursor [Arabidopsis thaliana]
cds.c56303_g3_i1|m.97480	1.50333	0.364708	RecName: Full=Acid beta-fructofuranosidase; AltName: Full=Acid invertase; Short=AI; AltName: Full=Acid sucrose hydrolase; AltName: Full=Vacuolar invertase; Contains: RecName: Full=Acid beta-fructofuranosidase 30 kDa subunit; Contains: RecName: Full=Acid beta-fructofuranosidase 38 kDa subunit; Flags: Precursor
cds.c57433_g9_i2|m.109728	1.11339	0.35925	RecName: Full=ATP synthase epsilon chain, chloroplastic; AltName: Full=ATP synthase F1 sector epsilon subunit; AltName: Full=F-ATPase epsilon subunit (chloroplast) [Gossypium hirsutum]
cds.c48121_g2_i1|m.32888	1.23693	0.35925	RecName: Full=ATP synthase subunit delta', mitochondrial; AltName: Full=F-ATPase delta' subunit; Flags: Precursor
cds.c48121_g3_i1|m.32890	1.63489	0.35925	RecName: Full=ATP synthase subunit delta', mitochondrial; AltName: Full=F-ATPase delta' subunit; Flags: Precursor [Arabidopsis thaliana]
cds.c58025_g4_i1|m.116863	1.05	0.341312	RecName: Full=Cell division cycle protein 48 homolog; AltName: Full=Valosin-containing protein homolog; Short=VCP [Glycine max]
cds.c52373_g1_i7|m.61065	0.891624	0.338391	RecName: Full=Red chlorophyll catabolite reductase, chloroplastic; Short=AtRCCR; Short=RCC reductase; AltName: Full=Accelerated cell death protein 2; Flags: Precursor [Arabidopsis thaliana]
cds.c50547_g1_i1|m.47753	1.09644	0.336247	RecName: Full=NADH dehydrogenase [ubiquinone] 1 alpha subcomplex subunit 6 [Arabidopsis thaliana]
cds.c56944_g4_i6|m.104202	0.998345	0.31935	RecName: Full=Proteasome subunit alpha type-6; AltName: Full=20S proteasome alpha subunit A; AltName: Full=20S proteasome subunit alpha-1
cds.c57544_g2_i2|m.110942	1.37143	0.319263	RecName: Full=Neutral ceramidase; Short=N-CDase; Short=NCDase; AltName: Full=Acylsphingosine deacylase; AltName: Full=N-acylsphingosine amidohydrolase; Flags: Precursor [Arabidopsis thaliana]
cds.c48909_g2_i2|m.37354	0.901994	0.314639	RecName: Full=Phosphoglycerate kinase, cytosolic
cds.c52205_g3_i2|m.59717	0.849041	0.313308	RecName: Full=RuBisCO large subunit-binding protein subunit alpha, chloroplastic; AltName: Full=60 kDa chaperonin subunit alpha; AltName: Full=CPN-60 alpha; Flags: Precursor
cds.c52205_g3_i1|m.59707	0.806846	0.313308	RecName: Full=RuBisCO large subunit-binding protein subunit alpha, chloroplastic; AltName: Full=60 kDa chaperonin subunit alpha; AltName: Full=CPN-60 alpha; Flags: Precursor
cds.c47523_g1_i4|m.29821	1.50795	0.311214	0
cds.c55102_g3_i2|m.85135	1.07606	0.309318	RecName: Full=Hsp70-Hsp90 organizing protein 2; Short=AtHop2 [Arabidopsis thaliana]
cds.c52513_g7_i2|m.62209	1.67962	0.307106	RecName: Full=Protein ASPARTIC PROTEASE IN GUARD CELL 2; Short=AtASPG2; Flags: Precursor [Arabidopsis thaliana]
cds.c54965_g1_i3|m.83737	0.702521	0.304894	RecName: Full=Cytochrome b-c1 complex subunit Rieske-2, mitochondrial; AltName: Full=Complex III subunit 5-2; AltName: Full=Rieske iron-sulfur protein 2; Short=RISP2; AltName: Full=Ubiquinol-cytochrome c reductase iron-sulfur subunit 2; Flags: Precursor
cds.c48482_g4_i2|m.34836	1.58051	0.278114	RecName: Full=Peroxidase 51; Short=Atperox P51; AltName: Full=ATP37; Flags: Precursor [Arabidopsis thaliana]
cds.c57759_g1_i2|m.113507	0.930513	0.2766	RecName: Full=Metacaspase-5; Short=AtMC5; AltName: Full=Metacaspase 2b; Short=AtMCP2b; AltName: Full=Metacaspase-6 [Arabidopsis thaliana]
cds.c48265_g1_i2|m.33625	1.2447	0.270168	RecName: Full=Glutaredoxin-C5, chloroplastic; Short=AtGrxC5; Flags: Precursor [Arabidopsis thaliana]
cds.c46795_g1_i7|m.26469	0.869941	0.269966	RecName: Full=L-ascorbate peroxidase 1, cytosolic; Short=AP; Short=AtAPx01 [Arabidopsis thaliana]
cds.c52305_g2_i3|m.60513	1.42429	0.268204	RecName: Full=Peroxidase 57; Short=Atperox P57; AltName: Full=ATP13a; AltName: Full=PRXR10; Flags: Precursor [Arabidopsis thaliana]
cds.c53095_g5_i1|m.67136	1.43971	0.263725	RecName: Full=Enolase 1; AltName: Full=2-phospho-D-glycerate hydro-lyase 1; AltName: Full=2-phosphoglycerate dehydratase 1 [Zea mays]
cds.c47387_g2_i2|m.29205	1.13114	0.261129	RecName: Full=Transcription factor BTF3; AltName: Full=Nascent polypeptide-associated complex subunit beta; Short=NAC-beta; AltName: Full=RNA polymerase B transcription factor 3 [Homo sapiens]
cds.c49685_g3_i2|m.41936	0.973362	0.257026	RecName: Full=Anaphase-promoting complex subunit CDC27; AltName: Full=Anaphase-promoting complex subunit 3; AltName: Full=Cell division control protein 27 [Saccharomyces cerevisiae S288c]
cds.c53806_g3_i2|m.72913	0.668594	0.256908	RecName: Full=Dihydrolipoyllysine-residue acetyltransferase component of pyruvate dehydrogenase complex; AltName: Full=Dihydrolipoamide acetyltransferase component of pyruvate dehydrogenase complex; AltName: Full=E2 [Rickettsia conorii str. Malish 7]
cds.c50833_g2_i1|m.49740	1.13407	0.255228	RecName: Full=Annexin-like protein RJ4
cds.c54744_g2_i2|m.81652	1.09692	0.253698	RecName: Full=Elongation factor 2; Short=EF-2
cds.c51801_g8_i2|m.56744	0.924443	0.247704	RecName: Full=Peroxisomal multifunctional enzyme type 2; Short=MFE-2; AltName: Full=17-beta-hydroxysteroid dehydrogenase 4; Short=17-beta-HSD 4; AltName: Full=D-bifunctional protein; Short=DBP; AltName: Full=Multifunctional protein 2; Short=MPF-2; Contains: RecName: Full=(3R)-hydroxyacyl-CoA dehydrogenase; Contains: RecName: Full=Enoyl-CoA hydratase 2; AltName: Full=3-alpha,7-alpha,12-alpha-trihy…
cds.c56869_g2_i4|m.103429	0.749989	0.244459	RecName: Full=60S ribosomal protein L12-2; AltName: Full=ABI1-binding protein 11 [Arabidopsis thaliana]
cds.c42053_g1_i1|m.12948	1.33908	0.243913	RecName: Full=NADH dehydrogenase [ubiquinone] 1 beta subcomplex subunit 9; AltName: Full=B22 subunit of eukaryotic mitochondrial complex I; AltName: Full=Complex I-B22; Short=AtCIB22; Short=CI-B22; AltName: Full=NADH-ubiquinone oxidoreductase B22 subunit [Arabidopsis thaliana]
cds.c50664_g1_i3|m.48507	1.0481	0.237244	RecName: Full=Soluble inorganic pyrophosphatase 1, chloroplastic; AltName: Full=Inorganic pyrophosphatase 1; AltName: Full=Pyrophosphate phospho-hydrolase 1; Short=PPase 1; Flags: Precursor [Arabidopsis thaliana]
cds.c52415_g6_i2|m.61381	1.41889	0.236765	RecName: Full=FAS-associated factor 2; AltName: Full=UBX domain-containing protein 8
cds.c51726_g2_i1|m.56243	0.57794	0.235762	RecName: Full=Monothiol glutaredoxin-S16, chloroplastic; Short=AtGrxS16; AltName: Full=CAXIP1-like protein; Flags: Precursor [Arabidopsis thaliana]
cds.c53435_g5_i1|m.69846	0.749707	0.228982	RecName: Full=Glyoxylate/succinic semialdehyde reductase 1; Short=AtGLYR1; Short=AtGR1; Short=SSA reductase 1; AltName: Full=Gamma-hydroxybutyrate dehydrogenase; Short=AtGHBDH [Arabidopsis thaliana]
cds.c45566_g2_i1|m.21578	0.883389	0.226333	RecName: Full=Heat shock 70 kDa protein 3; AltName: Full=Heat shock cognate 70 kDa protein 3; AltName: Full=Heat shock cognate protein 70-3; Short=AtHsc70-3; AltName: Full=Heat shock protein 70-3; Short=AtHsp70-3 [Arabidopsis thaliana]
cds.c50021_g1_i3|m.44179	1.01282	0.221917	RecName: Full=Dihydrolipoyllysine-residue succinyltransferase component of 2-oxoglutarate dehydrogenase complex 1, mitochondrial; AltName: Full=2-oxoglutarate dehydrogenase complex component E2-1; Short=OGDC-E2-1; AltName: Full=Dihydrolipoamide succinyltransferase component of 2-oxoglutarate dehydrogenase complex 1; AltName: Full=E2K-1; Flags: Precursor [Arabidopsis thaliana]
cds.c57234_g2_i6|m.107565	1.11121	0.221679	RecName: Full=60S ribosomal protein L5-2 [Arabidopsis thaliana]
cds.c57661_g2_i1|m.112209	0.794468	0.220372	RecName: Full=Heat shock protein 81-3; Short=HSP81-3; AltName: Full=Gravity-specific protein GSC 381 [Oryza sativa Japonica Group]
cds.c46112_g1_i5|m.23549	1.28699	0.220004	RecName: Full=14 kDa zinc-binding protein; AltName: Full=Protein kinase C inhibitor; Short=PKCI [Zea mays]
cds.c45516_g1_i1|m.21378	1.2559	0.219981	RecName: Full=NADH dehydrogenase [ubiquinone] 1 beta subcomplex subunit 10-B [Arabidopsis thaliana]
cds.c56213_g5_i1|m.96467	1.1772	0.21848	RecName: Full=Oncostatin-M-specific receptor subunit beta; AltName: Full=Interleukin-31 receptor subunit beta; Short=IL-31 receptor subunit beta; Short=IL-31R subunit beta; Short=IL-31R-beta; Short=IL-31RB; Flags: Precursor [Homo sapiens]
cds.c47063_g1_i4|m.27629	1.15814	0.217271	RecName: Full=Proteasome subunit alpha type-7; AltName: Full=20S proteasome alpha subunit D; AltName: Full=20S proteasome subunit alpha-4
cds.c51022_g1_i3|m.51066	1.18604	0.215853	RecName: Full=Serine carboxypeptidase-like 29; Flags: Precursor [Arabidopsis thaliana]
cds.c46487_g1_i2|m.25096	1.20387	0.214456	RecName: Full=Nascent polypeptide-associated complex subunit alpha-like protein 1; Short=NAC-alpha-like protein 1; AltName: Full=Alpha-NAC-like protein 1 [Arabidopsis thaliana]
cds.c52225_g2_i1|m.59861	1.50963	0.21328	RecName: Full=26S proteasome regulatory subunit RPN13; Short=AtRPN13; AltName: Full=26S proteasome non-ATPase regulatory subunit 13 [Arabidopsis thaliana]
cds.c52319_g1_i5|m.60635	1.25824	0.208937	RecName: Full=Clathrin light chain 2 [Arabidopsis thaliana]
cds.c48819_g1_i1|m.36777	1.30605	0.20766	RecName: Full=Uncharacterized protein At1g47420, mitochondrial; Flags: Precursor [Arabidopsis thaliana]
cds.c49488_g2_i6|m.40786	1.13172	0.206127	RecName: Full=ATP synthase subunit d, mitochondrial; Short=ATPase subunit d [Arabidopsis thaliana]
cds.c49488_g2_i2|m.40783	1.38897	0.206127	RecName: Full=ATP synthase subunit d, mitochondrial; Short=ATPase subunit d [Arabidopsis thaliana]
cds.c55337_g1_i2|m.87469	0.666949	0.2047	RecName: Full=Polyadenylate-binding protein 2; Short=PABP-2; Short=Poly(A)-binding protein 2 [Arabidopsis thaliana]
cds.c46117_g2_i2|m.23573	1.24298	0.204012	RecName: Full=Peptidyl-prolyl cis-trans isomerase Pin1; Short=PPIase Pin1; AltName: Full=PIN1At; AltName: Full=Rotamase Pin1 [Arabidopsis thaliana]
cds.c44541_g2_i2|m.18381	1.5888	0.203764	RecName: Full=Probable prefoldin subunit 4; AltName: Full=VIP3 protein
cds.c46995_g1_i2|m.27312	1.16968	0.203058	RecName: Full=2-keto-3-deoxy-L-rhamnonate aldolase; Short=KDR aldolase; AltName: Full=2-dehydro-3-deoxyrhamnonate aldolase [Salmonella enterica subsp. enterica serovar Gallinarum str. 287/91]
cds.c52635_g1_i3|m.63156	1.10058	0.201797	RecName: Full=Vacuolar protein sorting-associated protein 32 homolog 1; Short=AtVPS32-1; AltName: Full=Charged multivesicular body protein 4 homolog 1; AltName: Full=ESCRT-III complex subunit VPS32 homolog 1 [Arabidopsis thaliana]
cds.c51279_g1_i2|m.52887	0.923583	0.199363	RecName: Full=Probable protein disulfide-isomerase A6; AltName: Full=P5; Flags: Precursor
cds.c56179_g1_i3|m.96148	0.989255	0.199259	RecName: Full=40S ribosomal protein S18 [Arabidopsis thaliana]
cds.c57283_g3_i2|m.108084	0.821641	0.194472	RecName: Full=Chaperonin CPN60-2, mitochondrial; AltName: Full=HSP60-2; Flags: Precursor
cds.c58149_g3_i1|m.118440	1.19375	0.190693	RecName: Full=Probable RNA-directed RNA polymerase; AltName: Full=Protein p88; Contains: RecName: Full=Protein p28
cds.c55123_g1_i2|m.85358	1.17043	0.188749	RecName: Full=Kynurenine formamidase; Short=KFA; Short=KFase; AltName: Full=Arylformamidase; AltName: Full=N-formylkynurenine formamidase; Short=FKF [Salinibacter ruber DSM 13855]
cds.c40917_g1_i2|m.11333	1.17363	0.18783	RecName: Full=Huntingtin-interacting protein K; AltName: Full=Huntingtin yeast partner K [Mus musculus]
cds.c50860_g1_i3|m.49952	1.55835	0.187198	RecName: Full=Mitochondrial outer membrane protein porin 2; AltName: Full=Voltage-dependent anion-selective channel protein 2; Short=AtVDAC2; Short=VDAC-2 [Arabidopsis thaliana]
cds.c53977_g1_i3|m.74404	1.03589	0.186736	RecName: Full=Plastid-lipid-associated protein, chloroplastic; AltName: Full=CitPAP; Flags: Precursor
cds.c58053_g3_i2|m.117188	0.957492	0.186012	RecName: Full=Triosephosphate isomerase, chloroplastic; Short=TIM; Short=Triose-phosphate isomerase; Flags: Precursor
cds.c46540_g1_i2|m.25320	1.01771	0.180806	RecName: Full=Glutathione S-transferase DHAR1, mitochondrial; AltName: Full=Chloride intracellular channel homolog 1; Short=CLIC homolog 1; AltName: Full=Glutathione-dependent dehydroascorbate reductase 1; Short=AtDHAR1; Short=GSH-dependent dehydroascorbate reductase 1; Short=mtDHAR [Arabidopsis thaliana]
cds.c54292_g1_i2|m.77443	1.14075	0.180591	RecName: Full=Alpha-galactosidase; AltName: Full=Alpha-D-galactoside galactohydrolase; AltName: Full=Melibiase; Flags: Precursor
cds.c50257_g2_i3|m.45689	1.85677	0.180059	RecName: Full=Beta-hexosaminidase 1; AltName: Full=Beta-GlcNAcase 1; AltName: Full=Beta-N-acetylhexosaminidase 1; AltName: Full=Beta-hexosaminidase 2; Short=AtHEX2; AltName: Full=N-acetyl-beta-glucosaminidase 1; Flags: Precursor [Arabidopsis thaliana]
cds.c52048_g3_i5|m.58568	0.843911	0.179025	RecName: Full=60S acidic ribosomal protein P0 [Glycine max]
cds.c56552_g1_i3|m.100040	1.06443	0.178686	RecName: Full=Probable nucleoredoxin 1; Short=AtNrx1 [Arabidopsis thaliana]
cds.c56552_g1_i4|m.100041	0.876622	0.178686	RecName: Full=Probable nucleoredoxin 1; Short=AtNrx1 [Arabidopsis thaliana]
cds.c55921_g3_i1|m.93418	1.14786	0.178017	RecName: Full=CTP synthase; AltName: Full=CTP synthetase; AltName: Full=UTP--ammonia ligase [Helicobacter hepaticus ATCC 51449]
cds.c48287_g2_i1|m.33724	0.993283	0.178017	RecName: Full=Uncharacterized protein C167.05 [Schizosaccharomyces pombe 972h-]
cds.c44968_g1_i1|m.19630	1.15995	0.173875	RecName: Full=Adrenodoxin-like protein, mitochondrial; Flags: Precursor
cds.c55353_g1_i2|m.87632	0.843853	0.1732	RecName: Full=Isocitrate lyase; Short=ICL; Short=Isocitrase; Short=Isocitratase [Gossypium hirsutum]
cds.c55353_g2_i4|m.87648	1.1414	0.1732	RecName: Full=Isocitrate lyase; Short=ICL; Short=Isocitrase; Short=Isocitratase [Brassica napus]
cds.c56645_g8_i5|m.101004	1.53645	0.171964	RecName: Full=Aspartic proteinase A1; Flags: Precursor [Arabidopsis thaliana]
cds.c51858_g2_i1|m.57090	1.74437	0.171065	RecName: Full=Translocon-associated protein subunit alpha; Short=TRAP-alpha; AltName: Full=Signal sequence receptor subunit alpha; Short=SSR-alpha; Flags: Precursor [Arabidopsis thaliana]
cds.c55643_g1_i1|m.90659	0.978325	0.169242	RecName: Full=ATP synthase subunit beta, mitochondrial; Flags: Precursor
cds.c45595_g1_i2|m.21664	1.13843	0.16721	RecName: Full=NAP1-related protein 2; AltName: Full=Nucleosome/chromatin assembly factor group A5; AltName: Full=Protein SET homolog 2 [Arabidopsis thaliana]
cds.c55169_g7_i1|m.85775	1.26232	0.166541	RecName: Full=Cytochrome b-c1 complex subunit 7; AltName: Full=CR14; AltName: Full=Complex III subunit 7; AltName: Full=Complex III subunit VII; AltName: Full=Ubiquinol-cytochrome c reductase complex 14 kDa protein
cds.c57247_g2_i5|m.107700	1.17171	0.163043	RecName: Full=Protein disulfide-isomerase; Short=PDI; Flags: Precursor
cds.c50537_g2_i1|m.47681	0.755207	0.158795	RecName: Full=Mitochondrial outer membrane protein porin of 36 kDa; AltName: Full=POM 36; AltName: Full=Voltage-dependent anion-selective channel protein; Short=VDAC
cds.c57394_g2_i3|m.109327	0.75468	0.157979	RecName: Full=Elongation factor 1-beta 1; Short=EF-1-beta 1; AltName: Full=Elongation factor 1-beta' 1; Short=EF-1-beta' 1; AltName: Full=Elongation factor 1B-alpha 1; AltName: Full=eEF-1B alpha 1 [Arabidopsis thaliana]
cds.c50356_g5_i1|m.46389	1.2047	0.156641	RecName: Full=Protein Mpv17
cds.c56752_g2_i1|m.102121	1.13061	0.156622	RecName: Full=Heat shock 70 kDa protein, mitochondrial; Flags: Precursor
cds.c46766_g1_i8|m.26339	1.18281	0.156556	RecName: Full=Adenine phosphoribosyltransferase 1, chloroplastic; Short=APRT 1; Flags: Precursor [Arabidopsis thaliana]
cds.c57319_g2_i1|m.108497	0.827026	0.156547	RecName: Full=F-box protein At4g09920 [Arabidopsis thaliana]
cds.c57732_g4_i1|m.113140	1.3244	0.156327	RecName: Full=Arginine--tRNA ligase; AltName: Full=Arginyl-tRNA synthetase; Short=ArgRS [Mycoplasma genitalium G37]
cds.c49413_g2_i6|m.40347	1.12562	0.152522	RecName: Full=Adenylate kinase 2, chloroplastic; Short=AK 2; AltName: Full=ATP-AMP transphosphorylase 2; AltName: Full=ATP:AMP phosphotransferase; AltName: Full=Adenylate monophosphate kinase 2; Short=AMK2; Flags: Precursor [Arabidopsis thaliana]
cds.c51365_g2_i2|m.53565	1.63899	0.143843	RecName: Full=Vacuolar protein sorting-associated protein 20 homolog 2; Short=AtVPS20-2; AltName: Full=Charged multivesicular body protein 6 homolog 2; AltName: Full=ESCRT-III complex subunit VPS20 homolog 2 [Arabidopsis thaliana]
cds.c50161_g1_i2|m.45044	0.901315	0.142983	RecName: Full=Nuclear transport factor 2; Short=NTF-2 [Arabidopsis thaliana]
cds.c51282_g1_i1|m.52900	0.906648	0.135619	RecName: Full=Fructokinase-2 [Solanum lycopersicum]
cds.c49402_g1_i1|m.40271	1.20226	0.131601	RecName: Full=Membrane steroid-binding protein 2; Short=AtMP2 [Arabidopsis thaliana]
cds.c45049_g1_i2|m.19931	1.41646	0.131601	RecName: Full=Membrane steroid-binding protein 1; Short=AtMP1 [Arabidopsis thaliana]
cds.c52044_g1_i1|m.58518	0.978644	0.13145	RecName: Full=Guanine nucleotide-binding protein subunit beta-like protein
cds.c50256_g2_i7|m.45676	1.22275	0.128629	RecName: Full=Auxin-repressed 12.5 kDa protein
cds.c44871_g1_i1|m.19315	1.07756	0.127754	RecName: Full=Pyridoxal biosynthesis protein PDX2; AltName: Full=Probable glutamine amidotransferase; Short=AtPDX2; AltName: Full=Protein EMBRYO DEFECTIVE 2407 [Arabidopsis thaliana]
cds.c48286_g1_i3|m.33723	0.674107	0.126468	RecName: Full=Chloroplast processing peptidase; AltName: Full=Signal peptidase I-3; Flags: Precursor [Arabidopsis thaliana]
cds.c48907_g1_i6|m.37335	1.04746	0.121417	RecName: Full=Ribulose-phosphate 3-epimerase, chloroplastic; AltName: Full=Pentose-5-phosphate 3-epimerase; Short=PPE; AltName: Full=R5P3E; Short=RPE; Flags: Precursor
cds.c55426_g1_i3|m.88364	1.02389	0.118855	RecName: Full=Malate dehydrogenase, mitochondrial; Flags: Precursor
cds.c44085_g1_i1|m.17116	1.57133	0.116993	RecName: Full=Thioredoxin O1, mitochondrial; Short=AtTrxo1; Flags: Precursor [Arabidopsis thaliana]
cds.c51666_g4_i2|m.55821	1.20685	0.108863	RecName: Full=Thioredoxin-like protein Clot; AltName: Full=Thioredoxin Clot; Short=AtClot [Arabidopsis thaliana]
cds.c51527_g1_i4|m.54716	0.916023	0.10326	RecName: Full=Ras-related protein RABG3f; Short=AtRABG3f; AltName: Full=Ras-related protein Rab71; Short=AtRab71; AltName: Full=Ras-related protein Rab7B; Short=AtRab7B [Arabidopsis thaliana]
cds.c46816_g3_i1|m.26538	1.08417	0.0927153	RecName: Full=Multiprotein-bridging factor 1b [Arabidopsis thaliana]
cds.c47646_g2_i2|m.30426	1.04973	0.0901995	RecName: Full=Probable plastid-lipid-associated protein 6, chloroplastic; AltName: Full=Fibrillin-4; AltName: Full=Fibrillin-6; AltName: Full=Harpin-binding protein 1; Short=HrBP1; AltName: Full=Plastoglobulin 30.45; Short=AtPGL30.4; Flags: Precursor [Arabidopsis thaliana]
cds.c46795_g4_i3|m.26474	0.964941	0.0866341	RecName: Full=L-ascorbate peroxidase 2, cytosolic; AltName: Full=APXb; AltName: Full=OsAPx02 [Oryza sativa Japonica Group]
cds.c58389_g3_i1|m.121238	0.622183	0.0847597	RecName: Full=26S protease regulatory subunit 6B homolog
cds.c51422_g1_i1|m.53951	2.53968	0.0799524	RecName: Full=Protein disulfide isomerase-like 1-4; Short=AtPDIL1-4; AltName: Full=Protein disulfide isomerase 2; Short=AtPDI2; AltName: Full=Protein disulfide isomerase-like 2-2; Short=AtPDIL2-2; Flags: Precursor [Arabidopsis thaliana]
cds.c52008_g1_i2|m.58155	0.690754	0.0793298	RecName: Full=Clathrin light chain 1 [Arabidopsis thaliana]
cds.c39660_g1_i2|m.10037	0.887353	0.0789551	RecName: Full=PITH domain-containing protein At3g04780 [Arabidopsis thaliana]
cds.c44389_g2_i2|m.17925	1.19548	0.0784004	RecName: Full=Nascent polypeptide-associated complex subunit alpha-like protein; Short=NAC-alpha-like protein; AltName: Full=Alpha-NAC-like protein
cds.c44098_g1_i3|m.17164	1.33138	0.0750104	RecName: Full=Peptidyl-prolyl cis-trans isomerase CYP20-1; Short=PPIase CYP20-1; AltName: Full=Cyclophilin of 20 kDa 1; AltName: Full=Rotamase CYP20-1; AltName: Full=Rotamase cyclophilin-7; Flags: Precursor [Arabidopsis thaliana]
cds.c49119_g2_i1|m.38526	0.920385	0.0748663	RecName: Full=26S protease regulatory subunit 6A homolog; AltName: Full=Tat-binding protein homolog 1; Short=TBP-1
cds.c57862_g3_i2|m.114731	0.645648	0.0738525	RecName: Full=Pescadillo homolog; AltName: Full=Nucleolar protein 7 homolog
cds.c56944_g7_i1|m.104206	0.957478	0.0645085	RecName: Full=Proteasome subunit alpha type-6; AltName: Full=20S proteasome alpha subunit A; AltName: Full=20S proteasome subunit alpha-1
cds.c48246_g2_i1|m.33535	0.766626	0.0641057	RecName: Full=40S ribosomal protein S12
cds.c46901_g1_i2|m.26919	1.34886	0.0641057	RecName: Full=40S ribosomal protein S12
cds.c51733_g1_i7|m.56286	1.23415	0.0635944	RecName: Full=Probable phospholipid hydroperoxide glutathione peroxidase 6, mitochondrial; Short=AtGPX1; Short=PHGPx; Flags: Precursor [Arabidopsis thaliana]
cds.c53158_g5_i2|m.67690	1.65898	0.0623462	RecName: Full=TOM1-like protein 2; AltName: Full=Target of Myb-like protein 2 [Mus musculus]
cds.c51433_g3_i4|m.54027	1.29583	0.0619957	RecName: Full=V-type proton ATPase subunit G 1; Short=V-ATPase subunit G 1; AltName: Full=Vacuolar proton pump subunit G 1
cds.c46412_g1_i2|m.24721	0.849719	0.0612334	RecName: Full=Heat shock cognate 70 kDa protein
cds.c58062_g1_i1|m.117341	0.989822	0.0612334	RecName: Full=Heat shock 70 kDa protein 18; AltName: Full=Heat shock protein 70-18; Short=AtHsp70-18; AltName: Full=Heat-shock protein 70T-1 [Arabidopsis thaliana]
cds.c48667_g1_i2|m.35883	1.21706	0.061037	RecName: Full=Elongation factor 1-delta; Short=EF-1-delta; AltName: Full=Elongation factor 1B-beta; AltName: Full=eEF-1B beta
cds.c46932_g1_i2|m.27057	1.18596	0.0589798	RecName: Full=60S acidic ribosomal protein P2
cds.c51190_g3_i2|m.52262	1.32461	0.0580995	RecName: Full=14 kDa zinc-binding protein; AltName: Full=Protein kinase C inhibitor; Short=PKCI [Zea mays]
cds.c54557_g2_i6|m.79807	1.22893	0.0571855	RecName: Full=60S acidic ribosomal protein P3-2 [Arabidopsis thaliana]
cds.c48560_g2_i3|m.35217	0.961847	0.0543963	RecName: Full=Heterogeneous nuclear ribonucleoprotein K; Short=hnRNP K [Gallus gallus]
cds.c48560_g5_i1|m.35219	1.18018	0.0543963	RecName: Full=Poly(rC)-binding protein 3; AltName: Full=Alpha-CP3 [Homo sapiens]
cds.c50860_g2_i3|m.49950	1.09508	0.053839	RecName: Full=Cytochrome c oxidase subunit 5b-2, mitochondrial; Short=AtCOX5b-2; Flags: Precursor [Arabidopsis thaliana]
cds.c44764_g1_i1|m.18987	1.08817	0.0498871	RecName: Full=Outer envelope pore protein 16-1, chloroplastic; AltName: Full=Chloroplastic outer envelope pore protein of 16 kDa 1; Short=AtOEP16-1; Short=OEP16-1; AltName: Full=Outer plastid envelope protein 16-L; Short=AtOEP16-L; Short=Leave outer plastid envelope protein 16; AltName: Full=Protochlorophyllide-dependent translocon protein 16; Short=Ptc16 [Arabidopsis thaliana]
cds.c49348_g1_i3|m.39921	0.771361	0.0462889	RecName: Full=Thioredoxin-like 2, chloroplastic; AltName: Full=Lilium-type thioredoxin 2; AltName: Full=OsTrx19; Flags: Precursor [Oryza sativa Japonica Group]
cds.c57837_g2_i2|m.114445	1.70296	0.0439561	RecName: Full=Alpha-L-arabinofuranosidase 1; Short=AtASD1; AltName: Full=Beta-D-xylosidase; Flags: Precursor [Arabidopsis thaliana]
cds.c57837_g3_i1|m.114446	0.719948	0.0439561	RecName: Full=50S ribosomal protein L9, chloroplastic; AltName: Full=CL9; Flags: Precursor [Arabidopsis thaliana]
cds.c53073_g2_i1|m.66901	1.29756	0.041003	RecName: Full=Alpha-xylosidase 1; Flags: Precursor [Arabidopsis thaliana]
cds.c34154_g2_i1|m.6336	0.870486	0.0384687	RecName: Full=Stromal 70 kDa heat shock-related protein, chloroplastic; Flags: Precursor
cds.c56021_g1_i3|m.94488	0.671035	0.0379466	RecName: Full=Elongation factor 1-alpha; Short=EF-1-alpha [Solanum lycopersicum]
cds.c52692_g2_i1|m.63621	1.05316	0.0356177	RecName: Full=Polyadenylate-binding protein RBP45; Short=Poly(A)-binding protein RBP45; AltName: Full=RNA-binding protein 45; Short=NplRBP45
cds.c47903_g1_i3|m.31747	0.875661	0.0350347	RecName: Full=Arginase 1, mitochondrial; AltName: Full=Arginine amidohydrolase 1; Flags: Precursor [Arabidopsis thaliana]
cds.c44825_g1_i2|m.19198	0.904821	0.0327058	RecName: Full=Peptide methionine sulfoxide reductase B2, chloroplastic; Short=AtMSRB2; AltName: Full=Peptide-methionine (R)-S-oxide reductase; Flags: Precursor [Arabidopsis thaliana]
cds.c49035_g3_i1|m.38060	1.05293	0.0252585	RecName: Full=V-type proton ATPase subunit C; Short=V-ATPase subunit C; AltName: Full=Vacuolar H(+)-ATPase subunit C; AltName: Full=Vacuolar proton pump subunit C [Arabidopsis thaliana]
cds.c57502_g1_i6|m.110474	0.87185	0.024555	RecName: Full=Protein DJ-1 homolog D; Short=AtDJ1D; AltName: Full=Lactoylglutathione lyase DJ1D [Arabidopsis thaliana]
cds.c53132_g1_i12|m.67496	0.993762	0.0171387	RecName: Full=Uracil phosphoribosyltransferase; Short=UPRTase; AltName: Full=UMP pyrophosphorylase
cds.c52168_g3_i3|m.59449	0.881398	0.0153955	RecName: Full=Heme oxygenase 1, chloroplastic; Short=AtHO1; AltName: Full=Protein GENOMES UNCOUPLED 2; AltName: Full=Protein REVERSAL OF THE DET PHENOTYPE 4; Flags: Precursor [Arabidopsis thaliana]
cds.c54171_g3_i2|m.76288	0.907552	0.0120655	RecName: Full=26S proteasome non-ATPase regulatory subunit 7 homolog A; AltName: Full=26S proteasome regulatory subunit RPN8a; Short=AtRPN8a; AltName: Full=Protein ASYMMETRIC LEAVES ENHANCER 3; AltName: Full=Protein MOV34; Short=AtMOV34 [Arabidopsis thaliana]
cds.c51553_g2_i6|m.54909	1.07211	0.00994177	RecName: Full=Universal stress protein A-like protein [Arabidopsis thaliana]
cds.c51279_g3_i1|m.52888	0.794879	0.00548643	RecName: Full=Protein disulfide isomerase-like 2-1; Short=OsPDIL2-1; AltName: Full=Protein disulfide isomerase-like 4-1; Short=OsPDIL4-1; Flags: Precursor [Oryza sativa Japonica Group]
cds.c57868_g1_i2|m.114791	1.46335	0.00450378	RecName: Full=Protein TolB; Flags: Precursor [Chlorobium tepidum TLS]
cds.c48550_g1_i1|m.35151	1.03587	0.00414974	RecName: Full=20 kDa chaperonin, chloroplastic; AltName: Full=Chaperonin 10; Short=Ch-CPN10; Short=Cpn10; AltName: Full=Chaperonin 20; AltName: Full=Protein Cpn21; Flags: Precursor [Arabidopsis thaliana]
cds.c46985_g1_i2|m.27257	0.960788	0.00365538	RecName: Full=Ubiquitin-conjugating enzyme E2 36; AltName: Full=Ubiquitin carrier protein 36 [Arabidopsis thaliana]
cds.c57960_g7_i1|m.116051	1.10427	8.27e-05	RecName: Full=60S acidic ribosomal protein P2
cds.c51547_g5_i1|m.54839	0.689694	-0.00313987	RecName: Full=Probable fructose-bisphosphate aldolase 2, chloroplastic; Flags: Precursor [Arabidopsis thaliana]
cds.c51547_g5_i8|m.54848	0.874359	-0.00313987	RecName: Full=Fructose-bisphosphate aldolase, chloroplastic; Short=ALDP; Flags: Precursor [Oryza sativa Japonica Group]
cds.c53073_g3_i2|m.66906	1.49328	-0.00332615	RecName: Full=Alpha-xylosidase 1; Flags: Precursor [Arabidopsis thaliana]
cds.c56949_g5_i4|m.104262	1.09826	-0.0113644	RecName: Full=U2 small nuclear ribonucleoprotein A'; Short=U2 snRNP A' [Arabidopsis thaliana]
cds.c58093_g5_i2|m.117723	0.804075	-0.0136027	RecName: Full=ATP-dependent Clp protease ATP-binding subunit clpA homolog CD4A, chloroplastic; Flags: Precursor [Solanum lycopersicum]
cds.c48479_g3_i1|m.34809	0.906795	-0.0136027	RecName: Full=Chaperone protein ClpC, chloroplastic; AltName: Full=ATP-dependent Clp protease ATP-binding subunit ClpC homolog; AltName: Full=Casein lytic proteinase C; Flags: Precursor [Pisum sativum]
cds.c46177_g1_i2|m.23795	1.12127	-0.0153144	RecName: Full=Programmed cell death protein 5
cds.c45328_g1_i1|m.20798	1.159	-0.0205217	RecName: Full=Uncharacterized protein OsI_027940
cds.c45886_g1_i2|m.22630	1.48713	-0.0206926	RecName: Full=Thioredoxin H-type 1; Short=Trx-H1
cds.c54744_g3_i1|m.81649	1.14706	-0.0254021	RecName: Full=Elongation factor 2; Short=EF-2
cds.c46980_g1_i1|m.27239	0.933852	-0.0274115	RecName: Full=ABC transporter I family member 6, chloroplastic; Short=ABC transporter ABCI.6; Short=AtABCI6; AltName: Full=ABC transporter ATPase; AltName: Full=Non-intrinsic ABC protein 7; Short=AtNAP7; AltName: Full=Plastid SufC-like protein; Flags: Precursor [Arabidopsis thaliana]
cds.c46980_g4_i3|m.27241	1.14703	-0.0274115	RecName: Full=ABC transporter I family member 6, chloroplastic; Short=ABC transporter ABCI.6; Short=AtABCI6; AltName: Full=ABC transporter ATPase; AltName: Full=Non-intrinsic ABC protein 7; Short=AtNAP7; AltName: Full=Plastid SufC-like protein; Flags: Precursor [Arabidopsis thaliana]
cds.c54974_g2_i1|m.83828	1.13705	-0.0309599	RecName: Full=Regulator of ribonuclease-like protein 3 [Arabidopsis thaliana]
cds.c53430_g1_i3|m.69807	1.10108	-0.0310142	RecName: Full=Eukaryotic translation initiation factor 5A; Short=eIF-5A
cds.c50149_g2_i2|m.44959	1.57696	-0.0313938	RecName: Full=Cysteine proteinase RD21a; Short=RD21; Flags: Precursor [Arabidopsis thaliana]
cds.c43271_g1_i2|m.15209	1.04889	-0.031784	RecName: Full=Thioredoxin H-type 1; Short=Trx-H1
cds.c48117_g2_i1|m.32880	1.24663	-0.0323003	RecName: Full=Glutaredoxin-C4; Short=AtGrxC4 [Arabidopsis thaliana]
cds.c56003_g2_i2|m.94284	0.627318	-0.0347588	RecName: Full=Calreticulin; Flags: Precursor
cds.c48834_g2_i1|m.36857	1.19705	-0.0381616	RecName: Full=Glutathione S-transferase L3; Short=AtGSTL3; AltName: Full=GST class-lambda member 3 [Arabidopsis thaliana]
cds.c44258_g1_i3|m.17577	1.34543	-0.0400655	RecName: Full=Protein SPIRAL1-like 1 [Arabidopsis thaliana]
cds.c47195_g2_i1|m.28311	1.21976	-0.0451883	RecName: Full=Anamorsin homolog; AltName: Full=Fe-S cluster assembly protein DRE2 homolog [Vitis vinifera]
cds.c46265_g1_i11|m.24145	1.1392	-0.0474478	RecName: Full=Glycine-rich RNA-binding protein 7; Short=AtGR-RBP7; AltName: Full=AtRBG7; AltName: Full=Glycine-rich protein 7; Short=AtGRP7; AltName: Full=Protein COLD, CIRCADIAN RHYTHM, AND RNA BINDING 2; Short=Protein CCR2 [Arabidopsis thaliana]
cds.c57240_g2_i6|m.107634	1.43238	-0.0500653	RecName: Full=Villin-1 [Arabidopsis thaliana]
cds.c55192_g4_i1|m.86038	1.20402	-0.0503922	RecName: Full=Aminoacylase-1; Short=ACY-1; AltName: Full=N-acyl-L-amino-acid amidohydrolase [Sus scrofa]
cds.c45295_g1_i1|m.20694	0.955428	-0.0544805	RecName: Full=Peptidyl-prolyl cis-trans isomerase FKBP12; Short=PPIase FKBP12; AltName: Full=12 kDa FK506-binding protein; Short=12 kDa FKBP; AltName: Full=FK506-binding protein 12; Short=VfFKBP12; AltName: Full=FKBP-12; AltName: Full=Immunophilin FKBP12; AltName: Full=Rotamase
cds.c50391_g2_i9|m.46678	1.09464	-0.0546379	RecName: Full=UMP-CMP kinase 3; AltName: Full=Deoxycytidylate kinase; Short=CK; Short=dCMP kinase; AltName: Full=Uridine monophosphate/cytidine monophosphate kinase; Short=UMP/CMP kinase; Short=UMP/CMPK [Arabidopsis thaliana]
cds.c49422_g2_i4|m.40421	1.04922	-0.05887	RecName: Full=Ribosome-binding factor PSRP1, chloroplastic; AltName: Full=30S ribosomal protein 1; AltName: Full=CS-S5; Short=CS5; AltName: Full=Plastid-specific 30S ribosomal protein 1; Short=PSRP-1; AltName: Full=Ribosomal protein 1; AltName: Full=S22; Flags: Precursor
cds.c54097_g2_i8|m.75605	1.08338	-0.0597813	RecName: Full=L-ascorbate peroxidase 1, cytosolic; Short=AP; Short=AtAPx01 [Arabidopsis thaliana]
cds.c58386_g4_i2|m.121210	1.29535	-0.0618534	RecName: Full=CBS domain-containing protein CBSX1, chloroplastic; AltName: Full=CBS domain-containing protein 2; Short=AtCDCP2; AltName: Full=Protein LOSS OF THE TIMING OF ET AND JA BIOSYNTHESIS 2; Short=AtLEJ2; Flags: Precursor [Arabidopsis thaliana]
cds.c55854_g4_i1|m.92701	1.14812	-0.0641445	RecName: Full=NADH dehydrogenase [ubiquinone] 1 alpha subcomplex subunit 8-B [Arabidopsis thaliana]
cds.c49011_g1_i3|m.37948	1.30856	-0.0674319	RecName: Full=NHP2-like protein 1; AltName: Full=High mobility group-like nuclear protein 2 homolog 1; AltName: Full=U4/U6.U5 tri-snRNP 15.5 kDa protein
cds.c53499_g3_i3|m.70418	0.944617	-0.0678882	RecName: Full=Pyruvate carboxylase subunit B; AltName: Full=Pyruvic carboxylase B [Methanocaldococcus jannaschii DSM 2661]
cds.c45380_g1_i1|m.20949	1.62485	-0.0730837	RecName: Full=Ubiquitin-conjugating enzyme E2 variant 1D; Short=Ubc enzyme variant 1D; AltName: Full=Protein MMS ZWEI HOMOLOG 4 [Arabidopsis thaliana]
cds.c49391_g3_i1|m.40185	1.03474	-0.0806721	RecName: Full=Putative type I restriction enzyme specificity protein MPN_638; Short=S protein [Mycoplasma pneumoniae M129]
cds.c46116_g2_i3|m.23569	0.912234	-0.0855859	RecName: Full=Mitochondrial import receptor subunit TOM20; AltName: Full=Translocase of outer membrane 20 kDa subunit
cds.c50330_g5_i1|m.46224	1.12403	-0.0860334	RecName: Full=Copper chaperone for superoxide dismutase, chloroplastic/cytosolic; Short=AtCCS; AltName: Full=Superoxide dismutase copper chaperone; Flags: Precursor [Arabidopsis thaliana]
cds.c54261_g1_i2|m.77133	1.00415	-0.0865997	RecName: Full=Glyceraldehyde-3-phosphate dehydrogenase, cytosolic
cds.c48115_g2_i2|m.32852	0.696826	-0.0872674	RecName: Full=Ubiquitin-conjugating enzyme E2-17 kDa; AltName: Full=Ubiquitin carrier protein; AltName: Full=Ubiquitin-protein ligase [Solanum lycopersicum]
cds.c43683_g3_i3|m.16168	1.2777	-0.0891983	RecName: Full=Probable calcium-binding protein CML13; AltName: Full=Calmodulin-like protein 13 [Arabidopsis thaliana]
cds.c48075_g1_i4|m.32655	0.5736	-0.094068	RecName: Full=60S ribosomal protein L10
cds.c45942_g2_i2|m.22855	1.02253	-0.0967955	RecName: Full=Apolipoprotein D; Short=Apo-D; Short=ApoD; Flags: Precursor [Mus musculus]
cds.c50703_g1_i2|m.48821	1.15198	-0.100476	RecName: Full=Eukaryotic translation initiation factor 3 subunit J-A; Short=eIF3j-A; AltName: Full=Eukaryotic translation initiation factor 3 subunit 1-A; AltName: Full=eIF-3-alpha-A; AltName: Full=eIF3 p35-A
cds.c57612_g2_i3|m.111675	1.41375	-0.100635	RecName: Full=Far upstream element-binding protein 1; Short=FBP; Short=FUSE-binding protein 1; AltName: Full=DNA helicase V; Short=hDH V [Homo sapiens]
cds.c47350_g1_i3|m.29036	0.738113	-0.104447	RecName: Full=Importin subunit alpha-1; AltName: Full=Karyopherin subunit alpha-1; Short=KAP-alpha-1 [Arabidopsis thaliana]
cds.c47103_g1_i2|m.27818	0.841869	-0.109052	RecName: Full=Cell division protein FtsZ homolog 2-1, chloroplastic; Short=AtFtsZ2-1; AltName: Full=Plastid division protein FTSZ2-1; Flags: Precursor [Arabidopsis thaliana]
cds.c47858_g1_i6|m.31468	1.28167	-0.110068	RecName: Full=Protein SEC13 homolog; AltName: Full=SEC13-like protein 1 [Rattus norvegicus]
cds.c57656_g2_i1|m.112154	0.862403	-0.110379	RecName: Full=Heat shock 70 kDa protein 6, chloroplastic; AltName: Full=Chloroplast heat shock protein 70-1; Short=cpHsc70-1; AltName: Full=Heat shock protein 70-6; Short=AtHsp70-6; Flags: Precursor [Arabidopsis thaliana]
cds.c57656_g7_i1|m.112161	0.932307	-0.110379	RecName: Full=Heat shock 70 kDa protein 6, chloroplastic; AltName: Full=Chloroplast heat shock protein 70-1; Short=cpHsc70-1; AltName: Full=Heat shock protein 70-6; Short=AtHsp70-6; Flags: Precursor [Arabidopsis thaliana]
cds.c47652_g1_i2|m.30458	0.949887	-0.11377	RecName: Full=Heterodimeric geranylgeranyl pyrophosphate synthase small subunit, chloroplastic; Flags: Precursor [Arabidopsis thaliana]
cds.c54505_g3_i5|m.79355	1.03558	-0.114526	RecName: Full=50S ribosomal protein L10, chloroplastic; AltName: Full=CL10; Flags: Precursor
cds.c43752_g1_i2|m.16334	1.28351	-0.115335	RecName: Full=Heat shock factor-binding protein 1 [Bos taurus]
cds.c47831_g1_i4|m.31345	1.03278	-0.117098	RecName: Full=Universal stress protein A-like protein [Arabidopsis thaliana]
cds.c43040_g1_i1|m.14771	1.102	-0.119291	RecName: Full=Glutaredoxin-C2; Short=AtGrxC2 [Arabidopsis thaliana]
cds.c54810_g5_i2|m.82285	1.05289	-0.119905	RecName: Full=Outer envelope pore protein 21B, chloroplastic; AltName: Full=Chloroplastic outer envelope pore protein of 21 kDa B [Arabidopsis thaliana]
cds.c51696_g2_i3|m.56033	2.034	-0.11999	RecName: Full=Peroxidase 12; Short=Atperox P12; AltName: Full=ATP4a; AltName: Full=PRXR6; Flags: Precursor [Arabidopsis thaliana]
cds.c55316_g1_i2|m.87240	0.735802	-0.120405	RecName: Full=S-formylglutathione hydrolase; Short=AtSFGH; AltName: Full=Esterase D [Arabidopsis thaliana]
cds.c50372_g3_i1|m.46547	0.806128	-0.121383	RecName: Full=2-C-methyl-D-erythritol 2,4-cyclodiphosphate synthase, chloroplastic; Short=MECDP-synthase; Short=MECPS; Flags: Precursor [Catharanthus roseus]
cds.c53123_g6_i4|m.67381	0.797496	-0.122489	RecName: Full=Eukaryotic initiation factor 4A-10; Short=eIF-4A-10; AltName: Full=ATP-dependent RNA helicase eIF4A-10
cds.c49940_g2_i3|m.43576	1.03151	-0.124037	RecName: Full=Maf-like protein DDB_G0281937 [Dictyostelium discoideum]
cds.c43625_g1_i1|m.16044	1.35365	-0.127912	RecName: Full=Probable NADH dehydrogenase [ubiquinone] 1 alpha subcomplex subunit 5, mitochondrial; Flags: Precursor [Arabidopsis thaliana]
cds.c58270_g3_i7|m.119877	1.02232	-0.129875	RecName: Full=Probable methyltransferase PMT20 [Arabidopsis thaliana]
cds.c55149_g3_i6|m.85622	1.23544	-0.130153	RecName: Full=Glutamyl-tRNA(Gln) amidotransferase subunit C, chloroplastic/mitochondrial; Short=Glu-AdT subunit C; Flags: Precursor
cds.c57333_g2_i1|m.108643	1.19998	-0.133907	RecName: Full=Actin-depolymerizing factor 2; Short=ADF-2
cds.c56550_g6_i1|m.100021	0.777097	-0.138468	RecName: Full=RuBisCO large subunit-binding protein subunit beta, chloroplastic; AltName: Full=60 kDa chaperonin subunit beta; AltName: Full=CPN-60 beta; Flags: Precursor
cds.c53452_g2_i7|m.70017	0.693868	-0.142376	RecName: Full=Stem-specific protein TSJT1
cds.c48007_g2_i4|m.32310	1.53569	-0.146021	RecName: Full=Glycine-rich RNA-binding protein GRP1A
cds.c46007_g1_i1|m.23114	1.19267	-0.148149	RecName: Full=Ribonuclease UK114; AltName: Full=14.5 kDa translational inhibitor protein; Short=p14.5; AltName: Full=Heat-responsive protein 12; AltName: Full=UK114 antigen homolog [Homo sapiens]
cds.c55623_g4_i7|m.90449	1.46036	-0.151378	RecName: Full=Ubiquitin-NEDD8-like protein RUB2; Contains: RecName: Full=Ubiquitin; Contains: RecName: Full=NEDD8-like protein RUB2; AltName: Full=OsRUB2; AltName: Full=Ubiquitin-related protein 2; Flags: Precursor
cds.c55749_g3_i9|m.91658	0.905238	-0.162359	RecName: Full=40S ribosomal protein S20-1 [Arabidopsis thaliana]
cds.c52842_g5_i2|m.64842	0.74656	-0.168965	RecName: Full=Uroporphyrinogen decarboxylase, chloroplastic; Short=UPD; Short=URO-D; Flags: Precursor
cds.c43552_g1_i3|m.15858	0.961885	-0.175011	RecName: Full=UPF0250 protein mma_3250 [Janthinobacterium sp. Marseille]
cds.c45953_g1_i3|m.22904	1.37703	-0.176408	RecName: Full=Glycine-rich RNA-binding protein 4, mitochondrial; Short=AtGR-RBP4; AltName: Full=AtRBG4; AltName: Full=Glycine-rich protein 4; Short=AtGRP4; AltName: Full=Mitochondrial RNA-binding protein 1b; Short=At-mRBP1b; Flags: Precursor [Arabidopsis thaliana]
cds.c48857_g4_i4|m.37000	1.17945	-0.176504	RecName: Full=14-3-3-like protein
cds.c50762_g1_i8|m.49218	1.08843	-0.180326	RecName: Full=Serine carboxypeptidase-like 51; Flags: Precursor [Arabidopsis thaliana]
cds.c50762_g2_i1|m.49215	1.24585	-0.180326	RecName: Full=Serine carboxypeptidase-like 51; Flags: Precursor [Arabidopsis thaliana]
cds.c48120_g1_i2|m.32887	1.12723	-0.180864	RecName: Full=Desiccation protectant protein Lea14 homolog
cds.c53882_g3_i2|m.73584	1.07788	-0.183279	RecName: Full=14-3-3-like protein GF14 nu; AltName: Full=General regulatory factor 7 [Arabidopsis thaliana]
cds.c53655_g2_i1|m.71749	1.09691	-0.185661	RecName: Full=Protein translation factor SUI1 homolog 1 [Arabidopsis thaliana]
cds.c53524_g1_i3|m.70623	1.01601	-0.189467	RecName: Full=Carbonic anhydrase 2, chloroplastic; AltName: Full=Carbonate dehydratase 2 [Arabidopsis thaliana]
cds.c44955_g2_i4|m.19600	1.24713	-0.190586	RecName: Full=Eukaryotic translation initiation factor 5A-1; Short=eIF-5A-1
cds.c46778_g1_i1|m.26388	1.25319	-0.193382	RecName: Full=Peptidyl-prolyl cis-trans isomerase FKBP15-2; Short=PPIase FKBP15-2; AltName: Full=15 kDa FK506-binding protein; Short=15 kDa FKBP; AltName: Full=FK506-binding protein 15-2; Short=AtFKBP15-2; AltName: Full=FK506-binding protein 2-2; AltName: Full=Immunophilin FKBP15-2; AltName: Full=Rotamase; Flags: Precursor [Arabidopsis thaliana]
cds.c48352_g1_i4|m.34105	1.19782	-0.198414	RecName: Full=UDP-arabinopyranose mutase 1; Short=OsUAM1; AltName: Full=Reversibly glycosylated polypeptide 1; AltName: Full=UDP-L-arabinose mutase 1 [Oryza sativa Japonica Group]
cds.c44708_g1_i1|m.18816	0.924213	-0.201475	RecName: Full=Ferredoxin-3, chloroplastic; Short=AtFd3; Flags: Precursor [Arabidopsis thaliana]
cds.c45957_g1_i3|m.22915	0.944043	-0.208529	RecName: Full=Macrophage migration inhibitory factor homolog; Short=MIF; AltName: Full=L-dopachrome isomerase; AltName: Full=L-dopachrome tautomerase; AltName: Full=Phenylpyruvate tautomerase
cds.c32923_g1_i1|m.5928	1.11743	-0.209626	RecName: Full=GDSL esterase/lipase At4g18970; AltName: Full=Extracellular lipase At4g18970; Flags: Precursor [Arabidopsis thaliana]
cds.c46013_g2_i2|m.23144	1.18117	-0.210932	RecName: Full=Nudix hydrolase 26, chloroplastic; Short=AtNUDT26; AltName: Full=Bis(5'-nucleosyl)-tetraphosphatase (asymmetrical); Flags: Precursor [Arabidopsis thaliana]
cds.c47938_g1_i1|m.31938	0.83816	-0.211483	RecName: Full=Bifunctional protein GlmU; Includes: RecName: Full=UDP-N-acetylglucosamine pyrophosphorylase; AltName: Full=N-acetylglucosamine-1-phosphate uridyltransferase; Includes: RecName: Full=Glucosamine-1-phosphate N-acetyltransferase [Rhizobium etli CIAT 652]
cds.c58268_g4_i1|m.119843	1.07362	-0.218244	RecName: Full=33 kDa ribonucleoprotein, chloroplastic; Flags: Precursor
cds.c47387_g3_i1|m.29202	1.01426	-0.218301	RecName: Full=Transcription factor BTF3 homolog 4; AltName: Full=Basic transcription factor 3-like 4 [Danio rerio]
cds.c49369_g1_i4|m.40034	0.787558	-0.22369	RecName: Full=Nucleosome assembly protein 1;2; Short=OsNAP1;2; AltName: Full=Nucleosome assembly protein 1-like 2; Short=OsNAP1_L2; Flags: Precursor
cds.c53951_g1_i1|m.74142	0.91139	-0.223737	RecName: Full=Malate dehydrogenase, chloroplastic; AltName: Full=pNAD-MDH; Flags: Precursor [Arabidopsis thaliana]
cds.c50664_g1_i4|m.48508	1.12681	-0.249243	RecName: Full=Soluble inorganic pyrophosphatase 1, chloroplastic; AltName: Full=Inorganic pyrophosphatase 1; AltName: Full=Pyrophosphate phospho-hydrolase 1; Short=PPase 1; Flags: Precursor [Arabidopsis thaliana]
cds.c52498_g3_i5|m.62088	1.02674	-0.251469	RecName: Full=CBS domain-containing protein CBSX3, mitochondrial; Flags: Precursor [Arabidopsis thaliana]
cds.c46455_g3_i4|m.24927	1.06886	-0.255749	RecName: Full=Soluble inorganic pyrophosphatase; AltName: Full=Pyrophosphate phospho-hydrolase; Short=PPase [Zea mays]
cds.c56203_g2_i2|m.96369	0.796453	-0.25799	RecName: Full=ATP sulfurylase 1, chloroplastic; Short=AtPS1; Flags: Precursor [Arabidopsis thaliana]
cds.c56956_g5_i2|m.104325	1.00568	-0.26074	RecName: Full=Iron sulfur cluster assembly protein 1, mitochondrial; AltName: Full=Iron sulfur cluster scaffold protein 1; Flags: Precursor [Yarrowia lipolytica CLIB122]
cds.c53330_g1_i3|m.68998	0.887027	-0.260855	RecName: Full=Triosephosphate isomerase, cytosolic; Short=TIM; Short=Triose-phosphate isomerase
cds.c53330_g1_i4|m.68999	0.965773	-0.260855	RecName: Full=Triosephosphate isomerase, cytosolic; Short=TIM; Short=Triose-phosphate isomerase
cds.c48908_g1_i8|m.37343	1.12899	-0.265064	RecName: Full=CBS domain-containing protein CBSX1, chloroplastic; AltName: Full=CBS domain-containing protein 2; Short=AtCDCP2; AltName: Full=Protein LOSS OF THE TIMING OF ET AND JA BIOSYNTHESIS 2; Short=AtLEJ2; Flags: Precursor [Arabidopsis thaliana]
cds.c48344_g2_i1|m.34064	0.869624	-0.265319	RecName: Full=Protein SGT1 homolog; Short=OsSGT1; AltName: Full=Suppressor of G2 allele of SKP1 homolog [Oryza sativa Japonica Group]
cds.c55331_g5_i4|m.87419	1.10743	-0.269174	RecName: Full=Macrophage migration inhibitory factor homolog; Short=Bm-MIF-1; Short=BmMIF; Short=MIF; AltName: Full=L-dopachrome isomerase; AltName: Full=L-dopachrome tautomerase; AltName: Full=Phenylpyruvate tautomerase
cds.c55531_g3_i2|m.89546	1.13949	-0.279385	RecName: Full=Peroxiredoxin-2E-2, chloroplastic; AltName: Full=Peroxiredoxin IIE-2; AltName: Full=Thioredoxin reductase 2E-2; Flags: Precursor [Oryza sativa Japonica Group]
cds.c45331_g2_i1|m.20800	1.01803	-0.279385	RecName: Full=Peroxiredoxin-2B; AltName: Full=Peroxiredoxin IIB; AltName: Full=Peroxiredoxin TPx1; AltName: Full=Thioredoxin reductase 2B; AltName: Full=Thioredoxin-dependent peroxidase 1 [Arabidopsis thaliana]
cds.c56255_g1_i4|m.96901	0.945202	-0.281975	RecName: Full=Abscisic stress-ripening protein 1
cds.c48857_g4_i1|m.36992	0.977881	-0.283665	RecName: Full=14-3-3-like protein
cds.c55517_g1_i3|m.89344	0.758923	-0.284726	RecName: Full=Protein TIC 40, chloroplastic; AltName: Full=Translocon at the inner envelope membrane of chloroplasts 40; Short=PsTIC40; Flags: Precursor
cds.c51284_g3_i2|m.52910	1.2989	-0.28833	RecName: Full=Ferritin-3, chloroplastic; AltName: Full=SFerH-3; Flags: Precursor [Glycine max]
cds.c57790_g2_i4|m.113865	1.80454	-0.292089	RecName: Full=Thiol protease aleurain-like; Flags: Precursor [Arabidopsis thaliana]
cds.c46793_g1_i2|m.26460	1.48782	-0.296952	RecName: Full=Small ubiquitin-related modifier 2; Short=AtSUMO2 [Arabidopsis thaliana]
cds.c43720_g1_i3|m.16244	0.935726	-0.300301	RecName: Full=Monothiol glutaredoxin-S14, chloroplastic; Short=AtGRXcp; Short=AtGrxS14; AltName: Full=CAX-interacting protein 1; Short=CXIP1; Flags: Precursor [Arabidopsis thaliana]
cds.c51146_g4_i1|m.51970	0.982027	-0.305858	RecName: Full=Malate dehydrogenase; Short=NtRed-2
cds.c48961_g2_i7|m.37632	1.16126	-0.307252	RecName: Full=Nitrogen regulatory protein P-II homolog; AltName: Full=Protein PII-like; Flags: Precursor [Arabidopsis thaliana]
cds.c52205_g1_i4|m.59709	0.958056	-0.311729	RecName: Full=RuBisCO large subunit-binding protein subunit alpha, chloroplastic; AltName: Full=60 kDa chaperonin subunit alpha; AltName: Full=CPN-60 alpha; Flags: Precursor
cds.c54493_g3_i2|m.79249	0.988277	-0.311979	RecName: Full=Endo-1,3;1,4-beta-D-glucanase; Flags: Precursor [Zea mays]
cds.c53225_g2_i8|m.68206	0.58845	-0.31273	RecName: Full=COBW domain-containing protein 1; AltName: Full=Cobalamin synthase W domain-containing protein 1; Short=COBP; AltName: Full=NPC-A-6 COBW domain-containing protein 1; Short=NPC-A-6 [Homo sapiens]
cds.c53884_g1_i1|m.73596	0.948462	-0.318846	RecName: Full=Clp protease-related protein At4g12060, chloroplastic; Flags: Precursor [Arabidopsis thaliana]
cds.c48550_g2_i2|m.35154	1.03271	-0.319331	RecName: Full=20 kDa chaperonin, chloroplastic; AltName: Full=Chaperonin 10; Short=Ch-CPN10; Short=Cpn10; AltName: Full=Chaperonin 20; AltName: Full=Protein Cpn21; Flags: Precursor [Arabidopsis thaliana]
cds.c55439_g6_i1|m.88497	0.930102	-0.320213	RecName: Full=Ras-related protein Rab11B
cds.c51260_g2_i4|m.52794	1.13326	-0.32309	RecName: Full=Probable histone H2B.1 [Medicago truncatula]
cds.c47688_g1_i2|m.30641	1.05126	-0.325914	RecName: Full=NifU-like protein 1, chloroplastic; Short=AtCNfu1; Short=AtCnfU-IVb; Flags: Precursor [Arabidopsis thaliana]
cds.c54223_g5_i1|m.76744	1.0892	-0.329643	RecName: Full=Probable ribose-5-phosphate isomerase 3, chloroplastic; AltName: Full=Phosphoriboisomerase 3; AltName: Full=Protein EMBRYO DEFECTIVE 3119; Flags: Precursor [Arabidopsis thaliana]
cds.c54223_g4_i3|m.76741	0.990753	-0.329643	RecName: Full=Probable ribose-5-phosphate isomerase 3, chloroplastic; AltName: Full=Phosphoriboisomerase 3; AltName: Full=Protein EMBRYO DEFECTIVE 3119; Flags: Precursor [Arabidopsis thaliana]
cds.c57661_g3_i1|m.112212	0.780778	-0.34152	RecName: Full=Heat shock cognate protein 80 [Solanum lycopersicum]
cds.c57180_g6_i4|m.106937	0.752705	-0.342861	RecName: Full=Delta-aminolevulinic acid dehydratase 1, chloroplastic; Short=ALADH1; AltName: Full=Porphobilinogen synthase; Flags: Precursor [Arabidopsis thaliana]
cds.c45869_g1_i1|m.22573	1.13192	-0.349184	RecName: Full=Thioredoxin H-type 1; Short=Trx-H1
cds.c58024_g3_i2|m.116854	0.789385	-0.355378	RecName: Full=ATP synthase gamma chain 1, chloroplastic; AltName: Full=F-ATPase gamma subunit 1; Flags: Precursor [Arabidopsis thaliana]
cds.c49571_g3_i4|m.41295	1.02273	-0.357859	RecName: Full=Desiccation protectant protein Lea14 homolog
cds.c54767_g2_i5|m.81865	0.927306	-0.363537	RecName: Full=Tubulin alpha chain
cds.c50368_g4_i2|m.46471	1.2865	-0.366255	RecName: Full=8-amino-7-oxononanoate synthase; Short=AONS; AltName: Full=7-keto-8-amino-pelargonic acid synthase; Short=7-KAP synthase; Short=KAPA synthase; AltName: Full=8-amino-7-ketopelargonate synthase; AltName: Full=Alpha-oxoamine synthase [Mycobacterium vanbaalenii PYR-1]
cds.c55344_g1_i3|m.87534	0.974979	-0.366646	RecName: Full=Glutamine synthetase cytosolic isozyme 1-1; AltName: Full=Glutamate--ammonia ligase GLN1;1; Short=OsGLN1;1; AltName: Full=Glutamine synthetase shoot isozyme; AltName: Full=OsGS1;1 [Oryza sativa Japonica Group]
cds.c44723_g1_i1|m.18853	0.971237	-0.368054	0
cds.c53171_g4_i4|m.67792	0.863854	-0.374024	RecName: Full=Ankyrin repeat domain-containing protein 2; Short=AtAKR2 [Arabidopsis thaliana]
cds.c47391_g2_i3|m.29227	0.846655	-0.378494	RecName: Full=14-3-3-like protein D; AltName: Full=SGF14D [Glycine max]
cds.c57656_g5_i1|m.112156	1.00913	-0.380111	RecName: Full=Stromal 70 kDa heat shock-related protein, chloroplastic; Flags: Precursor
cds.c47711_g1_i1|m.30770	1.31559	-0.38109	RecName: Full=MFP1 attachment factor 1 [Solanum lycopersicum]
cds.c47572_g1_i1|m.30106	1.14039	-0.384878	RecName: Full=Lactoylglutathione lyase; AltName: Full=Aldoketomutase; AltName: Full=Glyoxalase I; Short=GmGlyoxI; AltName: Full=Ketone-aldehyde mutase; AltName: Full=Methylglyoxalase; AltName: Full=S-D-lactoylglutathione methylglyoxal lyase
cds.c53447_g5_i1|m.69973	1.01621	-0.386392	RecName: Full=Catalase-2 [Arabidopsis thaliana]
cds.c51593_g1_i2|m.55289	0.95306	-0.390451	RecName: Full=Actin-7; AltName: Full=Actin-2 [Arabidopsis thaliana]
cds.c49325_g1_i3|m.39691	1.16261	-0.39326	RecName: Full=Cell division protein FtsZ homolog 1, chloroplastic; Short=AtFtsZ1; Short=AtFtsZ1-1; Short=Chloroplast FtsZ; Short=CpFtsZ; AltName: Full=Protein ACCUMULATION AND REPLICATION OF CHLOROPLASTS 10; AltName: Full=Protein PLASTID MOVEMENT IMPAIRED4; Flags: Precursor [Arabidopsis thaliana]
cds.c43484_g1_i1|m.15664	0.770004	-0.395332	RecName: Full=Kirola; AltName: Allergen=Act d 11
cds.c49726_g1_i3|m.42227	1.13042	-0.402518	RecName: Full=V-type proton ATPase subunit E; Short=V-ATPase subunit E; AltName: Full=Vacuolar proton pump subunit E
cds.c40952_g1_i1|m.11376	0.77829	-0.405167	RecName: Full=FHA domain-containing protein FhaB; AltName: Full=FtsZ-interacting protein A [Mycobacterium tuberculosis H37Rv]
cds.c56913_g5_i1|m.103891	1.08946	-0.423308	RecName: Full=2-Cys peroxiredoxin BAS1, chloroplastic; AltName: Full=Thiol-specific antioxidant protein; Flags: Precursor [Oryza sativa Japonica Group]
cds.c58035_g4_i2|m.116983	1.31873	-0.423308	RecName: Full=RNA-binding protein Nova-1; AltName: Full=Neuro-oncological ventral antigen 1
cds.c49059_g2_i5|m.38177	1.03696	-0.423796	RecName: Full=Plasma membrane-associated cation-binding protein 1; Short=AtPCAP1; AltName: Full=Microtubule-destabilizing protein 25 [Arabidopsis thaliana]
cds.c49856_g1_i1|m.43032	0.930196	-0.42499	RecName: Full=33 kDa ribonucleoprotein, chloroplastic; Flags: Precursor
cds.c49856_g3_i1|m.43033	1.22183	-0.42499	RecName: Full=29 kDa ribonucleoprotein A, chloroplastic; AltName: Full=CP29A; Flags: Precursor
cds.c47241_g2_i2|m.28522	0.968509	-0.426204	RecName: Full=Actin-depolymerizing factor 3; Short=ADF-3; Short=AtADF3 [Arabidopsis thaliana]
cds.c53421_g4_i2|m.69739	1.38957	-0.427163	RecName: Full=Beta-glucosidase 11; Short=Os4bglu11; Flags: Precursor
cds.c46752_g1_i2|m.26265	1.16517	-0.427473	RecName: Full=Glutaredoxin-C5, chloroplastic; Short=AtGrxC5; Flags: Precursor [Arabidopsis thaliana]
cds.c51951_g2_i3|m.57759	1.04193	-0.430024	RecName: Full=Isopentenyl-diphosphate Delta-isomerase II, chloroplastic; AltName: Full=Isopentenyl pyrophosphate isomerase II; Short=IPP isomerase II; Flags: Precursor [Arabidopsis thaliana]
cds.c53745_g2_i1|m.72461	0.943402	-0.436547	RecName: Full=MAR-binding filament-like protein 1-1
cds.c51522_g3_i4|m.54684	1.53688	-0.436744	RecName: Full=Probable xyloglucan endotransglucosylase/hydrolase protein 15; Short=At-XTH15; Short=XTH-15; Flags: Precursor [Arabidopsis thaliana]
cds.c51421_g1_i2|m.53943	0.979902	-0.443826	RecName: Full=SKP1-like protein 1A; Short=SKP1-like 1; AltName: Full=UFO-binding protein 1 [Arabidopsis thaliana]
cds.c54593_g1_i4|m.80215	0.675392	-0.445477	RecName: Full=Putative arsenical pump-driving ATPase; AltName: Full=Arsenical resistance ATPase; AltName: Full=Arsenite-translocating ATPase; AltName: Full=Arsenite-transporting ATPase [Methanothermobacter thermautotrophicus str. Delta H]
cds.c53502_g2_i2|m.70435	1.02046	-0.447978	RecName: Full=Fructose-bisphosphate aldolase, cytoplasmic isozyme
cds.c53502_g2_i1|m.70434	0.983746	-0.447978	RecName: Full=Fructose-bisphosphate aldolase, cytoplasmic isozyme
cds.c49962_g3_i1|m.43687	0.846825	-0.466547	RecName: Full=ATP-dependent Clp protease proteolytic subunit 4, chloroplastic; AltName: Full=Endopeptidase ClpP4; Short=nClpP4; AltName: Full=nClpP3; Flags: Precursor [Arabidopsis thaliana]
cds.c52181_g6_i2|m.59544	1.14699	-0.467512	RecName: Full=Peroxiredoxin-2F, mitochondrial; AltName: Full=Peroxiredoxin IIF; AltName: Full=Thioredoxin reductase 2F; Flags: Precursor [Arabidopsis thaliana]
cds.c39025_g1_i1|m.9432	1.05847	-0.467776	RecName: Full=GDSL esterase/lipase At5g33370; AltName: Full=Extracellular lipase At5g33370; Flags: Precursor [Arabidopsis thaliana]
cds.c42954_g3_i1|m.14599	1.45529	-0.473441	RecName: Full=CDGSH iron-sulfur domain-containing protein NEET; Short=At-NEET [Arabidopsis thaliana]
cds.c47300_g1_i3|m.28777	1.00019	-0.47475	RecName: Full=Nascent polypeptide-associated complex subunit alpha-like protein 2; Short=NAC-alpha-like protein 2; AltName: Full=Alpha-NAC-like protein 2 [Arabidopsis thaliana]
cds.c51474_g1_i2|m.54400	0.753676	-0.477151	RecName: Full=Probable E3 ubiquitin-protein ligase HUL4; AltName: Full=HECT ubiquitin ligase 4
cds.c52236_g3_i2|m.59953	0.88259	-0.479412	RecName: Full=Probable histone H2A.1; AltName: Full=HTA10 [Arabidopsis thaliana]
cds.c48810_g1_i1|m.36711	1.07266	-0.485162	RecName: Full=Protease Do-like 1, chloroplastic; Flags: Precursor [Arabidopsis thaliana]
cds.c45096_g1_i1|m.20127	0.701056	-0.485275	RecName: Full=Hydroxyphenylpyruvate reductase; Short=HPPR
cds.c51785_g1_i1|m.56630	1.00988	-0.486549	RecName: Full=Protein FLUORESCENT IN BLUE LIGHT, chloroplastic; Flags: Precursor [Arabidopsis thaliana]
cds.c53564_g2_i2|m.70978	0.788229	-0.498869	RecName: Full=Pyridoxal biosynthesis protein PDX1.3; Short=AtPDX1.3; Short=AtPDX1;1 [Arabidopsis thaliana]
cds.c49716_g2_i1|m.42163	0.961749	-0.504692	RecName: Full=UPF0495 protein DEHA2C16280g
cds.c43805_g1_i1|m.16429	1.21424	-0.504892	RecName: Full=Translationally-controlled tumor protein homolog; Short=TCTP
cds.c45388_g1_i2|m.20972	1.22478	-0.510372	RecName: Full=Uncharacterized protein At4g13200, chloroplastic; Flags: Precursor [Arabidopsis thaliana]
cds.c53461_g1_i1|m.70098	1.12887	-0.524834	RecName: Full=Annexin D2; AltName: Full=AnnAt2 [Arabidopsis thaliana]
cds.c43913_g1_i3|m.16716	1.17355	-0.548598	RecName: Full=Protein GrpE; AltName: Full=HSP-70 cofactor [Prochlorococcus marinus str. MIT 9303]
cds.c50634_g3_i1|m.48296	0.667067	-0.550225	RecName: Full=Putative low molecular weight protein-tyrosine-phosphatase slr0328 [Synechocystis sp. PCC 6803 substr. Kazusa]
cds.c49184_g2_i1|m.38916	0.967089	-0.552384	RecName: Full=Thiol-disulfide oxidoreductase ResA [Geobacillus thermodenitrificans NG80-2]
cds.c52431_g2_i7|m.61568	0.862644	-0.560509	RecName: Full=ATP synthase subunit alpha, mitochondrial
cds.c51720_g1_i1|m.56208	1.03383	-0.580726	RecName: Full=Luminal-binding protein 5; Short=BiP 5; AltName: Full=78 kDa glucose-regulated protein homolog 5; Short=GRP-78-5; Flags: Precursor [Nicotiana tabacum]
cds.c47102_g1_i1|m.27814	0.982435	-0.581038	RecName: Full=Aspartate aminotransferase, chloroplastic; AltName: Full=Transaminase A; Flags: Precursor [Arabidopsis thaliana]
cds.c45851_g1_i5|m.22497	1.1741	-0.581957	RecName: Full=Peptidyl-prolyl cis-trans isomerase CYP20-2, chloroplastic; Short=PPIase CYP20-2; AltName: Full=Cyclophilin of 20 kDa 2; AltName: Full=Rotamase CYP20-2; AltName: Full=Thylakoid lumen PPIase of 20 kDa; Short=TLP20; Flags: Precursor [Arabidopsis thaliana]
cds.c44334_g1_i1|m.17757	0.91445	-0.594094	RecName: Full=Nucleoid-associated protein Synpcc7942_0464 [Synechococcus elongatus PCC 7942]
cds.c46254_g1_i1|m.24062	0.917783	-0.595452	RecName: Full=Uncharacterized protein At5g22580 [Arabidopsis thaliana]
cds.c46644_g1_i2|m.25778	1.2479	-0.596237	RecName: Full=Aspartic proteinase A1; Flags: Precursor [Arabidopsis thaliana]
cds.c57923_g1_i6|m.115517	1.19569	-0.607946	RecName: Full=Primary amine oxidase; AltName: Full=Amine oxidase [copper-containing]; Flags: Precursor [Arabidopsis thaliana]
cds.c48344_g7_i2|m.34067	1.08251	-0.620647	RecName: Full=10 kDa chaperonin; AltName: Full=GroES protein; AltName: Full=Protein Cpn10 [Cyanothece sp. PCC 8801]
cds.c36722_g1_i1|m.7715	1.05077	-0.62323	RecName: Full=Myosin heavy chain, skeletal muscle, adult [Gallus gallus]
cds.c52613_g1_i4|m.62977	1.28785	-0.630262	RecName: Full=Calmodulin; Short=CaM
cds.c52820_g3_i8|m.64692	0.715858	-0.630327	RecName: Full=Calcium-transporting ATPase 1, endoplasmic reticulum-type [Arabidopsis thaliana]
cds.c58052_g15_i2|m.117182	0.557989	-0.631373	RecName: Full=30S ribosomal protein S7, chloroplastic
cds.c53462_g1_i4|m.70109	1.99976	-0.642118	RecName: Full=Peroxidase 72; Short=Atperox P72; AltName: Full=ATP6a; AltName: Full=PRXR8; Flags: Precursor [Arabidopsis thaliana]
cds.c16109_g1_i1|m.2141	0.320344	-0.643505	0
cds.c45414_g1_i2|m.21039	0.864528	-0.646408	RecName: Full=Uncharacterized protein At2g34460, chloroplastic; Flags: Precursor [Arabidopsis thaliana]
cds.c43732_g1_i1|m.16279	0.951364	-0.654571	RecName: Full=Laforin; AltName: Full=Glucan phosphatase; AltName: Full=Lafora PTPase; Short=LAFPTPase [Mus musculus]
cds.c45651_g1_i2|m.21867	1.17129	-0.66756	RecName: Full=Thylakoid lumenal protein At1g12250, chloroplastic; Flags: Precursor [Arabidopsis thaliana]
cds.c53365_g4_i1|m.69338	0.609803	-0.681345	RecName: Full=Tubulin beta-3 chain; AltName: Full=Beta-3-tubulin
cds.c53365_g2_i1|m.69332	0.537212	-0.681345	RecName: Full=Tubulin beta-2 chain; AltName: Full=Beta-2-tubulin
cds.c47569_g5_i4|m.30097	1.47856	-0.682873	RecName: Full=Pollen-specific protein-like At4g18596; Flags: Precursor [Arabidopsis thaliana]
cds.c51338_g1_i5|m.53330	0.952638	-0.687474	RecName: Full=Uncharacterized protein At2g34160 [Arabidopsis thaliana]
cds.c45066_g1_i1|m.20033	0.991412	-0.694863	RecName: Full=Rhodanese-like domain-containing protein 15, chloroplastic; AltName: Full=Protein DARK INDUCIBLE 1; AltName: Full=Senescence-associated protein 1; Short=AtSEN1; AltName: Full=Sulfurtransferase 15; Short=AtStr15; Flags: Precursor [Arabidopsis thaliana]
cds.c53474_g2_i1|m.70233	1.76713	-0.720109	RecName: Full=Lactoylglutathione lyase; AltName: Full=Aldoketomutase; AltName: Full=Allergen Glb33; AltName: Full=Glyoxalase I; Short=Glx I; AltName: Full=Ketone-aldehyde mutase; AltName: Full=Methylglyoxalase; AltName: Full=PP33; AltName: Full=S-D-lactoylglutathione methylglyoxal lyase; AltName: Allergen=Ory s ? [Oryza sativa Japonica Group]
cds.c48447_g1_i6|m.34598	0.972635	-0.725497	RecName: Full=Uncharacterized protein At5g39570 [Arabidopsis thaliana]
cds.c47185_g1_i1|m.28281	0.948545	-0.733885	RecName: Full=Phosphoglucomutase, cytoplasmic; Short=PGM; AltName: Full=Glucose phosphomutase
cds.c48891_g1_i5|m.37219	1.05036	-0.736021	RecName: Full=Membrane-associated protein VIPP1, chloroplastic; AltName: Full=Protein VESICLE-INDUCING PROTEIN IN PLASTIDS 1; Flags: Precursor [Arabidopsis thaliana]
cds.c55477_g1_i1|m.88907	1.05522	-0.742508	RecName: Full=6-phosphogluconate dehydrogenase, decarboxylating 1
cds.c56269_g1_i1|m.97036	1.13288	-0.742508	RecName: Full=6-phosphogluconate dehydrogenase, decarboxylating 2, chloroplastic [Arabidopsis thaliana]
cds.c50190_g2_i3|m.45184	0.90312	-0.74499	RecName: Full=Remorin; AltName: Full=pp34
cds.c55225_g2_i9|m.86305	0.869189	-0.748368	RecName: Full=20 kDa chaperonin, chloroplastic; AltName: Full=Chaperonin 10; Short=Ch-CPN10; Short=Cpn10; AltName: Full=Protein Cpn21; Flags: Precursor
cds.c57142_g2_i4|m.106467	1.05484	-0.752576	RecName: Full=2-C-methyl-D-erythritol 4-phosphate cytidylyltransferase, chloroplastic; AltName: Full=4-diphosphocytidyl-2C-methyl-D-erythritol synthase; AltName: Full=MEP cytidylyltransferase; Short=AtMECT; Short=AtMEPCT; Flags: Precursor [Arabidopsis thaliana]
cds.c53288_g2_i2|m.68660	0.913329	-0.761083	RecName: Full=DNA mismatch repair protein MutS [Burkholderia thailandensis E264]
cds.c44721_g1_i1|m.18846	1.34072	-0.766498	RecName: Full=Superoxide dismutase [Cu-Zn] 2
cds.c44594_g2_i1|m.18518	0.839788	-0.770179	RecName: Full=Porphobilinogen deaminase, chloroplastic; Short=PBG; AltName: Full=Hydroxymethylbilane synthase; Short=HMBS; AltName: Full=Pre-uroporphyrinogen synthase; Flags: Precursor
cds.c57789_g3_i2|m.113855	1.07459	-0.770209	RecName: Full=Nucleoside diphosphate kinase B; Short=NDK B; Short=NDP kinase B
cds.c51022_g2_i6|m.51083	0.910874	-0.774447	RecName: Full=Translation initiation factor IF-3 [Nostoc sp. PCC 7120]
cds.c51821_g1_i1|m.56865	0.824519	-0.77639	RecName: Full=Fruit protein pKIWI502
cds.c47285_g2_i3|m.28731	0.706574	-0.777109	RecName: Full=Phosphoglucomutase, chloroplastic; Short=PGM; AltName: Full=Glucose phosphomutase; Flags: Precursor
cds.c57499_g2_i9|m.110425	1.17427	-0.779891	RecName: Full=Protein notum homolog; Flags: Precursor [Mus musculus]
cds.c48157_g2_i2|m.33078	2.02525	-0.780772	RecName: Full=GDSL esterase/lipase At5g14450; AltName: Full=Extracellular lipase At5g14450; Flags: Precursor [Arabidopsis thaliana]
cds.c54616_g2_i4|m.80395	1.01751	-0.784777	RecName: Full=Phospholipase A1-IIdelta [Arabidopsis thaliana]
cds.c56191_g3_i4|m.96257	0.923893	-0.795723	RecName: Full=Endoplasmin homolog; AltName: Full=Glucose-regulated protein 94 homolog; Short=GRP-94 homolog; Flags: Precursor [Hordeum vulgare]
cds.c57218_g7_i2|m.107358	1.15818	-0.799718	RecName: Full=Mediator of RNA polymerase II transcription subunit 14; AltName: Full=Protein STRUWWELPETER; Short=AtSWP [Arabidopsis thaliana]
cds.c56344_g2_i1|m.97901	0.706671	-0.804254	RecName: Full=ATP-dependent zinc metalloprotease FTSH, chloroplastic; Flags: Precursor [Medicago sativa]
cds.c54808_g4_i1|m.82256	0.451015	-0.804254	RecName: Full=ATP-dependent zinc metalloprotease FTSH 1, chloroplastic; Short=OsFTSH1; Flags: Precursor [Oryza sativa Japonica Group]
cds.c38568_g1_i1|m.9031	1.64733	-0.816368	RecName: Full=Early nodulin-like protein 1; AltName: Full=Phytocyanin-like protein; Flags: Precursor [Arabidopsis thaliana]
cds.c49295_g1_i1|m.39559	1.06395	-0.81686	RecName: Full=Uncharacterized oxidoreductase At1g06690, chloroplastic; Flags: Precursor [Arabidopsis thaliana]
cds.c42391_g1_i1|m.13463	0.907288	-0.826735	RecName: Full=Uncharacterized protein At2g37660, chloroplastic; Flags: Precursor [Arabidopsis thaliana]
cds.c41795_g1_i3|m.12545	0.862543	-0.854284	RecName: Full=Putative glutathione peroxidase 7, chloroplastic; Flags: Precursor [Arabidopsis thaliana]
cds.c39205_g3_i1|m.9657	1.39062	-0.869154	RecName: Full=Superoxide dismutase [Cu-Zn], chloroplastic; Flags: Precursor
cds.c51474_g2_i2|m.54404	0.778278	-0.876811	RecName: Full=Allergen Act d 3; AltName: Full=Allergen Act d 3.01; AltName: Full=Allergen Act d 3.02; AltName: Allergen=Act d 3
cds.c58213_g2_i2|m.119206	1.12146	-0.879574	RecName: Full=Protein TolB 2; Flags: Precursor [Novosphingobium aromaticivorans DSM 12444]
cds.c56763_g1_i1|m.102259	0.590788	-0.88879	RecName: Full=L-ascorbate peroxidase 3, peroxisomal; Short=AtAPx03; Flags: Precursor [Arabidopsis thaliana]
cds.c53105_g6_i1|m.67210	0.6766	-0.891466	RecName: Full=Photosystem II CP43 chlorophyll apoprotein; AltName: Full=PSII 43 kDa protein; AltName: Full=Photosystem II 44 kDa reaction center protein; AltName: Full=Protein CP-43; AltName: Full=Protein P6; Flags: Precursor (chloroplast) [Lotus japonicus]
cds.c47019_g3_i2|m.27395	1.2251	-0.891749	RecName: Full=Thylakoid lumenal 17.4 kDa protein, chloroplastic; AltName: Full=P17.4; Flags: Precursor [Arabidopsis thaliana]
cds.c47019_g1_i1|m.27391	1.26591	-0.891749	RecName: Full=Thylakoid lumenal 17.4 kDa protein, chloroplastic; AltName: Full=P17.4; Flags: Precursor [Arabidopsis thaliana]
cds.c48315_g6_i1|m.33884	1.05073	-0.897087	RecName: Full=Probable plastid-lipid-associated protein 3, chloroplastic; Short=AtPap3; AltName: Full=Fibrillin-2; AltName: Full=Plastoglobulin 40; Short=AtPGL40; Flags: Precursor [Arabidopsis thaliana]
cds.c49905_g1_i1|m.43377	0.833825	-0.924541	RecName: Full=Histone H4
cds.c47009_g3_i1|m.27358	1.68317	-0.928562	RecName: Full=Heterogeneous nuclear ribonucleoprotein 1; Short=hnRNP1 [Arabidopsis thaliana]
cds.c40401_g1_i1|m.10816	0.718566	-0.948029	RecName: Full=Calmodulin; Short=CaM
cds.c56614_g1_i1|m.100629	0.879863	-0.949564	RecName: Full=Glutamate-1-semialdehyde 2,1-aminomutase, chloroplastic; Short=GSA; AltName: Full=Glutamate-1-semialdehyde aminotransferase; Short=GSA-AT; Flags: Precursor
cds.c56614_g3_i2|m.100634	0.854204	-0.949564	RecName: Full=Glutamate-1-semialdehyde 2,1-aminomutase, chloroplastic; Short=GSA; AltName: Full=Glutamate-1-semialdehyde aminotransferase; Short=GSA-AT; Flags: Precursor
cds.c52601_g2_i3|m.62892	1.40472	-0.963522	RecName: Full=Tubulin alpha-5 chain
cds.c43180_g2_i1|m.15014	1.22835	-0.972532	RecName: Full=Uncharacterized protein At2g37660, chloroplastic; Flags: Precursor [Arabidopsis thaliana]
cds.c48729_g2_i3|m.36291	1.06852	-0.984834	RecName: Full=Probable lactoylglutathione lyase, chloroplast; AltName: Full=Glyoxalase I; Flags: Precursor [Arabidopsis thaliana]
cds.c56658_g3_i3|m.101199	0.789835	-0.991562	RecName: Full=Cysteine synthase, chloroplastic/chromoplastic; AltName: Full=CSase B; Short=CS-B; AltName: Full=O-acetylserine (thiol)-lyase; AltName: Full=O-acetylserine sulfhydrylase; AltName: Full=OAS-TL B; Flags: Precursor
cds.c57352_g2_i4|m.108847	1.20263	-0.99248	RecName: Full=Ferredoxin-dependent glutamate synthase 1, chloroplastic/mitochondrial; AltName: Full=Fd-GOGAT 1; Flags: Precursor [Arabidopsis thaliana]
cds.c27211_g1_i1|m.4069	0.969969	-1.0075	RecName: Full=Photosystem I reaction center subunit II, chloroplastic; AltName: Full=Photosystem I 20 kDa subunit; Short=PSI-D; Flags: Precursor [Solanum lycopersicum]
cds.c48816_g2_i5|m.36774	1.37571	-1.02075	RecName: Full=Protein Tax-2; AltName: Full=Trans-activating transcriptional regulatory protein of HTLV-2
cds.c57511_g4_i6|m.110596	0.979461	-1.03941	RecName: Full=Protein LOW PSII ACCUMULATION 3, chloroplastic; Flags: Precursor [Arabidopsis thaliana]
cds.c51688_g3_i1|m.55956	1.03669	-1.04435	RecName: Full=Protein THYLAKOID FORMATION1, chloroplastic; Flags: Precursor
cds.c54191_g3_i3|m.76454	1.01426	-1.05043	RecName: Full=Fructose-1,6-bisphosphatase, cytosolic; Short=FBPase; AltName: Full=D-fructose-1,6-bisphosphate 1-phosphohydrolase [Oryza sativa Japonica Group]
cds.c57395_g3_i3|m.109334	0.799075	-1.05447	RecName: Full=Oxygen-dependent coproporphyrinogen-III oxidase, chloroplastic; Short=Coprogen oxidase; Short=Coproporphyrinogenase; Flags: Precursor
cds.c52000_g1_i2|m.58103	0.825895	-1.05621	RecName: Full=50S ribosomal protein L1, chloroplastic; AltName: Full=CL1; Flags: Precursor
cds.c52000_g2_i2|m.58104	0.788953	-1.05621	RecName: Full=50S ribosomal protein L1, chloroplastic; AltName: Full=CL1; Flags: Precursor [Arabidopsis thaliana]
cds.c54703_g2_i3|m.81265	0.738127	-1.06261	RecName: Full=Haloacid dehalogenase-like hydrolase domain-containing protein At4g39970; Flags: Precursor [Arabidopsis thaliana]
cds.c51029_g2_i4|m.51144	1.3539	-1.06391	RecName: Full=Calvin cycle protein CP12-2, chloroplastic; AltName: Full=CP12 domain-containing protein 2; AltName: Full=Chloroplast protein 12-2; Flags: Precursor [Arabidopsis thaliana]
cds.c46365_g1_i1|m.24499	1.05652	-1.07457	RecName: Full=Profilin-2; AltName: Full=Allergen Cor a 2; AltName: Full=Pollen allergen Cor a 2; AltName: Allergen=Cor a 2
cds.c51338_g7_i2|m.53335	0.969735	-1.08086	RecName: Full=Glyoxylate/succinic semialdehyde reductase 2, chloroplastic; Short=AtGLYR2; Short=AtGR2; Short=SSA reductase 2; Flags: Precursor [Arabidopsis thaliana]
cds.c52284_g1_i5|m.60360	0.722924	-1.08179	RecName: Full=Heterodimeric geranylgeranyl pyrophosphate synthase large subunit 1, chloroplastic; Short=GGPP synthase 1; Short=GGPS1; AltName: Full=(2E,6E)-farnesyl diphosphate synthase 1; AltName: Full=Dimethylallyltranstransferase 1; AltName: Full=Farnesyl diphosphate synthase 1; AltName: Full=Farnesyltranstransferase 1; AltName: Full=Geranyltranstransferase 1; Flags: Precursor [Arabidopsis tha…
cds.c58052_g9_i1|m.117170	0.67211	-1.08183	RecName: Full=Photosystem II CP47 chlorophyll apoprotein; AltName: Full=PSII 47 kDa protein; AltName: Full=Protein CP-47 (chloroplast) [Fagopyrum esculentum subsp. ancestrale]
cds.c58052_g2_i1|m.117160	0.683112	-1.08183	RecName: Full=Photosystem II CP47 chlorophyll apoprotein; AltName: Full=PSII 47 kDa protein; AltName: Full=Protein CP-47 (chloroplast) [Nicotiana tabacum]
cds.c55495_g3_i1|m.89141	1.20409	-1.103	RecName: Full=31 kDa ribonucleoprotein, chloroplastic; Flags: Precursor
cds.c57433_g3_i2|m.109723	0.842734	-1.10408	RecName: Full=ATP synthase subunit beta, chloroplastic; AltName: Full=ATP synthase F1 sector subunit beta; AltName: Full=F-ATPase subunit beta
cds.c57433_g1_i1|m.109722	0.849016	-1.10408	RecName: Full=ATP synthase subunit beta, chloroplastic; AltName: Full=ATP synthase F1 sector subunit beta; AltName: Full=F-ATPase subunit beta
cds.c49273_g1_i1|m.39426	1.02732	-1.11453	RecName: Full=Protein LHCP TRANSLOCATION DEFECT; AltName: Full=Protein GRANA-DEFICIENT CHLOROPLAST 1; Flags: Precursor [Arabidopsis thaliana]
cds.c54662_g4_i3|m.80864	1.11648	-1.1199	RecName: Full=Uncharacterized protein At4g15545 [Arabidopsis thaliana]
cds.c54662_g5_i2|m.80863	1.15059	-1.1199	RecName: Full=Uncharacterized protein At4g15545 [Arabidopsis thaliana]
cds.c54662_g3_i3|m.80862	1.2103	-1.1199	RecName: Full=Uncharacterized protein At4g15545 [Arabidopsis thaliana]
cds.c52928_g1_i4|m.65587	0.955287	-1.12004	RecName: Full=Glutathione S-transferase U23; Short=AtGSTU23; AltName: Full=GST class-tau member 23 [Arabidopsis thaliana]
cds.c53503_g4_i3|m.70445	0.832899	-1.12201	RecName: Full=Elongation factor Ts; Short=EF-Ts [Synechococcus sp. PCC 7002]
cds.c46224_g1_i1|m.23972	1.31273	-1.13462	RecName: Full=60S acidic ribosomal protein P1; AltName: Full=L12 [Zea mays]
cds.c49930_g1_i1|m.43508	0.765523	-1.14337	RecName: Full=Uncharacterized protein ycf37 (chloroplast) [Guillardia theta]
cds.c50274_g4_i2|m.45806	1.47341	-1.15061	RecName: Full=Thylakoid lumenal 15 kDa protein 1, chloroplastic; AltName: Full=p15; Flags: Precursor [Arabidopsis thaliana]
cds.c58444_g7_i1|m.121890	0.763173	-1.15158	RecName: Full=ATP synthase subunit alpha, chloroplastic; AltName: Full=ATP synthase F1 sector subunit alpha; AltName: Full=F-ATPase subunit alpha (chloroplast) [Manihot esculenta]
cds.c56774_g2_i7|m.102377	1.06158	-1.1516	RecName: Full=Beta-galactosidase 10; Short=Lactase 10; Flags: Precursor [Arabidopsis thaliana]
cds.c53659_g1_i7|m.71781	1.022	-1.17091	RecName: Full=Ribonucleoprotein At2g37220, chloroplastic; Flags: Precursor [Arabidopsis thaliana]
cds.c55298_g1_i3|m.86988	1.03199	-1.19938	RecName: Full=Kinesin-1; AltName: Full=Kinesin-like protein A [Arabidopsis thaliana]
cds.c43610_g1_i3|m.16010	0.825705	-1.20001	RecName: Full=50S ribosomal protein L15, chloroplastic; AltName: Full=CL15; Flags: Precursor [Arabidopsis thaliana]
cds.c52536_g1_i1|m.62408	0.479943	-1.20799	RecName: Full=Rhodanese-like domain-containing protein 4, chloroplastic; AltName: Full=Protein THYLAKOID RHODANESE-LIKE; AltName: Full=Sulfurtransferase 4; Short=AtStr4; Flags: Precursor [Arabidopsis thaliana]
cds.c48408_g3_i4|m.34387	1.22989	-1.20806	RecName: Full=Carboxymethylenebutenolidase homolog; AltName: Full=Liver regeneration-related protein LRRG072
cds.c56271_g2_i1|m.97064	0.775375	-1.21355	RecName: Full=ATP-dependent zinc metalloprotease FTSH 2, chloroplastic; Short=OsFTSH2; Flags: Precursor [Oryza sativa Japonica Group]
cds.c56271_g1_i1|m.97063	0.657345	-1.21355	RecName: Full=ATP-dependent zinc metalloprotease FTSH 8, chloroplastic; Short=AtFTSH8; Flags: Precursor [Arabidopsis thaliana]
cds.c55339_g5_i2|m.87476	1.17929	-1.21902	RecName: Full=L-ascorbate peroxidase S, chloroplastic/mitochondrial; AltName: Full=Stromal ascorbate peroxidase; Short=AtAPx05; Short=sAPX; Flags: Precursor [Arabidopsis thaliana]
cds.c55339_g3_i4|m.87481	0.720377	-1.21902	RecName: Full=L-ascorbate peroxidase T, chloroplastic; AltName: Full=Thylakoid-bound ascorbate peroxidase; Short=AtAPx06; Short=tAPX; Flags: Precursor [Arabidopsis thaliana]
cds.c46265_g1_i1|m.24126	1.33884	-1.2224	RecName: Full=Glycine-rich RNA-binding protein
cds.c44273_g2_i1|m.17616	1.08462	-1.22803	RecName: Full=Heme-binding protein 2; AltName: Full=Placental protein 23; Short=PP23; AltName: Full=Protein SOUL [Homo sapiens]
cds.c51156_g1_i1|m.52038	0.862317	-1.24464	RecName: Full=Uncharacterized protein ycf54; AltName: Full=ORF108 (chloroplast) [Porphyra purpurea]
cds.c53063_g1_i9|m.66794	0.98755	-1.27263	RecName: Full=Probable sucrose-phosphatase 2; Short=AtSPP2 [Arabidopsis thaliana]
cds.c45688_g1_i4|m.21961	1.04523	-1.28866	RecName: Full=Phosphoglucosamine mutase 1 [Shewanella amazonensis SB2B]
cds.c54638_g2_i2|m.80662	1.07932	-1.29207	RecName: Full=Malate dehydrogenase [NADP], chloroplastic; AltName: Full=NADP-MDH; Flags: Precursor
cds.c46534_g3_i1|m.25299	0.654331	-1.29601	RecName: Full=50S ribosomal protein L11, chloroplastic; AltName: Full=CL11; Flags: Precursor [Arabidopsis thaliana]
cds.c51876_g4_i1|m.57203	1.27464	-1.30115	RecName: Full=Apocytochrome f; Flags: Precursor (chloroplast) [Atropa belladonna]
cds.c50460_g1_i2|m.47111	0.470748	-1.30388	RecName: Full=Violaxanthin de-epoxidase, chloroplastic; Flags: Precursor [Spinacia oleracea]
cds.c55179_g5_i5|m.85903	0.925138	-1.30624	RecName: Full=Ubiquitin-activating enzyme E1 1; Short=AtUBA1; AltName: Full=Protein MODIFIER OF SNC1 5 [Arabidopsis thaliana]
cds.c56211_g1_i1|m.96443	1.21082	-1.31152	RecName: Full=Protein LOW PSII ACCUMULATION 1, chloroplastic; Flags: Precursor [Arabidopsis thaliana]
cds.c44235_g1_i2|m.17522	0.900294	-1.31761	0
cds.c56271_g3_i2|m.97071	0.794533	-1.32461	RecName: Full=ATP-dependent zinc metalloprotease FTSH 2, chloroplastic; Short=OsFTSH2; Flags: Precursor [Oryza sativa Japonica Group]
cds.c56597_g2_i6|m.100462	0.503073	-1.32511	RecName: Full=Photosystem I P700 chlorophyll a apoprotein A2; AltName: Full=PSI-B; AltName: Full=PsaB (chloroplast) [Atropa belladonna]
cds.c56145_g1_i5|m.95794	0.545548	-1.32511	RecName: Full=Photosystem I P700 chlorophyll a apoprotein A1; AltName: Full=PSI-A; AltName: Full=PsaA (chloroplast) [Vitis vinifera]
cds.c56145_g5_i1|m.95792	0.910992	-1.32511	RecName: Full=Photosystem I P700 chlorophyll a apoprotein A2; AltName: Full=PSI-B; AltName: Full=PsaB (chloroplast) [Vitis vinifera]
cds.c50003_g1_i1|m.44053	0.863438	-1.32832	RecName: Full=30S ribosomal protein S1, chloroplastic; AltName: Full=CS1; Flags: Precursor
cds.c47756_g2_i3|m.30971	1.20479	-1.32848	RecName: Full=PsbP domain-containing protein 1, chloroplastic; AltName: Full=OEC23-like protein 3; AltName: Full=PsbP-related thylakoid lumenal protein 1; Flags: Precursor [Arabidopsis thaliana]
cds.c46256_g1_i3|m.24077	0.827419	-1.32877	RecName: Full=Ferredoxin-2; AltName: Full=Ferredoxin II [Synechococcus elongatus PCC 6301]
cds.c57374_g2_i2|m.109102	0.975274	-1.32899	RecName: Full=Glucose-1-phosphate adenylyltransferase small subunit, chloroplastic/amyloplastic; AltName: Full=ADP-glucose pyrophosphorylase; AltName: Full=ADP-glucose synthase; AltName: Full=AGPase B; AltName: Full=Alpha-D-glucose-1-phosphate adenyl transferase; Flags: Precursor
cds.c47647_g3_i3|m.30429	0.960377	-1.33193	RecName: Full=Ribosome-binding ATPase YchF [Bacillus subtilis subsp. subtilis str. 168]
cds.c55201_g2_i4|m.86098	1.14685	-1.34489	RecName: Full=Peptidyl-prolyl cis-trans isomerase FKBP20-2, chloroplastic; Short=PPIase FKBP20-2; AltName: Full=FK506-binding protein 20-2; Short=AtFKBP20-2; AltName: Full=Immunophilin FKBP20-2; AltName: Full=Rotamase; Flags: Precursor [Arabidopsis thaliana]
cds.c37568_g1_i1|m.8344	0.526897	-1.35273	RecName: Full=Transcription factor GATA-6; AltName: Full=GATA-binding factor 6
cds.c50028_g1_i2|m.44268	3.68908	-1.36781	0
cds.c46943_g3_i1|m.27080	1.21956	-1.37399	RecName: Full=Peptidyl-prolyl cis-trans isomerase FKBP13, chloroplastic; Short=PPIase FKBP13; AltName: Full=FK506-binding protein 1; AltName: Full=FK506-binding protein 13; Short=AtFKBP13; AltName: Full=Immunophilin FKBP13; AltName: Full=Rotamase; Flags: Precursor [Arabidopsis thaliana]
cds.c44462_g2_i1|m.18141	0.714183	-1.37818	RecName: Full=30S ribosomal protein 3, chloroplastic; AltName: Full=Plastid-specific 30S ribosomal protein 3; Short=PSRP-3; Flags: Precursor
cds.c45270_g1_i5|m.20591	1.13187	-1.39215	0
cds.c42452_g1_i1|m.13589	0.854639	-1.39356	RecName: Full=Photosystem II 22 kDa protein, chloroplastic; AltName: Full=CP22; Flags: Precursor
cds.c54139_g4_i8|m.76019	0.979098	-1.41797	RecName: Full=NHL repeat-containing protein 2
cds.c57069_g1_i1|m.105623	0.586762	-1.41831	RecName: Full=Rhodanese-like domain-containing protein 4, chloroplastic; AltName: Full=Protein THYLAKOID RHODANESE-LIKE; AltName: Full=Sulfurtransferase 4; Short=AtStr4; Flags: Precursor [Arabidopsis thaliana]
cds.c48405_g2_i3|m.34357	1.07592	-1.44033	RecName: Full=ATP synthase subunit b', chloroplastic; AltName: Full=ATP synthase F(0) sector subunit b'; AltName: Full=ATPase subunit II; Flags: Precursor [Spinacia oleracea]
cds.c48603_g2_i2|m.35496	0.959668	-1.45413	RecName: Full=12S seed storage protein CRD; AltName: Full=Cruciferin D; AltName: Full=Legumin-type globulin storage protein CRD; Contains: RecName: Full=12S seed storage protein CRD alpha chain; AltName: Full=12S seed storage protein CRD acidic chain; Contains: RecName: Full=12S seed storage protein CRD beta chain; AltName: Full=12S seed storage protein CRD basic chain; Flags: Precursor [Arabidop…
cds.c52375_g1_i3|m.61076	1.25755	-1.46308	RecName: Full=Cytochrome b6-f complex iron-sulfur subunit, chloroplastic; AltName: Full=Plastohydroquinone:plastocyanin oxidoreductase iron-sulfur protein; AltName: Full=Rieske iron-sulfur protein; Short=ISP; Short=RISP; Flags: Precursor [Spinacia oleracea]
cds.c47695_g1_i1|m.30692	1.05872	-1.46369	RecName: Full=30S ribosomal protein S10, chloroplastic; Flags: Precursor
cds.c45305_g2_i2|m.20714	1.03063	-1.49749	0
cds.c46387_g2_i1|m.24593	0.81516	-1.50097	RecName: Full=30S ribosomal protein S6 alpha, chloroplastic; Contains: RecName: Full=30S ribosomal protein S6 beta, chloroplastic; Contains: RecName: Full=30S ribosomal protein S6 gamma, chloroplastic; Contains: RecName: Full=30S ribosomal protein S6 delta, chloroplastic; Contains: RecName: Full=30S ribosomal protein S6 epsilon, chloroplastic; Flags: Precursor
cds.c54615_g2_i1|m.80383	1.19833	-1.50428	RecName: Full=Thylakoid lumenal 15.0 kDa protein 2, chloroplastic; Flags: Precursor [Arabidopsis thaliana]
cds.c48085_g1_i1|m.32689	1.1392	-1.51478	RecName: Full=Major allergen Pru av 1; AltName: Full=Allergen Pru a 1; AltName: Allergen=Pru av 1
cds.c53992_g2_i3|m.74507	0.821233	-1.51747	RecName: Full=Probable ADP-ribosylation factor GTPase-activating protein AGD13; Short=ARF GAP AGD13; AltName: Full=Protein ARF-GAP DOMAIN 13; Short=AtAGD13 [Arabidopsis thaliana]
cds.c50475_g1_i7|m.47231	1.02227	-1.52397	RecName: Full=Glutathione S-transferase F13; Short=AtGSTF13; AltName: Full=GST class-phi member 13 [Arabidopsis thaliana]
cds.c53661_g2_i1|m.71800	1.0603	-1.52694	RecName: Full=Glutathione S-transferase DHAR3, chloroplastic; AltName: Full=Chloride intracellular channel homolog 3; Short=CLIC homolog 3; AltName: Full=Glutathione-dependent dehydroascorbate reductase 3; Short=AtDHAR3; Short=ChlDHAR; Short=GSH-dependent dehydroascorbate reductase 3; Flags: Precursor [Arabidopsis thaliana]
cds.c55320_g1_i6|m.87320	1.11721	-1.54651	RecName: Full=Membrane-associated tyrosine- and threonine-specific cdc2-inhibitory kinase; AltName: Full=Myt1 kinase
cds.c44622_g1_i3|m.18598	0.848156	-1.54947	RecName: Full=Peptidyl-prolyl cis-trans isomerase B; Short=PPIase B; AltName: Full=Rotamase B; Flags: Precursor [Aspergillus fumigatus Af293]
cds.c57433_g5_i1|m.109724	0.967537	-1.55179	RecName: Full=Ribulose bisphosphate carboxylase large chain; Short=RuBisCO large subunit; Flags: Precursor (chloroplast) [Fagopyrum esculentum subsp. ancestrale]
cds.c57433_g6_i1|m.109726	0.836207	-1.55179	RecName: Full=Ribulose bisphosphate carboxylase large chain; Short=RuBisCO large subunit
cds.c44400_g2_i2|m.17967	0.852367	-1.56883	RecName: Full=DNA repair protein rad13 [Schizosaccharomyces pombe 972h-]
cds.c54595_g2_i8|m.80234	1.00537	-1.5702	RecName: Full=Trigger factor; Short=TF; AltName: Full=PPIase [Cyanothece sp. PCC 8801]
cds.c49911_g4_i1|m.43425	1.08308	-1.58217	RecName: Full=30S ribosomal protein 2, chloroplastic; AltName: Full=Plastid-specific 30S ribosomal protein 2; Short=PSRP-2; Flags: Precursor
cds.c49911_g1_i2|m.43422	1.04568	-1.58217	RecName: Full=30S ribosomal protein 2, chloroplastic; AltName: Full=Plastid-specific 30S ribosomal protein 2; Short=PSRP-2; Flags: Precursor
cds.c57919_g2_i2|m.115427	0.530724	-1.58373	RecName: Full=Protochlorophyllide reductase, chloroplastic; Short=PCR; AltName: Full=NADPH-protochlorophyllide oxidoreductase; Short=POR; Flags: Precursor
cds.c52634_g1_i5|m.63142	0.905086	-1.59285	RecName: Full=50S ribosomal protein L5, chloroplastic
cds.c52634_g2_i1|m.63143	0.696804	-1.59285	RecName: Full=50S ribosomal protein L5, chloroplastic
cds.c49470_g2_i7|m.40693	1.2313	-1.60279	RecName: Full=PsbP domain-containing protein 3, chloroplastic; AltName: Full=OEC23-like protein 2; Flags: Precursor [Arabidopsis thaliana]
cds.c49470_g3_i1|m.40688	1.09072	-1.60279	RecName: Full=PsbP domain-containing protein 3, chloroplastic; AltName: Full=OEC23-like protein 2; Flags: Precursor [Arabidopsis thaliana]
cds.c57352_g3_i1|m.108850	0.902518	-1.6034	RecName: Full=Ferredoxin-dependent glutamate synthase, chloroplastic; AltName: Full=Fd-GOGAT
cds.c52482_g9_i1|m.61945	0.985428	-1.60517	RecName: Full=Flavin mononucleotide phosphatase YbjI; AltName: Full=FMN phosphatase [Escherichia coli K-12]
cds.c50575_g3_i1|m.47896	1.12064	-1.60568	RecName: Full=Serine/threonine-protein kinase plk-3; AltName: Full=Polo-like kinase 3
cds.c45733_g2_i3|m.22111	1.00579	-1.61485	RecName: Full=30S ribosomal protein S20, chloroplastic; Flags: Precursor [Arabidopsis thaliana]
cds.c53548_g2_i2|m.70843	0.952964	-1.62624	RecName: Full=Peroxiredoxin Q, chloroplastic; AltName: Full=Thioredoxin reductase; Flags: Precursor
cds.c55466_g2_i3|m.88789	1.23603	-1.62891	RecName: Full=Thylakoid lumenal 16.5 kDa protein, chloroplastic; Flags: Precursor [Arabidopsis thaliana]
cds.c50522_g5_i3|m.47587	2.44068	-1.63572	RecName: Full=Peroxidase 53; Short=Atperox P53; AltName: Full=ATPA2; Flags: Precursor [Arabidopsis thaliana]
cds.c49924_g1_i6|m.43481	0.991079	-1.65094	RecName: Full=Photosystem II stability/assembly factor HCF136, chloroplastic; Flags: Precursor [Arabidopsis thaliana]
cds.c49352_g6_i2|m.39953	0.636903	-1.66635	RecName: Full=Geranylgeranyl diphosphate reductase, chloroplastic; AltName: Full=Geranylgeranyl reductase; Flags: Precursor
cds.c46658_g1_i2|m.25829	1.21277	-1.67432	RecName: Full=Ribosome-recycling factor, chloroplastic; Short=RRF; AltName: Full=CpFrr; AltName: Full=RRFHCP; AltName: Full=Ribosome-releasing factor, chloroplastic; Flags: Precursor
cds.c49585_g1_i2|m.41385	1.16852	-1.68978	RecName: Full=Peptidyl-prolyl cis-trans isomerase CYP37, chloroplastic; Short=PPIase CYP37; AltName: Full=Rotamase CYP37; AltName: Full=Thylakoid lumen PPIase of 38 kDa; Short=TLP38; Short=p38; Flags: Precursor [Arabidopsis thaliana]
cds.c54176_g1_i1|m.76328	0.794289	-1.69589	RecName: Full=Magnesium-chelatase subunit ChlI, chloroplastic; Short=Mg-chelatase subunit I-1; AltName: Full=Mg-protoporphyrin IX chelatase subunit ChlI; Flags: Precursor [Glycine max]
cds.c54176_g2_i1|m.76329	0.692434	-1.69589	RecName: Full=Magnesium-chelatase subunit ChlI, chloroplastic; Short=Mg-chelatase subunit I-1; AltName: Full=Mg-protoporphyrin IX chelatase subunit ChlI; Flags: Precursor [Glycine max]
cds.c53028_g1_i1|m.66403	0.622752	-1.69811	RecName: Full=Ribonucleoprotein At2g37220, chloroplastic; Flags: Precursor [Arabidopsis thaliana]
cds.c51363_g2_i2|m.53555	1.079	-1.70887	RecName: Full=50S ribosomal protein L31, chloroplastic; AltName: Full=CL31; AltName: Full=Protein EMBRYO DEFECTIVE 2184; Flags: Precursor [Arabidopsis thaliana]
cds.c49616_g1_i1|m.41564	0.659366	-1.7267	RecName: Full=Elongation factor Tu, chloroplastic; Short=EF-Tu; Flags: Precursor
cds.c56168_g2_i1|m.96048	0.696613	-1.73423	RecName: Full=Transketolase, chloroplastic; Short=TK
cds.c56168_g1_i2|m.96046	0.71287	-1.73423	RecName: Full=Transketolase, chloroplastic; Short=TK; Flags: Precursor
cds.c56168_g3_i1|m.96053	0.541478	-1.73423	RecName: Full=Pentatricopeptide repeat-containing protein At4g02750 [Arabidopsis thaliana]
cds.c56513_g1_i6|m.99592	1.33757	-1.73698	RecName: Full=Photosystem I reaction center subunit N, chloroplastic; Short=PSI-N; Flags: Precursor [Arabidopsis thaliana]
cds.c47712_g1_i2|m.30773	0.969968	-1.75322	RecName: Full=Putative transcription factor B663R [Paramecium bursaria Chlorella virus NY2A]
cds.c48184_g2_i1|m.33217	1.13017	-1.75942	RecName: Full=ATP synthase gamma chain; AltName: Full=ATP synthase F1 sector gamma subunit; AltName: Full=F-ATPase gamma subunit [Bacillus licheniformis DSM 13 = ATCC 14580]
cds.c55869_g2_i5|m.92871	1.31393	-1.75977	RecName: Full=NAD(P)H-quinone oxidoreductase subunit O; AltName: Full=NAD(P)H dehydrogenase I subunit O; AltName: Full=NDH-1 subunit O; AltName: Full=NDH-O [Gloeobacter violaceus PCC 7421]
cds.c54768_g3_i8|m.81882	0.867721	-1.76127	RecName: Full=Malate dehydrogenase, glyoxysomal; Flags: Precursor
cds.c54975_g2_i2|m.83842	0.570485	-1.7624	RecName: Full=Glyceraldehyde-3-phosphate dehydrogenase A, chloroplastic; AltName: Full=NADP-dependent glyceraldehydephosphate dehydrogenase subunit A; Flags: Precursor
cds.c54975_g1_i2|m.83855	0.788803	-1.7624	RecName: Full=Glyceraldehyde-3-phosphate dehydrogenase A, chloroplastic; AltName: Full=NADP-dependent glyceraldehydephosphate dehydrogenase subunit A; Flags: Precursor
cds.c54975_g2_i4|m.83847	0.666631	-1.7624	RecName: Full=Glyceraldehyde-3-phosphate dehydrogenase A, chloroplastic; AltName: Full=NADP-dependent glyceraldehydephosphate dehydrogenase subunit A
cds.c56499_g5_i6|m.99463	0.919098	-1.76886	RecName: Full=Ribulose bisphosphate carboxylase/oxygenase activase 1, chloroplastic; Short=RA 1; Short=RuBisCO activase 1; AltName: Full=RuBisCO activase alpha form; Flags: Precursor
cds.c56499_g5_i3|m.99456	0.774687	-1.76886	RecName: Full=Ribulose bisphosphate carboxylase/oxygenase activase 2, chloroplastic; Short=RA 2; Short=RuBisCO activase 2; AltName: Full=RuBisCO activase beta form; Flags: Precursor
cds.c54200_g3_i1|m.76523	0.596672	-1.77714	0
cds.c58188_g1_i5|m.118904	1.00403	-1.78268	RecName: Full=Chlorophyll a-b binding protein 3C, chloroplastic; AltName: Full=LHCII type I CAB-3C; Short=LHCP; Flags: Precursor [Solanum lycopersicum]
cds.c53763_g5_i2|m.72607	0.703207	-1.78946	RecName: Full=50S ribosomal protein L23, chloroplastic; AltName: Full=PRPL23; Flags: Precursor
cds.c56219_g4_i5|m.96527	0.799487	-1.79235	RecName: Full=Photosystem II 10 kDa polypeptide, chloroplastic; Flags: Precursor
cds.c55571_g2_i1|m.89973	0.761315	-1.81397	RecName: Full=50S ribosomal protein L4, chloroplastic; Short=R-protein L4; Flags: Precursor
cds.c57535_g3_i4|m.110876	0.757061	-1.82384	RecName: Full=Putative ribonuclease H protein At1g65750
cds.c44154_g1_i1|m.17299	0.865632	-1.88086	0
cds.c58444_g6_i4|m.121892	0.805696	-1.88795	RecName: Full=Maturase K; AltName: Full=Intron maturase
cds.c46651_g1_i1|m.25805	0.957465	-1.90202	RecName: Full=Chromatin structure-remodeling complex protein BSH; Short=AtBSH; AltName: Full=Protein BUSHY; AltName: Full=SNF5 homolog [Arabidopsis thaliana]
cds.c55771_g2_i5|m.91908	0.75713	-1.92628	RecName: Full=Glyceraldehyde-3-phosphate dehydrogenase B, chloroplastic; AltName: Full=NADP-dependent glyceraldehydephosphate dehydrogenase subunit B; Flags: Precursor
cds.c45475_g1_i1|m.21248	0.414649	-1.96695	RecName: Full=Tetrapyrrole-binding protein, chloroplastic; AltName: Full=Genomes uncoupled 4; Flags: Precursor [Arabidopsis thaliana]
cds.c56219_g4_i6|m.96528	0.845296	-2.00483	RecName: Full=Photosystem II 10 kDa polypeptide, chloroplastic; AltName: Full=Light-inducible tissue-specific ST-LS1 protein; Flags: Precursor [Solanum tuberosum]
cds.c48403_g2_i1|m.34349	1.0543	-2.01749	RecName: Full=Signal recognition particle 43 kDa protein, chloroplastic; AltName: Full=Chromo protein SRP43; Short=CpSRP43; Flags: Precursor [Arabidopsis thaliana]
cds.c45154_g3_i1|m.20283	0.841596	-2.01978	RecName: Full=PsbP-like protein 1, chloroplastic; AltName: Full=OEC23-like protein 4; AltName: Full=PsbP-related thylakoid lumenal protein 2; Flags: Precursor [Arabidopsis thaliana]
cds.c55771_g1_i1|m.91895	0.665587	-2.02548	RecName: Full=Glyceraldehyde-3-phosphate dehydrogenase GAPB, chloroplastic; AltName: Full=NADP-dependent glyceraldehydephosphate dehydrogenase B; Flags: Precursor [Arabidopsis thaliana]
cds.c49506_g2_i2|m.40879	1.06195	-2.03531	RecName: Full=NifU-like protein 2, chloroplastic; Short=AtCNfu2; Short=AtCnfU-V; Flags: Precursor [Arabidopsis thaliana]
cds.c46848_g1_i2|m.26694	0.942527	-2.04267	RecName: Full=Agglutinin receptor; AltName: Full=SSP-5; Flags: Precursor
cds.c56119_g2_i2|m.95503	1.05388	-2.05548	RecName: Full=NAD(P)H-quinone oxidoreductase subunit M, chloroplastic; AltName: Full=NAD(P)H dehydrogenase I subunit M; Short=NDH-1 subunit M; Short=NDH-M; Flags: Precursor [Vitis vinifera]
cds.c57518_g3_i9|m.110678	0.870288	-2.06626	RecName: Full=Phosphoglycolate phosphatase 1B, chloroplastic; Flags: Precursor
cds.c47843_g1_i2|m.31398	0.825967	-2.06735	RecName: Full=Protein CURVATURE THYLAKOID 1A, chloroplastic; Flags: Precursor [Arabidopsis thaliana]
cds.c44678_g1_i3|m.18720	0.903729	-2.08249	RecName: Full=UPF0386 protein Caul_4643 [Caulobacter sp. K31]
cds.c55736_g3_i1|m.91542	0.972534	-2.08436	RecName: Full=Sedoheptulose-1,7-bisphosphatase, chloroplastic; AltName: Full=SED(1,7)P2ase; AltName: Full=Sedoheptulose bisphosphatase; Short=SBPase; Flags: Precursor
cds.c52014_g1_i1|m.58175	0.836423	-2.08894	RecName: Full=Chloroplast stem-loop binding protein of 41 kDa b, chloroplastic; Short=CSP41-b; AltName: Full=Heteroglycan-interacting protein 1.3; AltName: Full=Protein CHLOROPLAST RNA BINDING; AltName: Full=Protein Gb5f; Flags: Precursor [Arabidopsis thaliana]
cds.c52014_g2_i2|m.58176	0.612388	-2.08894	RecName: Full=Chloroplast stem-loop binding protein of 41 kDa b, chloroplastic; Short=CSP41-b; AltName: Full=Heteroglycan-interacting protein 1.3; AltName: Full=Protein CHLOROPLAST RNA BINDING; AltName: Full=Protein Gb5f; Flags: Precursor [Arabidopsis thaliana]
cds.c54200_g1_i2|m.76520	0.652789	-2.10369	RecName: Full=Protein TIC 62, chloroplastic; AltName: Full=Translocon at the inner envelope membrane of chloroplasts 62; Short=PsTIC62; Flags: Precursor
cds.c49073_g3_i3|m.38259	0.378745	-2.10411	RecName: Full=Glycerate dehydrogenase; Short=GDH; AltName: Full=NADH-dependent hydroxypyruvate reductase; Short=HPR
cds.c48791_g5_i1|m.36628	0.798192	-2.11422	RecName: Full=Aminomethyltransferase, mitochondrial; AltName: Full=Glycine cleavage system T protein; Short=GCVT; Flags: Precursor
cds.c48791_g2_i2|m.36627	0.804255	-2.11422	RecName: Full=Aminomethyltransferase, mitochondrial; AltName: Full=Glycine cleavage system T protein; Short=GCVT; Flags: Precursor
cds.c44545_g1_i1|m.18392	0.439964	-2.11979	RecName: Full=Probable deoxyhypusine synthase; Short=DHS [Aeropyrum pernix K1]
cds.c47133_g1_i1|m.27994	1.13226	-2.15316	RecName: Full=1,4-Dihydroxy-2-naphthoyl-CoA synthase; Short=DHNA-CoA synthase [Escherichia coli K-12]
cds.c52258_g2_i5|m.60154	1.54518	-2.15316	RecName: Full=FO synthase; AltName: Full=7,8-didemethyl-8-hydroxy-5-deazariboflavin synthase [Nocardia farcinica IFM 10152]
cds.c57753_g2_i9|m.113439	1.04686	-2.16192	RecName: Full=14-3-3-like protein
cds.c51470_g1_i2|m.54355	0.553716	-2.16533	RecName: Full=26.5 kDa heat shock protein, mitochondrial; Short=AtHsp26.5; Flags: Precursor [Arabidopsis thaliana]
cds.c48874_g2_i2|m.37106	1.00542	-2.16666	RecName: Full=Thioredoxin-like protein CDSP32, chloroplastic; AltName: Full=Chloroplastic drought-induced stress protein of 32 KDa; Short=AtCDSP32; Flags: Precursor [Arabidopsis thaliana]
cds.c50460_g5_i2|m.47113	0.632978	-2.21972	RecName: Full=Violaxanthin de-epoxidase, chloroplastic; Short=AtVxDE; AltName: Full=Protein NON-PHOTOCHEMICAL QUENCHING 1; Flags: Precursor [Arabidopsis thaliana]
cds.c48642_g1_i3|m.35729	1.24	-2.24151	RecName: Full=Oxygen-evolving enhancer protein 3, chloroplastic; Short=OEE3; AltName: Full=16 kDa subunit of oxygen evolving system of photosystem II; AltName: Full=OEC 16 kDa subunit; Flags: Precursor [Spinacia oleracea]
cds.c49149_g1_i2|m.38678	0.968037	-2.25372	RecName: Full=Fructose-1,6-bisphosphatase, chloroplastic; Short=FBPase; AltName: Full=D-fructose-1,6-bisphosphate 1-phosphohydrolase; Flags: Precursor
cds.c49149_g2_i1|m.38679	0.924512	-2.25372	RecName: Full=Fructose-1,6-bisphosphatase, chloroplastic; Short=FBPase; AltName: Full=D-fructose-1,6-bisphosphate 1-phosphohydrolase; Flags: Precursor
cds.c52856_g2_i2|m.65024	0.635527	-2.27201	RecName: Full=Alcohol dehydrogenase-like 7 [Arabidopsis thaliana]
cds.c46374_g1_i1|m.24553	1.21659	-2.28724	RecName: Full=Photosystem I reaction center subunit IV, chloroplastic; Short=PSI-E; Flags: Precursor
cds.c49906_g1_i2|m.43384	1.40046	-2.30039	RecName: Full=Oxygen-evolving enhancer protein 1, chloroplastic; Short=OEE1; AltName: Full=33 kDa subunit of oxygen evolving system of photosystem II; AltName: Full=33 kDa thylakoid membrane protein; AltName: Full=OEC 33 kDa subunit; Flags: Precursor [Solanum lycopersicum]
cds.c52196_g2_i4|m.59637	1.10059	-2.30327	RecName: Full=Ribulose bisphosphate carboxylase small chain, chloroplastic; Short=RuBisCO small subunit; Flags: Precursor
cds.c44331_g1_i1|m.17755	0.82942	-2.30327	RecName: Full=Ribulose bisphosphate carboxylase small chain 2A, chloroplastic; Short=RuBisCO small subunit 2A; AltName: Full=LESS 5; Flags: Precursor [Solanum lycopersicum]
cds.c58290_g1_i9|m.120063	0.694322	-2.31124	RecName: Full=Serine--glyoxylate aminotransferase; AltName: Full=Alanine--glyoxylate aminotransferase; Short=AGT; AltName: Full=Asparagine aminotransferase; AltName: Full=Serine--pyruvate aminotransferase [Arabidopsis thaliana]
cds.c54975_g4_i6|m.83863	0.72962	-2.31875	RecName: Full=Glyceraldehyde-3-phosphate dehydrogenase A, chloroplastic; AltName: Full=NADP-dependent glyceraldehydephosphate dehydrogenase subunit A; Flags: Precursor
cds.c52706_g2_i1|m.63800	1.00122	-2.3313	RecName: Full=UPF0603 protein At1g54780, chloroplastic; AltName: Full=Thylakoid lumen 18.3 kDa protein; Flags: Precursor [Arabidopsis thaliana]
cds.c49489_g1_i1|m.40788	0.886044	-2.34937	RecName: Full=Photosystem I reaction center subunit III, chloroplastic; AltName: Full=Light-harvesting complex I 17 kDa protein; AltName: Full=PSI-F; Flags: Precursor
cds.c54974_g3_i2|m.83833	0.814221	-2.35217	RecName: Full=Phosphoribulokinase, chloroplastic; Short=PRK; Short=PRKase; AltName: Full=Phosphopentokinase; Flags: Precursor
cds.c54665_g10_i5|m.80925	0.785612	-2.35255	RecName: Full=Glutamate--glyoxylate aminotransferase 2; Short=AtGGT2; AltName: Full=Alanine aminotransferase GGT2; AltName: Full=Alanine--glyoxylate aminotransferase GGT2; AltName: Full=Alanine-2-oxoglutarate aminotransferase 2 [Arabidopsis thaliana]
cds.c48165_g2_i2|m.33125	1.05062	-2.39623	RecName: Full=Photosystem I reaction center subunit VI, chloroplastic; Short=PSI-H; AltName: Full=Light-harvesting complex I 11 kDa protein; AltName: Full=Protein GOS5; Flags: Precursor [Oryza sativa Japonica Group]
cds.c55247_g1_i2|m.86491	0.746085	-2.43061	RecName: Full=Phosphoglycerate kinase 1, chloroplastic; Flags: Precursor [Arabidopsis thaliana]
cds.c55247_g3_i1|m.86489	0.775127	-2.43061	RecName: Full=Phosphoglycerate kinase 2, chloroplastic; Flags: Precursor [Arabidopsis thaliana]
cds.c49073_g3_i3|m.38258	0.856254	-2.43599	RecName: Full=Glycerate dehydrogenase; Short=GDH; AltName: Full=NADH-dependent hydroxypyruvate reductase; Short=HPR
cds.c48759_g1_i1|m.36444	1.04817	-2.43942	RecName: Full=Peptidyl-prolyl cis-trans isomerase CYP38, chloroplastic; Short=PPIase CYP38; AltName: Full=Rotamase CYP38; AltName: Full=Thylakoid lumen PPIase; Flags: Precursor [Arabidopsis thaliana]
cds.c52914_g2_i1|m.65469	0.936656	-2.46517	RecName: Full=Ferredoxin--NADP reductase, leaf isozyme, chloroplastic; Short=FNR; Flags: Precursor [Oryza sativa Japonica Group]
cds.c52914_g1_i2|m.65471	0.739741	-2.46517	RecName: Full=Ferredoxin--NADP reductase, leaf isozyme 2, chloroplastic; AltName: Full=Leaf FNR 2; Short=AtLFNR2; Short=FNR-2; Flags: Precursor [Arabidopsis thaliana]
cds.c52914_g3_i1|m.65470	0.874151	-2.46517	RecName: Full=Ferredoxin--NADP reductase, leaf isozyme, chloroplastic; Short=FNR; Flags: Precursor
cds.c52914_g4_i2|m.65473	0.947322	-2.47964	RecName: Full=Ferredoxin--NADP reductase, chloroplastic; Short=FNR; Flags: Precursor
cds.c57953_g3_i2|m.115948	0.726798	-2.49361	RecName: Full=Glycine dehydrogenase (decarboxylating) A, mitochondrial; AltName: Full=Glycine cleavage system P protein A; AltName: Full=Glycine decarboxylase A; AltName: Full=Glycine dehydrogenase (aminomethyl-transferring) A; Flags: Precursor
cds.c57953_g1_i7|m.115943	0.868043	-2.49361	RecName: Full=Glycine dehydrogenase (decarboxylating), mitochondrial; AltName: Full=Glycine cleavage system P protein; AltName: Full=Glycine decarboxylase; AltName: Full=Glycine dehydrogenase (aminomethyl-transferring); Flags: Precursor
cds.c46973_g1_i1|m.27204	1.0695	-2.51924	RecName: Full=Thylakoid lumenal 29 kDa protein, chloroplastic; Short=TL29; AltName: Full=LeAPx09; AltName: Full=P29; Flags: Precursor
cds.c46973_g2_i2|m.27205	1.06152	-2.51924	RecName: Full=Thylakoid lumenal 29 kDa protein, chloroplastic; Short=TL29; AltName: Full=LeAPx09; AltName: Full=P29; Flags: Precursor
cds.c49762_g1_i2|m.42436	0.862433	-2.52584	RecName: Full=2-methylene-furan-3-one reductase; AltName: Full=Enone oxidoreductase; Short=SlEO; Flags: Precursor [Solanum lycopersicum]
cds.c49762_g2_i1|m.42434	0.864255	-2.52584	RecName: Full=2-methylene-furan-3-one reductase; AltName: Full=Enone oxidoreductase; Short=SlEO; Flags: Precursor [Solanum lycopersicum]
cds.c58290_g2_i1|m.120053	0.556572	-2.52807	RecName: Full=Serine--glyoxylate aminotransferase; AltName: Full=Alanine--glyoxylate aminotransferase; Short=AGT; AltName: Full=Asparagine aminotransferase; AltName: Full=Serine--pyruvate aminotransferase [Arabidopsis thaliana]
cds.c44500_g1_i1|m.18243	1.15311	-2.52881	RecName: Full=PsbP domain-containing protein 6, chloroplastic; AltName: Full=OEC23-like protein 1; Flags: Precursor [Arabidopsis thaliana]
cds.c48305_g2_i2|m.33848	0.658002	-2.55871	RecName: Full=Mitochondrial-processing peptidase subunit alpha; AltName: Full=Alpha-MPP; Flags: Precursor [Blastocladiella emersonii]
cds.c42682_g1_i2|m.14111	0.827803	-2.55887	RecName: Full=Rhodanese-like domain-containing protein 9, chloroplastic; AltName: Full=Sulfurtransferase 9; Short=AtStr9; Flags: Precursor [Arabidopsis thaliana]
cds.c57275_g1_i3|m.108003	0.875395	-2.57256	RecName: Full=Serine hydroxymethyltransferase, mitochondrial; Short=SHMT; AltName: Full=Glycine hydroxymethyltransferase; AltName: Full=Serine methylase; Flags: Precursor
cds.c57275_g3_i3|m.108008	0.871129	-2.57256	RecName: Full=Serine hydroxymethyltransferase 1, mitochondrial; Short=AtSHMT1; AltName: Full=Glycine hydroxymethyltransferase 1; AltName: Full=Serine Transhydroxymethyltransferase; Short=STM; AltName: Full=Serine methylase 1; Flags: Precursor [Arabidopsis thaliana]
cds.c50770_g1_i3|m.49298	0.871824	-2.59177	RecName: Full=Protein CURVATURE THYLAKOID 1B, chloroplastic; AltName: Full=Photosystem I protein P; AltName: Full=Thylakoid membrane phosphoprotein 14 kDa; Flags: Precursor [Arabidopsis thaliana]
cds.c54804_g2_i4|m.82218	0.722102	-2.62819	RecName: Full=Chloroplast stem-loop binding protein of 41 kDa a, chloroplastic; Short=CSP41-a; Flags: Precursor [Arabidopsis thaliana]
cds.c49739_g1_i1|m.42286	1.21087	-2.69733	RecName: Full=Photosystem II reaction center PSB28 protein, chloroplastic; AltName: Full=Photosystem II protein W-like; Flags: Precursor [Oryza sativa Japonica Group]
cds.c47488_g1_i1|m.29679	1.28127	-2.69962	RecName: Full=Cadherin-related family member 1; AltName: Full=Photoreceptor cadherin; Short=prCAD; AltName: Full=Protocadherin-21; Flags: Precursor
cds.c53975_g3_i2|m.74382	0.688226	-2.71825	RecName: Full=Glutamine synthetase leaf isozyme, chloroplastic; AltName: Full=Glutamate--ammonia ligase; AltName: Full=Isozyme delta; Flags: Precursor
cds.c53975_g4_i2|m.74388	0.933618	-2.71825	RecName: Full=Glutamine synthetase leaf isozyme, chloroplastic; AltName: Full=Glutamate--ammonia ligase; AltName: Full=Isozyme delta; Flags: Precursor
cds.c42315_g1_i2|m.13335	1.18112	-2.73002	RecName: Full=Remorin; AltName: Full=pp34
cds.c43995_g1_i2|m.16908	1.06113	-2.81277	RecName: Full=Chlorophyll a-b binding protein CP24 10A, chloroplastic; Short=CAB-10A; Short=LHCP; Flags: Precursor [Solanum lycopersicum]
cds.c45664_g1_i5|m.21900	0.841544	-2.85025	RecName: Full=Haloacid dehalogenase-like hydrolase domain-containing protein At3g48420; Flags: Precursor [Arabidopsis thaliana]
cds.c42740_g1_i1|m.14214	1.19947	-3.00355	RecName: Full=Photosystem II repair protein PSB27-H1, chloroplastic; Short=Psb27-H1; AltName: Full=Thylakoid lumenal protein PSB27-H1; Flags: Precursor [Arabidopsis thaliana]
cds.c42582_g1_i2|m.13911	1.10615	-3.02826	RecName: Full=Glutathione S-transferase; AltName: Full=25 kDa auxin-binding protein; AltName: Full=GST class-phi
cds.c46928_g1_i1|m.27036	1.32665	-3.09754	0
cds.c43567_g1_i4|m.15890	0.811274	-3.10293	RecName: Full=Chlorophyll a-b binding protein CP26, chloroplastic; AltName: Full=LHCB5; AltName: Full=LHCIIc; AltName: Full=Light-harvesting complex II protein 5; Flags: Precursor [Arabidopsis thaliana]
cds.c46303_g1_i2|m.24293	1.04119	-3.17808	RecName: Full=MLP-like protein 423 [Arabidopsis thaliana]
cds.c53002_g2_i4|m.66150	0.752945	-3.18545	RecName: Full=Probable fructose-bisphosphate aldolase 2, chloroplastic; Flags: Precursor [Arabidopsis thaliana]
cds.c55150_g1_i4|m.85639	2.51109	-3.19661	RecName: Full=Aspartic proteinase nepenthesin-2; AltName: Full=Nepenthesin-II; Flags: Precursor [Nepenthes gracilis]
cds.c50744_g1_i5|m.49110	1.26896	-3.21507	RecName: Full=Acyl carrier protein 1, chloroplastic; Short=ACP 1; Flags: Precursor
cds.c58166_g2_i3|m.118635	0.730675	-3.34567	RecName: Full=Peroxisomal (S)-2-hydroxy-acid oxidase; AltName: Full=Glycolate oxidase; Short=GOX; AltName: Full=Short chain alpha-hydroxy acid oxidase
cds.c50395_g1_i1|m.46703	0.912494	-3.34837	RecName: Full=Glycine cleavage system H protein, mitochondrial; Flags: Precursor
cds.c48587_g2_i2|m.35381	0.756435	-3.39386	RecName: Full=Photosystem II 22 kDa protein, chloroplastic; AltName: Full=CP22; Flags: Precursor
cds.c55229_g2_i8|m.86333	0.96175	-3.45232	RecName: Full=Na(+)-translocating NADH-quinone reductase subunit F; Short=Na(+)-NQR subunit F; Short=Na(+)-translocating NQR subunit F; AltName: Full=NQR complex subunit F; AltName: Full=NQR-1 subunit F [Chlamydophila felis Fe/C-56]
cds.c47932_g3_i3|m.31918	0.8811	-3.73133	RecName: Full=Chlorophyll a-b binding protein 13, chloroplastic; AltName: Full=LHCII type III CAB-13; Flags: Precursor
cds.c53628_g2_i8|m.71555	0.813058	-3.81019	RecName: Full=Carbonic anhydrase, chloroplastic; AltName: Full=Carbonate dehydratase; Flags: Precursor
cds.c51937_g1_i9|m.57651	1.24348	-3.93526	RecName: Full=Thylakoid lumenal 19 kDa protein, chloroplastic; AltName: Full=P19; Flags: Precursor
cds.c47965_g1_i4|m.32073	1.11165	-4.46389	RecName: Full=DNA replication licensing factor MCM6; AltName: Full=Minichromosome maintenance protein 6 [Saccharomyces cerevisiae S288c]
cds.c56712_g1_i4|m.101732	0.967045	-4.76312	RecName: Full=MLP-like protein 423 [Arabidopsis thaliana]
cds.c53628_g4_i2|m.71561	0.664056	-5.24278	RecName: Full=Carbonic anhydrase, chloroplastic; AltName: Full=Carbonate dehydratase; Flags: Precursor
cds.c53552_g3_i3|m.70863	0.915378	-5.8755	RecName: Full=Chlorophyll a-b binding protein 8, chloroplastic; AltName: Full=LHCI type III CAB-8; Flags: Precursor
cds.c46457_g1_i1|m.24937	1.03721	-5.97986	RecName: Full=Chlorophyll a-b binding protein CP29.1, chloroplastic; AltName: Full=LHCB4.1; AltName: Full=LHCII protein 4.1; Flags: Precursor [Arabidopsis thaliana]
cds.c55506_g3_i2|m.89260	0.792758	-5.97986	RecName: Full=Chlorophyll a-b binding protein CP29.2, chloroplastic; AltName: Full=LHCB4.2; AltName: Full=LHCII protein 4.2; Flags: Precursor [Arabidopsis thaliana]
cds.c48318_g1_i3|m.33901	1.24845	-5.97986	RecName: Full=Oxygen-evolving enhancer protein 2-2, chloroplastic; Short=OEE2; AltName: Full=23 kDa subunit of oxygen evolving system of photosystem II; AltName: Full=23 kDa thylakoid membrane protein; AltName: Full=OEC 23 kDa subunit; Flags: Precursor
cds.c53474_g4_i1|m.70245	1.08006	-6.01057	RecName: Full=Lactoylglutathione lyase; AltName: Full=Aldoketomutase; AltName: Full=Allergen Glb33; AltName: Full=Glyoxalase I; Short=Glx I; AltName: Full=Ketone-aldehyde mutase; AltName: Full=Methylglyoxalase; AltName: Full=PP33; AltName: Full=S-D-lactoylglutathione methylglyoxal lyase; AltName: Allergen=Ory s ? [Oryza sativa Japonica Group]
cds.c55203_g2_i3|m.86113	0.368105	-6.48469	RecName: Full=Plastocyanin, chloroplastic; Flags: Precursor [Solanum lycopersicum]
cds.c55203_g2_i5|m.86119	1.21857	-6.48469	RecName: Full=Plastocyanin, chloroplastic; Flags: Precursor [Solanum lycopersicum]
cds.c47860_g1_i2|m.31472	0.898944	-6.55403	RecName: Full=Chaperone protein DnaJ [Rhodobacter sphaeroides ATCC 17025]
cds.c54384_g2_i2|m.78342	0.928859	-7.9728	0
cds.c51294_g3_i1|m.52982	1.29765		RecName: Full=50S ribosomal protein L12-3, chloroplastic; AltName: Full=CL12-C; Flags: Precursor [Arabidopsis thaliana]
cds.c48431_g1_i3|m.34523	0.985209		RecName: Full=60S ribosomal protein L22-2 [Arabidopsis thaliana]
cds.c22337_g1_i1|m.2897	0.784192		RecName: Full=ATP synthase subunit beta, chloroplastic; AltName: Full=ATP synthase F1 sector subunit beta; AltName: Full=F-ATPase subunit beta
cds.c57576_g2_i3|m.111256	0.946126		RecName: Full=Elongation factor P; Short=EF-P [Synechococcus sp. PCC 7002]
cds.c55631_g2_i7|m.90532	1.07155		RecName: Full=Uncharacterized protein At4g06744; Flags: Precursor [Arabidopsis thaliana]
cds.c57576_g1_i1|m.111250	1.09753		RecName: Full=Elongation factor P; Short=EF-P [Thermosynechococcus elongatus BP-1]
cds.c54616_g5_i5|m.80392	1.39906		RecName: Full=Naringenin,2-oxoglutarate 3-dioxygenase; Short=Naringenin 3-dioxygenase; AltName: Full=F3H; AltName: Full=Flavanone 3-hydroxylase; AltName: Full=Protein TRANSPARENT TESTA 6 [Arabidopsis thaliana]
cds.c10983_g2_i1|m.1389	0.945962		RecName: Full=Chlorophyll a-b binding protein 4, chloroplastic; AltName: Full=LHCI type III CAB-4; Flags: Precursor [Arabidopsis thaliana]
cds.c65238_g1_i1|m.123167	0.814431		RecName: Full=Chlorophyll a-b binding protein 6A, chloroplastic; AltName: Full=LHCI type I CAB-6A; AltName: Full=Light-harvesting complex I 26 kDa protein; Flags: Precursor
cds.c75089_g1_i1|m.124767	0.621083		RecName: Full=Peroxisomal (S)-2-hydroxy-acid oxidase; AltName: Full=Glycolate oxidase; Short=GOX; AltName: Full=Short chain alpha-hydroxy acid oxidase
cds.c55291_g4_i1|m.86929	1.17429		RecName: Full=UTP--glucose-1-phosphate uridylyltransferase; AltName: Full=UDP-glucose pyrophosphorylase; Short=UDPGP; Short=UGPase

## Sheet: Correlation all significant
Data	Proteomics (FC.norm)	logFC	Annotation
cds.c56865_g2_i9|m.103397	6.87076	5.19515	sp|P86971|ITI_FAGTA^P86971^Q:289-480,H:18-86^52.17%ID^E:2e-14^RecName: Full=Trypsin inhibitor; Short=FtTI;^Eukaryota; Viridiplantae; Streptophyta; Embryophyta; Tracheophyta; Spermatophyta; Magnoliophyta; eudicotyledons; core eudicotyledons; Caryophyllales; Polygonaceae; Polygonoideae; Fagopyreae; Fagopyrum.
cds.c56865_g2_i6|m.103394	5.58085	5.19515	sp|P86971|ITI_FAGTA^P86971^Q:289-480,H:18-86^52.17%ID^E:2e-14^RecName: Full=Trypsin inhibitor; Short=FtTI;^Eukaryota; Viridiplantae; Streptophyta; Embryophyta; Tracheophyta; Spermatophyta; Magnoliophyta; eudicotyledons; core eudicotyledons; Caryophyllales; Polygonaceae; Polygonoideae; Fagopyreae; Fagopyrum.
cds.c55935_g2_i2|m.93522	5.36717	1.84241	sp|Q96520|PER12_ARATH^Q96520^Q:231-1172,H:39-353^57.41%ID^E:2e-132^RecName: Full=Peroxidase 12; Short=Atperox P12; EC=1.11.1.7; AltName: Full=ATP4a; AltName: Full=PRXR6; Flags: Precursor;^Eukaryota; Viridiplantae; Streptophyta; Embryophyta; Tracheophyta; Spermatophyta; Magnoliophyta; eudicotyledons; core eudicotyledons; rosids; malvids; Brassicales; Brassicaceae; Camelineae; Arabidopsis.
cds.c54051_g1_i9|m.75181	5.27672	5.87238	sp|P42737|CAH2_ARATH^P42737^Q:1279-536,H:1-247^52.21%ID^E:2e-82^RecName: Full=Carbonic anhydrase 2, chloroplastic; EC=4.2.1.1; AltName: Full=Carbonate dehydratase 2;^Eukaryota; Viridiplantae; Streptophyta; Embryophyta; Tracheophyta; Spermatophyta; Magnoliophyta; eudicotyledons; core eudicotyledons; rosids; malvids; Brassicales; Brassicaceae; Camelineae; Arabidopsis.
cds.c56865_g2_i3|m.103392	4.44057	5.19515	sp|P86971|ITI_FAGTA^P86971^Q:289-480,H:18-86^52.17%ID^E:2e-14^RecName: Full=Trypsin inhibitor; Short=FtTI;^Eukaryota; Viridiplantae; Streptophyta; Embryophyta; Tracheophyta; Spermatophyta; Magnoliophyta; eudicotyledons; core eudicotyledons; Caryophyllales; Polygonaceae; Polygonoideae; Fagopyreae; Fagopyrum.
cds.c54084_g3_i17|m.75490	2.59468	2.40111	sp|Q9C7Z9|SCP18_ARATH^Q9C7Z9^Q:882-91,H:23-289^53.18%ID^E:2e-95^RecName: Full=Serine carboxypeptidase-like 18; EC=3.4.16.-; Flags: Precursor;^Eukaryota; Viridiplantae; Streptophyta; Embryophyta; Tracheophyta; Spermatophyta; Magnoliophyta; eudicotyledons; core eudicotyledons; rosids; malvids; Brassicales; Brassicaceae; Camelineae; Arabidopsis.
cds.c55798_g3_i4|m.92174	2.26842	2.67919	sp|O24370|LOX21_SOLTU^O24370^Q:2806-308,H:68-899^65.71%ID^E:0^RecName: Full=Linoleate 13S-lipoxygenase 2-1, chloroplastic; EC=1.13.11.12; AltName: Full=Lipoxygenase 2-1; Flags: Precursor;^Eukaryota; Viridiplantae; Streptophyta; Embryophyta; Tracheophyta; Spermatophyta; Magnoliophyta; eudicotyledons; core eudicotyledons; asterids; lamiids; Solanales; Solanaceae; Solanoideae; Solaneae; Solanum.
cds.c55935_g2_i6|m.93526	2.09447	0.499794	sp|Q96520|PER12_ARATH^Q96520^Q:133-1074,H:39-353^57.73%ID^E:4e-133^RecName: Full=Peroxidase 12; Short=Atperox P12; EC=1.11.1.7; AltName: Full=ATP4a; AltName: Full=PRXR6; Flags: Precursor;^Eukaryota; Viridiplantae; Streptophyta; Embryophyta; Tracheophyta; Spermatophyta; Magnoliophyta; eudicotyledons; core eudicotyledons; rosids; malvids; Brassicales; Brassicaceae; Camelineae; Arabidopsis.
cds.c56865_g2_i7|m.103395	2.08115	5.19515	sp|P86971|ITI_FAGTA^P86971^Q:289-480,H:18-86^52.17%ID^E:2e-14^RecName: Full=Trypsin inhibitor; Short=FtTI;^Eukaryota; Viridiplantae; Streptophyta; Embryophyta; Tracheophyta; Spermatophyta; Magnoliophyta; eudicotyledons; core eudicotyledons; Caryophyllales; Polygonaceae; Polygonoideae; Fagopyreae; Fagopyrum.
cds.c56708_g2_i3|m.101695	2.0604	3.83664	sp|Q9C7D6|SCP17_ARATH^Q9C7D6^Q:35-1378,H:24-437^43.08%ID^E:1e-132^RecName: Full=Serine carboxypeptidase-like 17; EC=3.4.16.-; Flags: Precursor;^Eukaryota; Viridiplantae; Streptophyta; Embryophyta; Tracheophyta; Spermatophyta; Magnoliophyta; eudicotyledons; core eudicotyledons; rosids; malvids; Brassicales; Brassicaceae; Camelineae; Arabidopsis.
cds.c55964_g4_i8|m.93866	2.03922	3.0857	sp|Q07353|FL3H_PETHY^Q07353^Q:371-1453,H:6-369^81.59%ID^E:0^RecName: Full=Naringenin,2-oxoglutarate 3-dioxygenase; EC=1.14.11.9; AltName: Full=FHT; AltName: Full=Flavanone-3-hydroxylase; Short=F3H; Flags: Fragment;^Eukaryota; Viridiplantae; Streptophyta; Embryophyta; Tracheophyta; Spermatophyta; Magnoliophyta; eudicotyledons; core eudicotyledons; asterids; lamiids; Solanales; Solanaceae; Petunioi…
cds.c51696_g2_i3|m.56033	2.034	-0.11999	sp|Q96520|PER12_ARATH^Q96520^Q:229-1125,H:38-339^63.25%ID^E:4e-137^RecName: Full=Peroxidase 12; Short=Atperox P12; EC=1.11.1.7; AltName: Full=ATP4a; AltName: Full=PRXR6; Flags: Precursor;^Eukaryota; Viridiplantae; Streptophyta; Embryophyta; Tracheophyta; Spermatophyta; Magnoliophyta; eudicotyledons; core eudicotyledons; rosids; malvids; Brassicales; Brassicaceae; Camelineae; Arabidopsis.
cds.c48157_g2_i2|m.33078	2.02525	-0.780772	sp|Q9LY84|GDL76_ARATH^Q9LY84^Q:137-1195,H:34-388^64.33%ID^E:4e-175^RecName: Full=GDSL esterase/lipase At5g14450; EC=3.1.1.-; AltName: Full=Extracellular lipase At5g14450; Flags: Precursor;^Eukaryota; Viridiplantae; Streptophyta; Embryophyta; Tracheophyta; Spermatophyta; Magnoliophyta; eudicotyledons; core eudicotyledons; rosids; malvids; Brassicales; Brassicaceae; Camelineae; Arabidopsis.
cds.c55509_g2_i1|m.89283	1.99896	1.52152	sp|Q96520|PER12_ARATH^Q96520^Q:1262-324,H:39-353^60.76%ID^E:1e-135^RecName: Full=Peroxidase 12; Short=Atperox P12; EC=1.11.1.7; AltName: Full=ATP4a; AltName: Full=PRXR6; Flags: Precursor;^Eukaryota; Viridiplantae; Streptophyta; Embryophyta; Tracheophyta; Spermatophyta; Magnoliophyta; eudicotyledons; core eudicotyledons; rosids; malvids; Brassicales; Brassicaceae; Camelineae; Arabidopsis.
cds.c50257_g2_i3|m.45689	1.85677	0.180059	sp|Q54K56|HEXB2_DICDI^Q54K56^Q:216-1736,H:59-562^37.05%ID^E:9e-107^RecName: Full=Beta-hexosaminidase subunit B2; EC=3.2.1.52; AltName: Full=Beta-N-acetylhexosaminidase subunit B2; AltName: Full=N-acetyl-beta-glucosaminidase subunit B2; Flags: Precursor;^Eukaryota; Amoebozoa; Mycetozoa; Dictyosteliida; Dictyostelium.
cds.c51882_g2_i1|m.57255	1.84079	3.59384	sp|Q07469|BSPA_POPDE^Q07469^Q:1220-441,H:29-277^36.23%ID^E:2e-45^RecName: Full=Bark storage protein A; Flags: Precursor;^Eukaryota; Viridiplantae; Streptophyta; Embryophyta; Tracheophyta; Spermatophyta; Magnoliophyta; eudicotyledons; core eudicotyledons; rosids; fabids; Malpighiales; Salicaceae; Saliceae; Populus.
cds.c46849_g1_i2|m.26698	1.83207	0.423283	sp|Q9M7N6|MAF1_SOLLC^Q9M7N6^Q:132-560,H:1-133^54.17%ID^E:1e-38^RecName: Full=MFP1 attachment factor 1;^Eukaryota; Viridiplantae; Streptophyta; Embryophyta; Tracheophyta; Spermatophyta; Magnoliophyta; eudicotyledons; core eudicotyledons; asterids; lamiids; Solanales; Solanaceae; Solanoideae; Solaneae; Solanum; Lycopersicon.
cds.c57837_g2_i2|m.114445	1.70296	0.0439561	sp|Q9SG80|ASD1_ARATH^Q9SG80^Q:577-2409,H:53-660^58.47%ID^E:0^RecName: Full=Alpha-L-arabinofuranosidase 1; Short=AtASD1; EC=3.2.1.55; AltName: Full=Beta-D-xylosidase; EC=3.2.1.-; Flags: Precursor;^Eukaryota; Viridiplantae; Streptophyta; Embryophyta; Tracheophyta; Spermatophyta; Magnoliophyta; eudicotyledons; core eudicotyledons; rosids; malvids; Brassicales; Brassicaceae; Camelineae; Arabidopsis.
cds.c48482_g2_i8|m.34843	1.63283	1.09129	sp|Q9SZE7|PER51_ARATH^Q9SZE7^Q:223-1128,H:28-329^73.51%ID^E:9e-161^RecName: Full=Peroxidase 51; Short=Atperox P51; EC=1.11.1.7; AltName: Full=ATP37; Flags: Precursor;^Eukaryota; Viridiplantae; Streptophyta; Embryophyta; Tracheophyta; Spermatophyta; Magnoliophyta; eudicotyledons; core eudicotyledons; rosids; malvids; Brassicales; Brassicaceae; Camelineae; Arabidopsis.
cds.c45380_g1_i1|m.20949	1.62485	-0.0730837	sp|Q9SVD7|UEV1D_ARATH^Q9SVD7^Q:278-715,H:1-146^91.1%ID^E:2e-88^RecName: Full=Ubiquitin-conjugating enzyme E2 variant 1D; Short=Ubc enzyme variant 1D; AltName: Full=Protein MMS ZWEI HOMOLOG 4;^Eukaryota; Viridiplantae; Streptophyta; Embryophyta; Tracheophyta; Spermatophyta; Magnoliophyta; eudicotyledons; core eudicotyledons; rosids; malvids; Brassicales; Brassicaceae; Camelineae; Arabidopsis.
cds.c48582_g2_i1|m.35349	1.58699	1.32289	sp|P42738|CHMU_ARATH^P42738^Q:997-230,H:78-340^71.86%ID^E:1e-132^RecName: Full=Chorismate mutase, chloroplastic; EC=5.4.99.5; AltName: Full=CM-1; Flags: Precursor;^Eukaryota; Viridiplantae; Streptophyta; Embryophyta; Tracheophyta; Spermatophyta; Magnoliophyta; eudicotyledons; core eudicotyledons; rosids; malvids; Brassicales; Brassicaceae; Camelineae; Arabidopsis.
cds.c48482_g4_i2|m.34836	1.58051	0.278114	sp|Q96509|PER55_ARATH^Q96509^Q:270-1169,H:30-330^63.04%ID^E:1e-126^RecName: Full=Peroxidase 55; Short=Atperox P55; EC=1.11.1.7; AltName: Full=ATP20a; Flags: Precursor;^Eukaryota; Viridiplantae; Streptophyta; Embryophyta; Tracheophyta; Spermatophyta; Magnoliophyta; eudicotyledons; core eudicotyledons; rosids; malvids; Brassicales; Brassicaceae; Camelineae; Arabidopsis.
cds.c44085_g1_i1|m.17116	1.57133	0.116993	sp|O64764|TRXO1_ARATH^O64764^Q:734-402,H:84-194^52.25%ID^E:3e-35^RecName: Full=Thioredoxin O1, mitochondrial; Short=AtTrxo1; Flags: Precursor;^Eukaryota; Viridiplantae; Streptophyta; Embryophyta; Tracheophyta; Spermatophyta; Magnoliophyta; eudicotyledons; core eudicotyledons; rosids; malvids; Brassicales; Brassicaceae; Camelineae; Arabidopsis.
cds.c55178_g1_i9|m.85889	1.56799	0.549006	sp|Q9SXA6|ENDO1_ARATH^Q9SXA6^Q:1766-2605,H:24-303^72.86%ID^E:2e-152^RecName: Full=Endonuclease 1; Short=AtENDO1; EC=3.1.30.1; AltName: Full=Bifunctional nuclease I; Short=AtBFN1; AltName: Full=Deoxyribonuclease ENDO1; AltName: Full=Single-stranded-nucleate endonuclease ENDO1; Flags: Precursor;^Eukaryota; Viridiplantae; Streptophyta; Embryophyta; Tracheophyta; Spermatophyta; Magnoliophyta; eudicot…
cds.c52258_g2_i5|m.60154	1.54518	-2.15316	sp|Q8VYA3|WAKLJ_ARATH^Q8VYA3^Q:1188-2600,H:296-768^50.21%ID^E:5e-135^RecName: Full=Wall-associated receptor kinase-like 10; EC=2.7.11.-; Flags: Precursor;^Eukaryota; Viridiplantae; Streptophyta; Embryophyta; Tracheophyta; Spermatophyta; Magnoliophyta; eudicotyledons; core eudicotyledons; rosids; malvids; Brassicales; Brassicaceae; Camelineae; Arabidopsis.
cds.c42560_g3_i2|m.13863	1.54363	0.630802	sp|Q9ZUX4|UMP2_ARATH^Q9ZUX4^Q:129-461,H:1-110^65.18%ID^E:1e-19^RecName: Full=Uncharacterized protein At2g27730, mitochondrial;^Eukaryota; Viridiplantae; Streptophyta; Embryophyta; Tracheophyta; Spermatophyta; Magnoliophyta; eudicotyledons; core eudicotyledons; rosids; malvids; Brassicales; Brassicaceae; Camelineae; Arabidopsis.
cds.c56987_g1_i3|m.104679	1.53945	1.93185	sp|Q9ZUC1|QORL_ARATH^Q9ZUC1^Q:727-1686,H:73-386^65.31%ID^E:3e-86^RecName: Full=Quinone oxidoreductase-like protein At1g23740, chloroplastic; EC=1.-.-.-; Flags: Precursor;^Eukaryota; Viridiplantae; Streptophyta; Embryophyta; Tracheophyta; Spermatophyta; Magnoliophyta; eudicotyledons; core eudicotyledons; rosids; malvids; Brassicales; Brassicaceae; Camelineae; Arabidopsis.
cds.c56645_g8_i5|m.101004	1.53645	0.171964	sp|Q42456|ASPR1_ORYSJ^Q42456^Q:2074-623,H:24-509^70.9%ID^E:0^RecName: Full=Aspartic proteinase oryzasin-1; EC=3.4.23.-; Flags: Precursor;^Eukaryota; Viridiplantae; Streptophyta; Embryophyta; Tracheophyta; Spermatophyta; Magnoliophyta; Liliopsida; Poales; Poaceae; BEP clade; Ehrhartoideae; Oryzeae; Oryza.
cds.c49616_g1_i1|m.41564	0.659366	-1.7267	sp|P46280|EFTU2_SOYBN^P46280^Q:1490-255,H:68-479^91.26%ID^E:0^RecName: Full=Elongation factor Tu, chloroplastic; Short=EF-Tu; Flags: Precursor;^Eukaryota; Viridiplantae; Streptophyta; Embryophyta; Tracheophyta; Spermatophyta; Magnoliophyta; eudicotyledons; core eudicotyledons; rosids; fabids; Fabales; Fabaceae; Papilionoideae; Phaseoleae; Glycine.
cds.c56271_g1_i1|m.97063	0.657345	-1.21355	sp|O80860|FTSH2_ARATH^O80860^Q:349-1566,H:6-408^83.13%ID^E:0^RecName: Full=ATP-dependent zinc metalloprotease FTSH 2, chloroplastic; Short=AtFTSH2; EC=3.4.24.-; AltName: Full=Protein VARIEGATED 2; Flags: Precursor;^Eukaryota; Viridiplantae; Streptophyta; Embryophyta; Tracheophyta; Spermatophyta; Magnoliophyta; eudicotyledons; core eudicotyledons; rosids; malvids; Brassicales; Brassicaceae; Cameli…
cds.c54200_g1_i2|m.76520	0.652789	-2.10369	sp|Q8SKU2|TIC62_PEA^Q8SKU2^Q:492-1235,H:86-334^27.48%ID^E:1e-15^RecName: Full=Protein TIC 62, chloroplastic; AltName: Full=Translocon at the inner envelope membrane of chloroplasts 62; Short=PsTIC62; Flags: Precursor;^Eukaryota; Viridiplantae; Streptophyta; Embryophyta; Tracheophyta; Spermatophyta; Magnoliophyta; eudicotyledons; core eudicotyledons; rosids; fabids; Fabales; Fabaceae; Papilionoide…
cds.c57862_g3_i2|m.114731	0.645648	0.0738525	.
cds.c52014_g2_i2|m.58176	0.612388	-2.08894	sp|Q9SA52|CP41B_ARATH^Q9SA52^Q:1344-208,H:1-378^82.59%ID^E:0^RecName: Full=Chloroplast stem-loop binding protein of 41 kDa b, chloroplastic; Short=CSP41-b; AltName: Full=Heteroglycan-interacting protein 1.3; AltName: Full=Protein CHLOROPLAST RNA BINDING; AltName: Full=Protein Gb5f; Flags: Precursor;^Eukaryota; Viridiplantae; Streptophyta; Embryophyta; Tracheophyta; Spermatophyta; Magnoliophyta; e…
cds.c54200_g3_i1|m.76523	0.596672	-1.77714	.
cds.c53365_g2_i1|m.69332	0.537212	-0.681345	sp|P29516|TBB8_ARATH^P29516^Q:1704-439,H:1-422^97.39%ID^E:0^RecName: Full=Tubulin beta-8 chain; AltName: Full=Beta-8-tubulin;^Eukaryota; Viridiplantae; Streptophyta; Embryophyta; Tracheophyta; Spermatophyta; Magnoliophyta; eudicotyledons; core eudicotyledons; rosids; malvids; Brassicales; Brassicaceae; Camelineae; Arabidopsis.
cds.c37568_g1_i1|m.8344	0.526897	-1.35273	.
cds.c52536_g1_i1|m.62408	0.479943	-1.20799	sp|Q9M158|STR4_ARATH^Q9M158^Q:2006-3097,H:1-367^54.28%ID^E:6e-96^RecName: Full=Rhodanese-like domain-containing protein 4, chloroplastic; AltName: Full=Protein THYLAKOID RHODANESE-LIKE; AltName: Full=Sulfurtransferase 4; Short=AtStr4; Flags: Precursor;^Eukaryota; Viridiplantae; Streptophyta; Embryophyta; Tracheophyta; Spermatophyta; Magnoliophyta; eudicotyledons; core eudicotyledons; rosids; malv…
cds.c54808_g4_i1|m.82256	0.451015	-0.804254	sp|O82150|FTSH_TOBAC^O82150^Q:526-2382,H:89-707^90.47%ID^E:0^RecName: Full=ATP-dependent zinc metalloprotease FTSH, chloroplastic; EC=3.4.24.-; AltName: Full=DS9; Flags: Precursor;^Eukaryota; Viridiplantae; Streptophyta; Embryophyta; Tracheophyta; Spermatophyta; Magnoliophyta; eudicotyledons; core eudicotyledons; asterids; lamiids; Solanales; Solanaceae; Nicotianoideae; Nicotianeae; Nicotiana.
cds.c44545_g1_i1|m.18392	0.439964	-2.11979	.
cds.c49073_g3_i3|m.38259	0.378745	-2.10411	sp|F6H9A9|THI41_VITVI^F6H9A9^Q:1883-885,H:6-337^82.28%ID^E:0^RecName: Full=Thiamine thiazole synthase 1, chloroplastic; AltName: Full=Thiazole biosynthetic enzyme 1; Flags: Precursor;^Eukaryota; Viridiplantae; Streptophyta; Embryophyta; Tracheophyta; Spermatophyta; Magnoliophyta; eudicotyledons; core eudicotyledons; rosids; Vitales; Vitaceae; Vitis.
					All Significantly expressed protein regression										Significantly upregulated proteins regression										Downreg DEP regression
					SUMMARY OUTPUT										SUMMARY OUTPUT										SUMMARY OUTPUT
					Regression Statistics										Regression Statistics										Regression Statistics
					Multiple R	0.787097									Multiple R	0.677187									Multiple R	0.146705
					R Square	0.619522									R Square	0.458582									R Square	0.0215222
					Adjusted R Square	0.609509									Adjusted R Square	0.437758									Adjusted R Square	-0.0763255
					Standard Error	0.959313									Standard Error	1.1208									Standard Error	0.101836
					Observations	40									Observations	28									Observations	12
					ANOVA										ANOVA										ANOVA
						df	SS	MS	F	Significance F						df	SS	MS	F	Significance F						df	SS	MS	F	Significance F
					Regression	1	56.9419	56.9419	61.8744	1.70995e-09					Regression	1	27.664	27.664	22.022	7.56312e-05					Regression	1	0.00228109	0.00228109	0.219956	0.649131
					Residual	38	34.9707	0.920282							Residual	26	32.6611	1.2562							Residual	10	0.103706	0.0103706
					Total	39	91.9126								Total	27	60.3252								Total	11	0.105987
						Coefficients	Standard Error	t Stat	P-value	Lower 95%	Upper 95%	Lower 95.0%	Upper 95.0%			Coefficients	Standard Error	t Stat	P-value	Lower 95%	Upper 95%	Lower 95.0%	Upper 95.0%			Coefficients	Standard Error	t Stat	P-value	Lower 95%	Upper 95%	Lower 95.0%	Upper 95.0%
					Intercept	1.48824	0.160807	9.2548	2.80766e-11	1.1627	1.81378	1.1627	1.81378		Intercept	1.64741	0.277548	5.93559	2.9073e-06	1.0769	2.21792	1.0769	2.21792		Intercept	0.582622	0.0693474	8.40149	7.64877e-06	0.428106	0.737138	0.428106	0.737138
					logFC	0.51511	0.0654854	7.86603	1.70995e-09	0.382542	0.647678	0.382542	0.647678		X Variable 1	0.473933	0.100992	4.69277	7.56312e-05	0.26634	0.681525	0.26634	0.681525		X Variable 1	0.0206636	0.0440594	0.468995	0.649131	-0.0775067	0.118834	-0.0775067	0.118834
